# Supplementary material for: The genetic mechanism of B chromosome drive in rye illuminated by chromosome-scale assembly
Source: Nat Commun. 2024 Nov 8;15:9686. doi: 10.1038/s41467-024-53799-w (PMC11549084; doi:10.1038/s41467-024-53799-w)
Supplement: Supplementary file 4 — Supplementary Data 1 [file 41467_2024_53799_MOESM4_ESM.xlsx]

## Sheet: Supplementary Data 1
Supplementary Data 1 The HiFi reads coverage of the contigs from whole-genome assembly of wheat with rye B chromosomes
contig	length (Mb) the contig	coverage of the contig	assigned scaffold
ptg000773l	1.15	20	scaffold_1
ptg000957l	0.52	20	scaffold_1
ptg000015l	52.02	19	scaffold_1
ptg000055l	48.03	19	scaffold_1
ptg000029l	44.57	19	scaffold_1
ptg000124l	23	19	scaffold_1
ptg000401l	12.74	19	scaffold_1
ptg000233l	9.43	19	scaffold_1
ptg000354l	4.24	19	scaffold_1
ptg000494l	3.45	19	scaffold_1
ptg000581l	3.23	19	scaffold_1
ptg000706l	0.87	19	scaffold_1
ptg000105l	114.89	18	scaffold_1
ptg000047l	52.07	18	scaffold_1
ptg000137l	35.96	18	scaffold_1
ptg000120l	34.39	18	scaffold_1
ptg000002l	29.78	18	scaffold_1
ptg000127l	29.03	18	scaffold_1
ptg000102l	24.29	18	scaffold_1
ptg000242l	20.44	18	scaffold_1
ptg000019l	20.19	18	scaffold_1
ptg000317l	18.62	18	scaffold_1
ptg000123l	18.25	18	scaffold_1
ptg000239l	17.47	18	scaffold_1
ptg000240l	17.42	18	scaffold_1
ptg000085l	15.7	18	scaffold_1
ptg000076l	13.5	18	scaffold_1
ptg000371l	11.62	18	scaffold_1
ptg000325l	10.35	18	scaffold_1
ptg000395l	8.81	18	scaffold_1
ptg000318l	7.94	18	scaffold_1
ptg000079l	7.23	18	scaffold_1
ptg000304l	7.03	18	scaffold_1
ptg000466l	6.99	18	scaffold_1
ptg000280l	5.28	18	scaffold_1
ptg000046l	4.28	18	scaffold_1
ptg000241l	3.72	18	scaffold_1
ptg000593l	3.26	18	scaffold_1
ptg000658l	2.48	18	scaffold_1
ptg000766l	2.23	18	scaffold_1
ptg000612l	2.12	18	scaffold_1
ptg000787l	1.68	18	scaffold_1
ptg000727l	1.02	18	scaffold_1
ptg000825l	0.42	18	scaffold_1
ptg001178l	0.13	18	scaffold_1
ptg000232l	16.92	17	scaffold_1
ptg000027l	14.4	17	scaffold_1
ptg000037l	14.29	17	scaffold_1
ptg000515l	11.23	17	scaffold_1
ptg000505l	8.35	17	scaffold_1
ptg000571l	7.01	17	scaffold_1
ptg000457l	3.35	17	scaffold_1
ptg000514l	3.33	17	scaffold_1
ptg000319l	2.82	17	scaffold_1
ptg000695l	1.91	17	scaffold_1
ptg000469l	1.3	17	scaffold_1
ptg000591l	1.16	17	scaffold_1
ptg000896l	0.66	17	scaffold_1
ptg001027l	0.39	17	scaffold_1
ptg000532l	4.96	16	scaffold_1
ptg000448l	1.67	16	scaffold_1
ptg000089l	1.15	16	scaffold_1
ptg000728l	0.76	16	scaffold_1
ptg001268l	0.21	16	scaffold_1
ptg000551l	4.85	15	scaffold_1
ptg000574l	2.84	15	scaffold_1
ptg000552l	1.53	15	scaffold_1
ptg001043l	0.1	14	scaffold_1
ptg000673l	0.07	13	scaffold_1
ptg000298l	8.72	15	scaffold_10
ptg000367l	7.74	15	scaffold_10
ptg000380l	6.24	15	scaffold_10
ptg000397l	5.96	15	scaffold_10
ptg000530l	4.41	15	scaffold_10
ptg000668l	4.05	15	scaffold_10
ptg000332l	2.05	15	scaffold_10
ptg000445l	1.59	15	scaffold_10
ptg000339l	56.66	14	scaffold_10
ptg000198l	32	14	scaffold_10
ptg000133l	29.24	14	scaffold_10
ptg000299l	28.16	14	scaffold_10
ptg000442l	25.96	14	scaffold_10
ptg000455l	22.85	14	scaffold_10
ptg000011l	21.72	14	scaffold_10
ptg000235l	21.72	14	scaffold_10
ptg000359l	20.33	14	scaffold_10
ptg000151l	18.87	14	scaffold_10
ptg000344l	17.9	14	scaffold_10
ptg000426l	15.34	14	scaffold_10
ptg000038l	15.08	14	scaffold_10
ptg000399l	14.79	14	scaffold_10
ptg000051l	14.25	14	scaffold_10
ptg000422l	13.5	14	scaffold_10
ptg000188l	13.34	14	scaffold_10
ptg000248l	12.04	14	scaffold_10
ptg000470l	11.3	14	scaffold_10
ptg000474l	11.09	14	scaffold_10
ptg000236l	10.31	14	scaffold_10
ptg000071l	9.8	14	scaffold_10
ptg000645l	9.3	14	scaffold_10
ptg000518l	8.92	14	scaffold_10
ptg000595l	8.2	14	scaffold_10
ptg000271l	7.94	14	scaffold_10
ptg000104l	6.9	14	scaffold_10
ptg000542l	5.89	14	scaffold_10
ptg000200l	5.68	14	scaffold_10
ptg000563l	5.43	14	scaffold_10
ptg000355l	4.51	14	scaffold_10
ptg000686l	4.19	14	scaffold_10
ptg000433l	3.76	14	scaffold_10
ptg000606l	3.17	14	scaffold_10
ptg000527l	3.1	14	scaffold_10
ptg000732l	2.9	14	scaffold_10
ptg000681l	2.89	14	scaffold_10
ptg000824l	2.59	14	scaffold_10
ptg000272l	1.75	14	scaffold_10
ptg000842l	1.33	14	scaffold_10
ptg000648l	1.21	14	scaffold_10
ptg000617l	1.18	14	scaffold_10
ptg000411l	1.05	14	scaffold_10
ptg000688l	0.75	14	scaffold_10
ptg000783l	0.63	14	scaffold_10
ptg000588l	0.31	14	scaffold_10
ptg000348l	16.82	13	scaffold_10
ptg000261l	9.21	13	scaffold_10
ptg000522l	8.51	13	scaffold_10
ptg000600l	8.38	13	scaffold_10
ptg000756l	7.21	13	scaffold_10
ptg000694l	3.11	13	scaffold_10
ptg000892l	2.77	13	scaffold_10
ptg000759l	2.14	13	scaffold_10
ptg000623l	0.78	13	scaffold_10
ptg000900l	0.72	13	scaffold_10
ptg000733l	2.61	12	scaffold_10
ptg000757l	5.96	11	scaffold_10
ptg000794l	1.52	10	scaffold_10
ptg000972l	0.66	9	scaffold_10
ptg000594l	2.16	8	scaffold_10
ptg000726l	1.43	7	scaffold_10
ptg001087l	0.26	23	scaffold_11
ptg000016l	128.09	14	scaffold_11
ptg000018l	127.86	14	scaffold_11
ptg000062l	80.65	14	scaffold_11
ptg000187l	54.98	14	scaffold_11
ptg000146l	50.73	14	scaffold_11
ptg000170l	40.62	14	scaffold_11
ptg000074l	38.36	14	scaffold_11
ptg000314l	32.7	14	scaffold_11
ptg000091l	23.89	14	scaffold_11
ptg000166l	22.23	14	scaffold_11
ptg000410l	2.92	14	scaffold_11
ptg000119l	2.01	14	scaffold_11
ptg000288l	40.58	13	scaffold_11
ptg000024l	38.96	13	scaffold_11
ptg000495l	13.64	13	scaffold_11
ptg000578l	4.61	13	scaffold_11
ptg000672l	3.21	13	scaffold_11
ptg000857l	2.5	13	scaffold_11
ptg000556l	4.46	12	scaffold_11
ptg000329l	4.2	12	scaffold_11
ptg000818l	1.31	12	scaffold_11
ptg000479l	1.34	11	scaffold_11
ptg000633l	4.13	16	scaffold_12
ptg000634l	1.63	16	scaffold_12
ptg000415l	8.42	15	scaffold_12
ptg000629l	2.66	15	scaffold_12
ptg000025l	35.29	14	scaffold_12
ptg000217l	32.93	14	scaffold_12
ptg000449l	30.07	14	scaffold_12
ptg000020l	29.54	14	scaffold_12
ptg000376l	27.82	14	scaffold_12
ptg000192l	26.12	14	scaffold_12
ptg000276l	25.18	14	scaffold_12
ptg000197l	23.76	14	scaffold_12
ptg000162l	18.63	14	scaffold_12
ptg000440l	18.27	14	scaffold_12
ptg000350l	17.16	14	scaffold_12
ptg000324l	15.33	14	scaffold_12
ptg000404l	14.98	14	scaffold_12
ptg000158l	14.3	14	scaffold_12
ptg000497l	13.85	14	scaffold_12
ptg000559l	13.81	14	scaffold_12
ptg000467l	12.28	14	scaffold_12
ptg000363l	12.19	14	scaffold_12
ptg000148l	11.73	14	scaffold_12
ptg000402l	11.7	14	scaffold_12
ptg000526l	11.58	14	scaffold_12
ptg000259l	11.08	14	scaffold_12
ptg000413l	10.47	14	scaffold_12
ptg000400l	10.26	14	scaffold_12
ptg000707l	9.78	14	scaffold_12
ptg000651l	9.69	14	scaffold_12
ptg000297l	9.54	14	scaffold_12
ptg000282l	9.02	14	scaffold_12
ptg000361l	8.91	14	scaffold_12
ptg000424l	8.91	14	scaffold_12
ptg000231l	8.17	14	scaffold_12
ptg000436l	8.17	14	scaffold_12
ptg000168l	7.98	14	scaffold_12
ptg000382l	7.48	14	scaffold_12
ptg000309l	5.96	14	scaffold_12
ptg000199l	5.93	14	scaffold_12
ptg000203l	5.37	14	scaffold_12
ptg000710l	5.12	14	scaffold_12
ptg000624l	5.01	14	scaffold_12
ptg000820l	4.31	14	scaffold_12
ptg000058l	4.07	14	scaffold_12
ptg000281l	3.64	14	scaffold_12
ptg000699l	3.35	14	scaffold_12
ptg000868l	2.75	14	scaffold_12
ptg000659l	1.67	14	scaffold_12
ptg000731l	1.23	14	scaffold_12
ptg000848l	1.08	14	scaffold_12
ptg000680l	0.98	14	scaffold_12
ptg000219l	26.97	13	scaffold_12
ptg000389l	11.69	13	scaffold_12
ptg000576l	7.13	13	scaffold_12
ptg000251l	5.27	13	scaffold_12
ptg000709l	2.24	13	scaffold_12
ptg000377l	2.2	13	scaffold_12
ptg000262l	2.07	13	scaffold_12
ptg000608l	2.06	13	scaffold_12
ptg000444l	1.53	13	scaffold_12
ptg000670l	1.37	13	scaffold_12
ptg000880l	1.3	13	scaffold_12
ptg000545l	1.04	13	scaffold_12
ptg000888l	0.69	13	scaffold_12
ptg000529l	0.61	13	scaffold_12
ptg000984l	0.41	13	scaffold_12
ptg000675l	4.4	12	scaffold_12
ptg000793l	3.77	12	scaffold_12
ptg000826l	2.08	12	scaffold_12
ptg000776l	1.53	12	scaffold_12
ptg000871l	0.38	12	scaffold_12
ptg000724l	3.47	11	scaffold_12
ptg000813l	1.52	11	scaffold_12
ptg000740l	0.36	11	scaffold_12
ptg000112l	69.85	14	scaffold_13
ptg000007l	64.44	14	scaffold_13
ptg000008l	39.22	14	scaffold_13
ptg000171l	27.55	14	scaffold_13
ptg000300l	23.34	14	scaffold_13
ptg000126l	12.73	14	scaffold_13
ptg000365l	11.47	14	scaffold_13
ptg000252l	5.06	14	scaffold_13
ptg000121l	210.87	13	scaffold_13
ptg000227l	56.67	13	scaffold_13
ptg000306l	43.65	13	scaffold_13
ptg000182l	37.21	13	scaffold_13
ptg000379l	19.78	13	scaffold_13
ptg000311l	18.72	13	scaffold_13
ptg000279l	6.18	13	scaffold_13
ptg000807l	0.65	13	scaffold_13
ptg000447l	9.71	12	scaffold_13
ptg000228l	4.12	12	scaffold_13
ptg000406l	8.9	15	scaffold_14
ptg000832l	2.86	15	scaffold_14
ptg000075l	111.42	14	scaffold_14
ptg000128l	72.52	14	scaffold_14
ptg000073l	63.07	14	scaffold_14
ptg000163l	57.83	14	scaffold_14
ptg000202l	55.03	14	scaffold_14
ptg000303l	52.22	14	scaffold_14
ptg000205l	40.76	14	scaffold_14
ptg000154l	32.81	14	scaffold_14
ptg000316l	20.46	14	scaffold_14
ptg000145l	18.58	14	scaffold_14
ptg000335l	17.39	14	scaffold_14
ptg000206l	13.06	14	scaffold_14
ptg000307l	9.35	14	scaffold_14
ptg000334l	7.91	14	scaffold_14
ptg000405l	3.82	14	scaffold_14
ptg000802l	1.46	14	scaffold_14
ptg000191l	28.74	13	scaffold_14
ptg000208l	24.27	13	scaffold_14
ptg000113l	6.35	13	scaffold_14
ptg000620l	2.65	13	scaffold_14
ptg000917l	2.62	13	scaffold_14
ptg000761l	1.84	13	scaffold_14
ptg000777l	1.1	13	scaffold_14
ptg000791l	0.72	13	scaffold_14
ptg000952l	0.18	6	scaffold_14
ptg000014l	369.74	14	scaffold_15
ptg000110l	36.22	14	scaffold_15
ptg000178l	32.13	14	scaffold_15
ptg000247l	28.24	14	scaffold_15
ptg000204l	26.64	14	scaffold_15
ptg000258l	9.93	14	scaffold_15
ptg000129l	84.65	13	scaffold_15
ptg000357l	16.77	13	scaffold_15
ptg000475l	9.19	13	scaffold_15
ptg000337l	9.16	13	scaffold_15
ptg000582l	5.39	13	scaffold_15
ptg000499l	4.89	13	scaffold_15
ptg000432l	2.75	13	scaffold_15
ptg000368l	9.5	18	scaffold_16
ptg000136l	75.56	17	scaffold_16
ptg000030l	101.01	16	scaffold_16
ptg000086l	92.62	16	scaffold_16
ptg000216l	78.59	16	scaffold_16
ptg000156l	71.47	16	scaffold_16
ptg000101l	42.65	16	scaffold_16
ptg000150l	26.79	16	scaffold_16
ptg000226l	24.28	16	scaffold_16
ptg000385l	19.5	16	scaffold_16
ptg000132l	8.86	16	scaffold_16
ptg000558l	2.8	16	scaffold_16
ptg000403l	32	15	scaffold_16
ptg000435l	13.49	15	scaffold_16
ptg000260l	12.41	15	scaffold_16
ptg000441l	10.77	15	scaffold_16
ptg000605l	3.92	14	scaffold_16
ptg000902l	0.18	6	scaffold_16
ptg000042l	174.46	14	scaffold_17
ptg000026l	75.82	14	scaffold_17
ptg000190l	52.99	14	scaffold_17
ptg000186l	50.52	14	scaffold_17
ptg000060l	30.8	14	scaffold_17
ptg000184l	27.24	14	scaffold_17
ptg000225l	19.89	14	scaffold_17
ptg000460l	13.23	14	scaffold_17
ptg000249l	17.15	13	scaffold_17
ptg000459l	12.69	13	scaffold_17
ptg000257l	11.01	15	scaffold_18
ptg000044l	176.35	14	scaffold_18
ptg000084l	69.58	14	scaffold_18
ptg000341l	56.68	14	scaffold_18
ptg000501l	3.45	14	scaffold_18
ptg000081l	66.29	13	scaffold_18
ptg000109l	60.95	13	scaffold_18
ptg000080l	57.73	13	scaffold_18
ptg000214l	52.75	13	scaffold_18
ptg000434l	52.55	13	scaffold_18
ptg000548l	13.1	13	scaffold_18
ptg000174l	9.21	13	scaffold_18
ptg000360l	0.55	13	scaffold_18
ptg000953l	0.42	9	scaffold_18
ptg000195l	46.22	15	scaffold_19
ptg000064l	98.93	14	scaffold_19
ptg000078l	95.85	14	scaffold_19
ptg000141l	53.7	14	scaffold_19
ptg000250l	41.14	14	scaffold_19
ptg000161l	40.53	14	scaffold_19
ptg000196l	19.01	14	scaffold_19
ptg000140l	16.13	14	scaffold_19
ptg000351l	12.68	14	scaffold_19
ptg000181l	8.88	14	scaffold_19
ptg000328l	23.6	13	scaffold_19
ptg000107l	21.51	13	scaffold_19
ptg000703l	2.56	13	scaffold_19
ptg000748l	0.34	12	scaffold_19
ptg000570l	3.76	15	scaffold_2
ptg000043l	106.79	14	scaffold_2
ptg000273l	48.55	14	scaffold_2
ptg000164l	35.64	14	scaffold_2
ptg000289l	34.43	14	scaffold_2
ptg000183l	33.41	14	scaffold_2
ptg000327l	29.7	14	scaffold_2
ptg000589l	20.05	14	scaffold_2
ptg000160l	19.21	14	scaffold_2
ptg000138l	17.85	14	scaffold_2
ptg000528l	16.48	14	scaffold_2
ptg000392l	14.73	14	scaffold_2
ptg000122l	14.71	14	scaffold_2
ptg000539l	14.02	14	scaffold_2
ptg000292l	12.75	14	scaffold_2
ptg000254l	12.44	14	scaffold_2
ptg000517l	12.22	14	scaffold_2
ptg000641l	9.34	14	scaffold_2
ptg000485l	8.26	14	scaffold_2
ptg000537l	7.78	14	scaffold_2
ptg000487l	7.62	14	scaffold_2
ptg000381l	5.41	14	scaffold_2
ptg000255l	4.23	14	scaffold_2
ptg000108l	47.37	13	scaffold_2
ptg000439l	39.68	13	scaffold_2
ptg000172l	33.97	13	scaffold_2
ptg000220l	32.38	13	scaffold_2
ptg000265l	16.74	13	scaffold_2
ptg000592l	16.6	13	scaffold_2
ptg000290l	16.28	13	scaffold_2
ptg000509l	14.9	13	scaffold_2
ptg000286l	14.31	13	scaffold_2
ptg000443l	14.25	13	scaffold_2
ptg000564l	13.86	13	scaffold_2
ptg000464l	8.56	13	scaffold_2
ptg000584l	7.28	13	scaffold_2
ptg000244l	7.1	13	scaffold_2
ptg000697l	6.09	13	scaffold_2
ptg000437l	4.21	13	scaffold_2
ptg000409l	4.08	13	scaffold_2
ptg000679l	3.45	13	scaffold_2
ptg000635l	2.72	13	scaffold_2
ptg000684l	2.54	13	scaffold_2
ptg000496l	2.17	13	scaffold_2
ptg000765l	1.97	13	scaffold_2
ptg000866l	1.85	13	scaffold_2
ptg000690l	0.94	13	scaffold_2
ptg000800l	0.79	13	scaffold_2
ptg000927l	0.6	13	scaffold_2
ptg000840l	0.42	13	scaffold_2
ptg000295l	15.49	12	scaffold_2
ptg000053l	1.86	12	scaffold_2
ptg000580l	4.02	18	scaffold_20
ptg000134l	133.56	14	scaffold_20
ptg000287l	31.35	14	scaffold_20
ptg000021l	20.33	14	scaffold_20
ptg000278l	11.46	14	scaffold_20
ptg000616l	9.63	14	scaffold_20
ptg000503l	7.05	14	scaffold_20
ptg000689l	5.9	14	scaffold_20
ptg000237l	91.31	13	scaffold_20
ptg000012l	53.33	13	scaffold_20
ptg000147l	38.87	13	scaffold_20
ptg000266l	29.82	13	scaffold_20
ptg000512l	22.03	13	scaffold_20
ptg000068l	20.41	13	scaffold_20
ptg000701l	14.9	13	scaffold_20
ptg000234l	4.21	13	scaffold_20
ptg000721l	2.33	13	scaffold_20
ptg000510l	6.91	12	scaffold_20
ptg000040l	249.08	14	scaffold_21
ptg000088l	76.27	14	scaffold_21
ptg000003l	49.5	14	scaffold_21
ptg000302l	45.6	14	scaffold_21
ptg000374l	18.67	14	scaffold_21
ptg000283l	6.27	14	scaffold_21
ptg000177l	4.96	14	scaffold_21
ptg000719l	1.43	14	scaffold_21
ptg000098l	33.95	13	scaffold_21
ptg000130l	19.65	13	scaffold_21
ptg000428l	9.7	15	scaffold_3
ptg000092l	182.37	14	scaffold_3
ptg000054l	144.84	14	scaffold_3
ptg000153l	126.85	14	scaffold_3
ptg000229l	72.72	14	scaffold_3
ptg000135l	61.88	14	scaffold_3
ptg000338l	34.67	14	scaffold_3
ptg000310l	27.84	14	scaffold_3
ptg000179l	22.09	14	scaffold_3
ptg000520l	6.76	14	scaffold_3
ptg000609l	6.21	14	scaffold_3
ptg000284l	38.32	13	scaffold_3
ptg000069l	29.06	13	scaffold_3
ptg000139l	13.46	13	scaffold_3
ptg000364l	5.25	13	scaffold_3
ptg000082l	3.64	13	scaffold_3
ptg000669l	3.6	13	scaffold_3
ptg000308l	2.28	12	scaffold_3
ptg000859l	0.91	12	scaffold_3
ptg000463l	2.18	23	scaffold_4
ptg000061l	7.84	17	scaffold_4
ptg000477l	10.82	15	scaffold_4
ptg000489l	0.53	15	scaffold_4
ptg000114l	103.25	14	scaffold_4
ptg000065l	63.75	14	scaffold_4
ptg000223l	51.77	14	scaffold_4
ptg000193l	27.64	14	scaffold_4
ptg000396l	27.48	14	scaffold_4
ptg000473l	24.99	14	scaffold_4
ptg000238l	21.08	14	scaffold_4
ptg000418l	20.44	14	scaffold_4
ptg000543l	18.63	14	scaffold_4
ptg000167l	15.85	14	scaffold_4
ptg000010l	13.35	14	scaffold_4
ptg000005l	12.57	14	scaffold_4
ptg000511l	10.99	14	scaffold_4
ptg000611l	9.92	14	scaffold_4
ptg000264l	7.65	14	scaffold_4
ptg000476l	6.98	14	scaffold_4
ptg000504l	6.88	14	scaffold_4
ptg000111l	6.8	14	scaffold_4
ptg000647l	6.65	14	scaffold_4
ptg000230l	6.41	14	scaffold_4
ptg000502l	6.21	14	scaffold_4
ptg000519l	5.73	14	scaffold_4
ptg000657l	4.11	14	scaffold_4
ptg000646l	3.65	14	scaffold_4
ptg000291l	2.32	14	scaffold_4
ptg000822l	2.23	14	scaffold_4
ptg000704l	1.94	14	scaffold_4
ptg000792l	1.05	14	scaffold_4
ptg000944l	0.92	14	scaffold_4
ptg000821l	0.64	14	scaffold_4
ptg000296l	38.92	13	scaffold_4
ptg000023l	35.34	13	scaffold_4
ptg000358l	26.87	13	scaffold_4
ptg000427l	19.36	13	scaffold_4
ptg000322l	19.14	13	scaffold_4
ptg000209l	18.22	13	scaffold_4
ptg000275l	17.52	13	scaffold_4
ptg000301l	16.81	13	scaffold_4
ptg000159l	16.72	13	scaffold_4
ptg000149l	15.01	13	scaffold_4
ptg000373l	14.88	13	scaffold_4
ptg000557l	14.06	13	scaffold_4
ptg000492l	11.65	13	scaffold_4
ptg000213l	11.54	13	scaffold_4
ptg000486l	9.65	13	scaffold_4
ptg000480l	8.51	13	scaffold_4
ptg000713l	6.2	13	scaffold_4
ptg000540l	5.92	13	scaffold_4
ptg000607l	4.46	13	scaffold_4
ptg000569l	4.27	13	scaffold_4
ptg000450l	3.9	13	scaffold_4
ptg000615l	3.47	13	scaffold_4
ptg000506l	3.22	13	scaffold_4
ptg000414l	2.35	13	scaffold_4
ptg000717l	1.85	13	scaffold_4
ptg000815l	1.24	13	scaffold_4
ptg000778l	0.78	13	scaffold_4
ptg000674l	0.67	13	scaffold_4
ptg001154l	0.41	13	scaffold_4
ptg000763l	2.17	12	scaffold_4
ptg000745l	1.99	12	scaffold_4
ptg000736l	1.07	12	scaffold_4
ptg000799l	0.58	12	scaffold_4
ptg000931l	0.19	12	scaffold_4
ptg000774l	1.53	10	scaffold_4
ptg000660l	0.17	10	scaffold_4
ptg001324l	0.09	10	scaffold_4
ptg001280l	0.09	4	scaffold_4
ptg001393l	0.13	0	scaffold_4
ptg000070l	135.64	14	scaffold_5
ptg000034l	109.85	14	scaffold_5
ptg000189l	81.9	14	scaffold_5
ptg000050l	52.59	14	scaffold_5
ptg000312l	50.35	14	scaffold_5
ptg000106l	30.43	14	scaffold_5
ptg000270l	29.87	14	scaffold_5
ptg000388l	20	14	scaffold_5
ptg000118l	12.41	14	scaffold_5
ptg000618l	9.29	14	scaffold_5
ptg000562l	8.24	14	scaffold_5
ptg000493l	7.73	14	scaffold_5
ptg000516l	6.6	14	scaffold_5
ptg000665l	2.84	14	scaffold_5
ptg000858l	2.69	14	scaffold_5
ptg000268l	38.5	13	scaffold_5
ptg000215l	33.16	13	scaffold_5
ptg000372l	20.12	13	scaffold_5
ptg000224l	20.11	13	scaffold_5
ptg000347l	17.31	13	scaffold_5
ptg000222l	16.63	13	scaffold_5
ptg000630l	11.35	13	scaffold_5
ptg000513l	8.23	13	scaffold_5
ptg000575l	7.12	13	scaffold_5
ptg000331l	4.48	13	scaffold_5
ptg000488l	3.81	13	scaffold_5
ptg000420l	3.37	13	scaffold_5
ptg000423l	3.32	13	scaffold_5
ptg000691l	2.56	13	scaffold_5
ptg000744l	2.44	13	scaffold_5
ptg000790l	2.2	13	scaffold_5
ptg000438l	1.78	13	scaffold_5
ptg000971l	1.58	13	scaffold_5
ptg000662l	1.41	13	scaffold_5
ptg001386l	0.15	13	scaffold_5
ptg000714l	2.86	12	scaffold_5
ptg001352l	0.25	12	scaffold_5
ptg000988l	0.58	11	scaffold_5
ptg000013l	263.6	14	scaffold_6
ptg000117l	113.73	14	scaffold_6
ptg000036l	79.55	14	scaffold_6
ptg000116l	56.7	14	scaffold_6
ptg000083l	48.05	14	scaffold_6
ptg000211l	38.13	14	scaffold_6
ptg000321l	36.01	14	scaffold_6
ptg000049l	16.51	14	scaffold_6
ptg000687l	2.7	14	scaffold_6
ptg000221l	29.43	13	scaffold_6
ptg000180l	22.81	13	scaffold_6
ptg000901l	16.06	13	scaffold_6
ptg000094l	9.51	13	scaffold_6
ptg001029l	8.58	13	scaffold_6
ptg000835l	2.4	13	scaffold_6
ptg000639l	2.35	13	scaffold_6
ptg000601l	0.83	13	scaffold_6
ptg000533l	7.79	12	scaffold_6
ptg000566l	3.05	12	scaffold_6
ptg000746l	0.5	12	scaffold_6
ptg001228l	0.57	5	scaffold_6
ptg001332l	0.19	2	scaffold_6
ptg000057l	152.49	14	scaffold_7
ptg000052l	104.84	14	scaffold_7
ptg000028l	91.74	14	scaffold_7
ptg000452l	43.44	14	scaffold_7
ptg000175l	41.53	14	scaffold_7
ptg000454l	38.45	14	scaffold_7
ptg000152l	32.28	14	scaffold_7
ptg000285l	24.45	14	scaffold_7
ptg000185l	24.07	14	scaffold_7
ptg000103l	19.59	14	scaffold_7
ptg000194l	4.63	14	scaffold_7
ptg000873l	0.98	14	scaffold_7
ptg000943l	0.92	14	scaffold_7
ptg000267l	70.17	13	scaffold_7
ptg000393l	29.82	13	scaffold_7
ptg000207l	24.77	13	scaffold_7
ptg000387l	14.52	13	scaffold_7
ptg000471l	9.85	13	scaffold_7
ptg000356l	6.74	13	scaffold_7
ptg000022l	6.01	13	scaffold_7
ptg000536l	4.15	13	scaffold_7
ptg000017l	4.14	13	scaffold_7
ptg000881l	1.21	13	scaffold_7
ptg000100l	7.95	17	scaffold_8
ptg000269l	15.26	15	scaffold_8
ptg000407l	7.31	15	scaffold_8
ptg000243l	6.47	15	scaffold_8
ptg000384l	5.04	15	scaffold_8
ptg000565l	1.22	15	scaffold_8
ptg001011l	0.51	15	scaffold_8
ptg000031l	138.61	14	scaffold_8
ptg000032l	86.21	14	scaffold_8
ptg000169l	65.67	14	scaffold_8
ptg000001l	32.71	14	scaffold_8
ptg000430l	26.61	14	scaffold_8
ptg000366l	25.19	14	scaffold_8
ptg000481l	24.54	14	scaffold_8
ptg000045l	23.48	14	scaffold_8
ptg000048l	23.45	14	scaffold_8
ptg000246l	23.23	14	scaffold_8
ptg000320l	21.45	14	scaffold_8
ptg000352l	19.21	14	scaffold_8
ptg000210l	17.4	14	scaffold_8
ptg000059l	16.69	14	scaffold_8
ptg000315l	15.9	14	scaffold_8
ptg000313l	13.28	14	scaffold_8
ptg000345l	13.06	14	scaffold_8
ptg000550l	12.13	14	scaffold_8
ptg000056l	11.26	14	scaffold_8
ptg000417l	11.24	14	scaffold_8
ptg000072l	9.88	14	scaffold_8
ptg000006l	9.41	14	scaffold_8
ptg000378l	8.79	14	scaffold_8
ptg000416l	8.65	14	scaffold_8
ptg000678l	7.05	14	scaffold_8
ptg000483l	6.92	14	scaffold_8
ptg000212l	5.49	14	scaffold_8
ptg000362l	4.92	14	scaffold_8
ptg000738l	4.33	14	scaffold_8
ptg000598l	4.25	14	scaffold_8
ptg000700l	3.92	14	scaffold_8
ptg000696l	3.42	14	scaffold_8
ptg000555l	3.32	14	scaffold_8
ptg000490l	3.01	14	scaffold_8
ptg000613l	2.7	14	scaffold_8
ptg000535l	2.66	14	scaffold_8
ptg000664l	2.46	14	scaffold_8
ptg000730l	2.35	14	scaffold_8
ptg000472l	2.23	14	scaffold_8
ptg000980l	2	14	scaffold_8
ptg000621l	1.87	14	scaffold_8
ptg000650l	1.66	14	scaffold_8
ptg000749l	1.38	14	scaffold_8
ptg000885l	0.67	14	scaffold_8
ptg000155l	16.97	13	scaffold_8
ptg000547l	13.09	13	scaffold_8
ptg000142l	8.6	13	scaffold_8
ptg000602l	7.87	13	scaffold_8
ptg000323l	6.24	13	scaffold_8
ptg000425l	5.8	13	scaffold_8
ptg000805l	5.28	13	scaffold_8
ptg000524l	5.24	13	scaffold_8
ptg000603l	4.15	13	scaffold_8
ptg000115l	3.18	13	scaffold_8
ptg000722l	2.15	13	scaffold_8
ptg000705l	1.82	13	scaffold_8
ptg000989l	1.2	13	scaffold_8
ptg000951l	1.19	13	scaffold_8
ptg000753l	0.9	13	scaffold_8
ptg000671l	0.82	13	scaffold_8
ptg000913l	0.55	13	scaffold_8
ptg000386l	0.45	13	scaffold_8
ptg000253l	6.56	12	scaffold_8
ptg000131l	3.89	12	scaffold_8
ptg000626l	3.72	12	scaffold_8
ptg000412l	0.8	12	scaffold_8
ptg000431l	0.7	12	scaffold_8
ptg000754l	1.15	11	scaffold_8
ptg000538l	0.31	11	scaffold_8
ptg000916l	1.17	9	scaffold_8
ptg001506l	0.11	2	scaffold_8
ptg000890l	0.46	0	scaffold_8
ptg000143l	4.18	15	scaffold_9
ptg000838l	0.8	15	scaffold_9
ptg000176l	80.68	14	scaffold_9
ptg000165l	55.13	14	scaffold_9
ptg000342l	36.79	14	scaffold_9
ptg000398l	28.33	14	scaffold_9
ptg000097l	26.36	14	scaffold_9
ptg000039l	16.84	14	scaffold_9
ptg000484l	14.59	14	scaffold_9
ptg000498l	11.91	14	scaffold_9
ptg000067l	11.63	14	scaffold_9
ptg000554l	10.54	14	scaffold_9
ptg000419l	9.45	14	scaffold_9
ptg000587l	5.51	14	scaffold_9
ptg000201l	5.5	14	scaffold_9
ptg000637l	5.01	14	scaffold_9
ptg000585l	4.76	14	scaffold_9
ptg000429l	4.47	14	scaffold_9
ptg000653l	3.24	14	scaffold_9
ptg000627l	1.97	14	scaffold_9
ptg000336l	1.47	14	scaffold_9
ptg000834l	1.21	14	scaffold_9
ptg000814l	0.74	14	scaffold_9
ptg000125l	35.52	13	scaffold_9
ptg000330l	31.93	13	scaffold_9
ptg000063l	26.64	13	scaffold_9
ptg000482l	23.22	13	scaffold_9
ptg000035l	22.61	13	scaffold_9
ptg000369l	22.47	13	scaffold_9
ptg000326l	20.05	13	scaffold_9
ptg000274l	17.12	13	scaffold_9
ptg000093l	14.61	13	scaffold_9
ptg000390l	13.64	13	scaffold_9
ptg000095l	13.5	13	scaffold_9
ptg000638l	13.36	13	scaffold_9
ptg000096l	11.13	13	scaffold_9
ptg000333l	10.55	13	scaffold_9
ptg000491l	9.99	13	scaffold_9
ptg000453l	9.49	13	scaffold_9
ptg000599l	8.44	13	scaffold_9
ptg000583l	7.3	13	scaffold_9
ptg000375l	7.03	13	scaffold_9
ptg000041l	6.92	13	scaffold_9
ptg000764l	6.33	13	scaffold_9
ptg000596l	4.95	13	scaffold_9
ptg000619l	4.34	13	scaffold_9
ptg000391l	4.3	13	scaffold_9
ptg000693l	3.99	13	scaffold_9
ptg000531l	3.84	13	scaffold_9
ptg000741l	2.69	13	scaffold_9
ptg000446l	2.52	13	scaffold_9
ptg000541l	2.42	13	scaffold_9
ptg000523l	2.26	13	scaffold_9
ptg000798l	2.12	13	scaffold_9
ptg000828l	1.96	13	scaffold_9
ptg000751l	1.56	13	scaffold_9
ptg000666l	1.45	13	scaffold_9
ptg000991l	0.95	13	scaffold_9
ptg000614l	0.69	13	scaffold_9
ptg001151l	0.32	13	scaffold_9
ptg000340l	4.15	12	scaffold_9
ptg000009l	2.18	12	scaffold_9
ptg000567l	1.91	12	scaffold_9
ptg000725l	0.56	12	scaffold_9
ptg000990l	0.21	12	scaffold_9
ptg000408l	0.12	12	scaffold_9
ptg000797l	1.29	11	scaffold_9
ptg001227l	0.42	11	scaffold_9
ptg000676l	3.37	10	scaffold_9
ptg000711l	1.94	10	scaffold_9
ptg001055l	0.98	10	scaffold_9
ptg001697l	0.06	6	scaffold_9
ptg000004l	93.03	54
ptg000305l	73.86	46
ptg000077l	60.11	45
ptg000099l	33.21	44
ptg000033c	26.55	50
ptg000218l	25.7	46
ptg000173l	24.95	44
ptg000144l	22.07	42
ptg000066l	20.91	45
ptg000294l	5.87	34
ptg000277l	5.39	44
ptg000579l	5.05	13
ptg000090l	5.03	44
ptg000628l	4.44	52
ptg000343l	3.95	54
ptg000649l	3.77	19
ptg000507l	3.49	19
ptg000561l	3.46	52
ptg000682l	3.32	18
ptg000708l	3.23	42
ptg000667l	3.21	14
ptg000383l	3.2	14
ptg000553l	2.76	14
ptg000643l	2.76	14
ptg000577l	2.3	15
ptg000546l	2.3	14
ptg000625l	2.29	15
ptg000715l	2.29	15
ptg000293l	2.08	39
ptg000349l	2.02	62
ptg000891l	1.9	13
ptg000758l	1.9	12
ptg000468l	1.88	18
ptg000394l	1.86	44
ptg000803l	1.73	9
ptg000784l	1.55	38
ptg000631l	1.53	11
ptg000622l	1.52	10
ptg000544l	1.5	58
ptg000353l	1.49	42
ptg000640l	1.45	42
ptg000811l	1.26	12
ptg000655l	1.25	41
ptg000887l	1.24	4
ptg000677l	1.22	43
ptg000735l	1.22	22
ptg000796l	1.15	5
ptg000768l	1.14	38
ptg000837l	1.12	0
ptg000974c	1.1	10
ptg001140l	1.1	4
ptg000968l	1.08	1
ptg000462l	1.02	10
ptg000458l	0.96	47
ptg000716l	0.93	9
ptg000788l	0.91	7
ptg000941l	0.9	14
ptg002051l	0.89	15
ptg000346l	0.87	90
ptg002067l	0.87	18
ptg000456l	0.85	13
ptg002049l	0.83	16
ptg001126l	0.81	21
ptg001093l	0.8	0
ptg001065l	0.75	14
ptg001123l	0.73	14
ptg000549l	0.73	5
ptg000852l	0.72	14
ptg002046l	0.71	17
ptg000823l	0.7	2
ptg000844l	0.69	38
ptg000874c	0.69	8
ptg000864l	0.69	5
ptg002061l	0.68	83
ptg001105l	0.68	17
ptg001339l	0.68	0
ptg000771l	0.66	9
ptg000568l	0.66	1
ptg001012l	0.66	0
ptg001230l	0.66	0
ptg000936l	0.64	12
ptg001291l	0.64	4
ptg000819l	0.62	5
ptg001079l	0.61	7
ptg000905l	0.61	2
ptg001129l	0.6	3
ptg000590l	0.59	4
ptg000856l	0.58	19
ptg000923l	0.58	0
ptg001315l	0.57	3
ptg000654l	0.56	44
ptg000861l	0.55	36
ptg000806l	0.55	34
ptg000922l	0.54	36
ptg001113l	0.54	0
ptg000752l	0.52	99
ptg001197l	0.52	4
ptg002068l	0.51	81
ptg001224l	0.51	5
ptg000886l	0.51	4
ptg000534l	0.5	51
ptg000737l	0.5	12
ptg001159l	0.5	1
ptg000921l	0.49	61
ptg000977l	0.49	5
ptg001337l	0.49	4
ptg000750l	0.49	2
ptg000521l	0.48	7
ptg000894l	0.48	2
ptg000508l	0.47	5
ptg000702l	0.46	29
ptg000897l	0.46	14
ptg001125l	0.46	0
ptg001007l	0.45	18
ptg001244l	0.45	4
ptg000833l	0.44	0
ptg000692l	0.43	18
ptg000767l	0.43	0
ptg001101l	0.43	0
ptg000461l	0.42	42
ptg001266l	0.42	14
ptg000946l	0.41	15
ptg000955l	0.4	22
ptg001001l	0.4	13
ptg001106l	0.4	7
ptg000889l	0.4	6
ptg000636l	0.4	5
ptg001090l	0.4	1
ptg001267l	0.4	0
ptg000954l	0.39	6
ptg000919l	0.38	14
ptg000712l	0.38	10
ptg001318l	0.37	5
ptg001356l	0.37	4
ptg000157l	0.36	36
ptg001341l	0.36	4
ptg000256c	0.36	3
ptg000926l	0.36	0
ptg001166l	0.36	0
ptg002072l	0.35	82
ptg002056l	0.35	75
ptg001038l	0.35	26
ptg000932l	0.35	18
ptg000948l	0.35	13
ptg001053l	0.35	4
ptg001878l	0.35	3
ptg001026l	0.35	0
ptg001404l	0.35	0
ptg000939l	0.34	57
ptg000560l	0.34	42
ptg002074l	0.34	36
ptg000920l	0.34	24
ptg000978l	0.34	4
ptg001071l	0.34	3
ptg000912l	0.34	3
ptg002065l	0.33	82
ptg001108l	0.33	14
ptg000827l	0.33	12
ptg001056l	0.33	9
ptg000982l	0.33	5
ptg000632l	0.32	353
ptg000747l	0.32	40
ptg000869l	0.32	38
ptg001098l	0.32	29
ptg002091l	0.32	20
ptg000850l	0.32	14
ptg001078l	0.32	12
ptg001076l	0.32	3
ptg001243l	0.32	0
ptg000795l	0.31	39
ptg000734l	0.31	5
ptg000779l	0.31	0
ptg001419l	0.3	17
ptg000883c	0.3	16
ptg000899l	0.3	5
ptg001169l	0.3	1
ptg001218l	0.3	0
ptg000924l	0.29	44
ptg002106l	0.29	22
ptg001111l	0.29	19
ptg000903l	0.29	0
ptg000742l	0.28	21
ptg001432l	0.28	5
ptg001543l	0.28	3
ptg001254l	0.28	1
ptg001120l	0.28	0
ptg000817l	0.28	0
ptg000786l	0.27	51
ptg001034l	0.27	17
ptg001338l	0.27	17
ptg001102l	0.27	3
ptg001579l	0.27	0
ptg001425l	0.27	0
ptg000884l	0.26	46
ptg002087l	0.26	40
ptg001445l	0.26	4
ptg000999l	0.26	3
ptg001829l	0.26	2
ptg001156c	0.26	2
ptg000906c	0.25	34
ptg000743l	0.25	15
ptg000966l	0.25	1
ptg001585l	0.25	0
ptg000762l	0.25	0
ptg001464l	0.25	0
ptg000863l	0.25	0
ptg001665l	0.25	0
ptg000597l	0.24	26
ptg001258l	0.24	12
ptg000849l	0.24	11
ptg000981l	0.24	11
ptg001157l	0.24	10
ptg000933l	0.24	10
ptg001354l	0.24	9
ptg000983l	0.24	9
ptg001384l	0.24	4
ptg000829l	0.24	3
ptg001498l	0.24	0
ptg001164l	0.24	0
ptg000878l	0.23	55
ptg001180l	0.23	16
ptg002101l	0.23	15
ptg001119l	0.23	6
ptg000893l	0.23	6
ptg000685l	0.23	5
ptg000847l	0.23	2
ptg001437l	0.23	0
ptg001193l	0.23	0
ptg000812l	0.23	0
ptg001163l	0.23	0
ptg001004l	0.22	14
ptg001277l	0.22	12
ptg000956l	0.22	10
ptg001046l	0.22	9
ptg001308l	0.22	7
ptg000729l	0.22	4
ptg001375l	0.22	4
ptg001565l	0.22	3
ptg001550l	0.22	0
ptg001423l	0.22	0
ptg001383l	0.22	0
ptg000698l	0.21	140
ptg001091l	0.21	125
ptg002103l	0.21	60
ptg000780l	0.21	58
ptg000775l	0.21	15
ptg001068l	0.21	7
ptg001133l	0.21	6
ptg001761l	0.21	5
ptg000785l	0.21	5
ptg000739l	0.21	4
ptg000911l	0.21	2
ptg000907l	0.21	0
ptg001545l	0.21	0
ptg001060l	0.21	0
ptg001489l	0.21	0
ptg001222l	0.21	0
ptg001619l	0.21	0
ptg002070l	0.2	127
ptg001237l	0.2	17
ptg001252l	0.2	17
ptg001124l	0.2	13
ptg001014l	0.2	11
ptg000810l	0.2	9
ptg000877l	0.2	7
ptg001628l	0.2	1
ptg001584l	0.2	0
ptg001444l	0.2	0
ptg000908l	0.2	0
ptg000970l	0.2	0
ptg001719l	0.2	0
ptg001688l	0.2	0
ptg001152l	0.2	0
ptg002057l	0.19	85
ptg000841l	0.19	59
ptg000987l	0.19	57
ptg001003l	0.19	44
ptg002050l	0.19	43
ptg000836l	0.19	25
ptg002078l	0.19	21
ptg001269l	0.19	15
ptg001265l	0.19	13
ptg001505l	0.19	11
ptg001484l	0.19	6
ptg001189l	0.19	6
ptg001203l	0.19	5
ptg001436l	0.19	5
ptg001022l	0.19	3
ptg000992l	0.19	3
ptg000245l	0.19	3
ptg001515l	0.19	3
ptg001797l	0.19	2
ptg001206l	0.19	1
ptg001024l	0.19	1
ptg001595l	0.19	0
ptg001283l	0.19	0
ptg000872l	0.19	0
ptg000915l	0.19	0
ptg001141l	0.19	0
ptg001143l	0.19	0
ptg000865l	0.18	89
ptg002096l	0.18	78
ptg000862l	0.18	60
ptg000370l	0.18	53
ptg000910l	0.18	53
ptg000867l	0.18	52
ptg001403l	0.18	12
ptg001018l	0.18	10
ptg001149l	0.18	9
ptg000851l	0.18	7
ptg001000l	0.18	7
ptg001475l	0.18	6
ptg001271l	0.18	6
ptg001406l	0.18	4
ptg001518l	0.18	4
ptg001793l	0.18	4
ptg000962l	0.18	2
ptg001316l	0.18	1
ptg001099l	0.18	0
ptg001323l	0.18	0
ptg002053l	0.17	75
ptg001064l	0.17	29
ptg001614l	0.17	26
ptg000860c	0.17	12
ptg001377l	0.17	10
ptg001074l	0.17	10
ptg001173l	0.17	7
ptg001576l	0.17	4
ptg001428l	0.17	2
ptg000875l	0.17	1
ptg001374l	0.17	1
ptg001019l	0.17	0
ptg001144l	0.17	0
ptg001344l	0.17	0
ptg001298l	0.17	0
ptg002062l	0.16	70
ptg000969l	0.16	39
ptg000965l	0.16	34
ptg000937l	0.16	34
ptg000573l	0.16	17
ptg002073l	0.16	15
ptg001357l	0.16	14
ptg001496l	0.16	13
ptg001387l	0.16	11
ptg001640l	0.16	5
ptg001329l	0.16	1
ptg001711l	0.16	1
ptg000770l	0.16	0
ptg001296l	0.16	0
ptg000610l	0.16	0
ptg001134l	0.16	0
ptg001742l	0.16	0
ptg002075l	0.15	92
ptg000718l	0.15	47
ptg001264l	0.15	22
ptg002081l	0.15	20
ptg001233l	0.15	17
ptg001226l	0.15	13
ptg001516l	0.15	5
ptg001293l	0.15	5
ptg001540l	0.15	4
ptg001575l	0.15	4
ptg000994l	0.15	4
ptg001214l	0.15	3
ptg001009l	0.15	2
ptg000644l	0.15	1
ptg001566l	0.15	0
ptg001382l	0.15	0
ptg001487l	0.15	0
ptg001312l	0.15	0
ptg001568l	0.15	0
ptg001192l	0.15	0
ptg000642l	0.15	0
ptg001008l	0.15	0
ptg001504l	0.15	0
ptg001229l	0.14	131
ptg000895l	0.14	66
ptg002069l	0.14	63
ptg002047l	0.14	51
ptg002058l	0.14	39
ptg000947l	0.14	32
ptg001368l	0.14	20
ptg001025l	0.14	14
ptg001578l	0.14	7
ptg000789l	0.14	7
ptg000930l	0.14	6
ptg001645l	0.14	6
ptg001217l	0.14	5
ptg001145l	0.14	5
ptg001613l	0.14	4
ptg001061l	0.14	2
ptg001364l	0.14	1
ptg001186l	0.14	1
ptg001410l	0.14	0
ptg001564l	0.14	0
ptg001429l	0.14	0
ptg001517l	0.14	0
ptg001209l	0.14	0
ptg000876l	0.14	0
ptg001248l	0.14	0
ptg001346l	0.13	63
ptg001005l	0.13	15
ptg000993l	0.13	13
ptg001117l	0.13	11
ptg001405l	0.13	10
ptg001351l	0.13	8
ptg001777l	0.13	8
ptg001417l	0.13	7
ptg000979l	0.13	7
ptg001638l	0.13	4
ptg001539l	0.13	4
ptg001618l	0.13	3
ptg001661l	0.13	2
ptg001110l	0.13	2
ptg001037l	0.13	1
ptg001493l	0.13	0
ptg001139l	0.13	0
ptg001239l	0.13	0
ptg001519l	0.13	0
ptg001440l	0.13	0
ptg001023l	0.13	0
ptg000934l	0.13	0
ptg001270l	0.13	0
ptg001305l	0.13	0
ptg001453l	0.12	20
ptg002060l	0.12	19
ptg001049l	0.12	16
ptg001032l	0.12	16
ptg000525l	0.12	13
ptg000586l	0.12	10
ptg000940l	0.12	9
ptg001063l	0.12	8
ptg001161l	0.12	8
ptg000809l	0.12	7
ptg001567l	0.12	6
ptg000853l	0.12	5
ptg001531l	0.12	3
ptg001916l	0.12	2
ptg000720l	0.12	1
ptg001657l	0.12	1
ptg000465l	0.12	1
ptg001632l	0.12	0
ptg001350l	0.12	0
ptg001290l	0.12	0
ptg001247l	0.12	0
ptg001551l	0.12	0
ptg001118l	0.12	0
ptg001712l	0.12	0
ptg001211l	0.12	0
ptg001561l	0.12	0
ptg001287l	0.12	0
ptg001006l	0.12	0
ptg001067l	0.11	118
ptg001294l	0.11	73
ptg000500l	0.11	68
ptg001176l	0.11	67
ptg001002l	0.11	26
ptg002064l	0.11	20
ptg001343l	0.11	18
ptg001460l	0.11	11
ptg001204l	0.11	9
ptg001075l	0.11	9
ptg001369l	0.11	7
ptg001042l	0.11	7
ptg001179l	0.11	6
ptg001272l	0.11	6
ptg001541l	0.11	5
ptg001687l	0.11	5
ptg001165l	0.11	5
ptg001911l	0.11	5
ptg000451l	0.11	4
ptg001328l	0.11	3
ptg001451l	0.11	2
ptg001066l	0.11	2
ptg001220l	0.11	2
ptg001017l	0.11	1
ptg001535l	0.11	1
ptg001948l	0.11	1
ptg001168l	0.11	1
ptg001181l	0.11	1
ptg001606l	0.11	0
ptg001940l	0.11	0
ptg001200l	0.11	0
ptg001468l	0.11	0
ptg001588l	0.11	0
ptg001609l	0.11	0
ptg001438l	0.11	0
ptg001359l	0.11	0
ptg001677l	0.11	0
ptg001030l	0.11	0
ptg000087l	0.11	0
ptg001560l	0.11	0
ptg001363l	0.11	0
ptg001330l	0.11	0
ptg001413l	0.11	0
ptg002054l	0.1	59
ptg000960l	0.1	38
ptg002093l	0.1	33
ptg001142l	0.1	33
ptg001081l	0.1	32
ptg001345l	0.1	23
ptg002125l	0.1	21
ptg001334l	0.1	16
ptg001322l	0.1	10
ptg001376c	0.1	9
ptg001050l	0.1	8
ptg001150l	0.1	7
ptg001155l	0.1	7
ptg001112l	0.1	6
ptg001418l	0.1	6
ptg001747l	0.1	6
ptg000997l	0.1	6
ptg001708l	0.1	5
ptg001692l	0.1	4
ptg001355l	0.1	4
ptg001591l	0.1	4
ptg001162l	0.1	4
ptg001764l	0.1	3
ptg001261l	0.1	3
ptg001366l	0.1	3
ptg001768l	0.1	3
ptg001010l	0.1	2
ptg001212l	0.1	2
ptg001534l	0.1	2
ptg000998l	0.1	1
ptg000804l	0.1	1
ptg000925l	0.1	1
ptg000772l	0.1	1
ptg001881l	0.1	1
ptg000572l	0.1	1
ptg001577l	0.1	1
ptg001886l	0.1	1
ptg001580l	0.1	0
ptg001202l	0.1	0
ptg001681l	0.1	0
ptg001245l	0.1	0
ptg001456l	0.1	0
ptg001721l	0.1	0
ptg001089l	0.1	0
ptg001251l	0.1	0
ptg001279l	0.1	0
ptg001138l	0.1	0
ptg001435l	0.1	0
ptg001590l	0.1	0
ptg001210l	0.1	0
ptg001723l	0.1	0
ptg001470l	0.1	0
ptg000661l	0.09	300
ptg000846l	0.09	222
ptg001116l	0.09	78
ptg000938l	0.09	42
ptg001072l	0.09	39
ptg001057l	0.09	34
ptg000870c	0.09	24
ptg001424l	0.09	22
ptg001213l	0.09	17
ptg002082l	0.09	15
ptg001085l	0.09	13
ptg001600l	0.09	13
ptg001523l	0.09	11
ptg001562c	0.09	10
ptg001286l	0.09	10
ptg002059l	0.09	8
ptg001532l	0.09	6
ptg001084l	0.09	6
ptg001483l	0.09	5
ptg001680l	0.09	5
ptg001255l	0.09	4
ptg001494l	0.09	3
ptg001931l	0.09	3
ptg001800l	0.09	3
ptg001390l	0.09	2
ptg001467l	0.09	2
ptg001771l	0.09	2
ptg001391l	0.09	2
ptg001607l	0.09	1
ptg001174l	0.09	1
ptg001372l	0.09	1
ptg001016l	0.09	1
ptg001469l	0.09	1
ptg000961l	0.09	1
ptg001554l	0.09	1
ptg001769l	0.09	1
ptg001260l	0.09	1
ptg001097l	0.09	1
ptg001660l	0.09	1
ptg000942l	0.09	1
ptg001045l	0.09	0
ptg001553l	0.09	0
ptg001671l	0.09	0
ptg001201l	0.09	0
ptg001304l	0.09	0
ptg001722l	0.09	0
ptg001103l	0.09	0
ptg001676l	0.09	0
ptg001542l	0.09	0
ptg001509l	0.09	0
ptg001883l	0.09	0
ptg001361l	0.09	0
ptg001238l	0.09	0
ptg001525l	0.09	0
ptg001589l	0.09	0
ptg001474l	0.09	0
ptg001263l	0.09	0
ptg001062l	0.09	0
ptg001170l	0.09	0
ptg001533l	0.09	0
ptg001216l	0.09	0
ptg001426l	0.09	0
ptg001812l	0.09	0
ptg001536l	0.09	0
ptg001730l	0.09	0
ptg001367l	0.09	0
ptg001184l	0.08	457
ptg000958l	0.08	180
ptg002088l	0.08	91
ptg000839l	0.08	53
ptg002052l	0.08	42
ptg000604l	0.08	35
ptg001301l	0.08	32
ptg000830l	0.08	30
ptg002089l	0.08	27
ptg001070l	0.08	23
ptg001482l	0.08	13
ptg000904l	0.08	10
ptg001649l	0.08	9
ptg001319l	0.08	9
ptg001051l	0.08	8
ptg002126l	0.08	7
ptg001041l	0.08	7
ptg001466l	0.08	5
ptg000975l	0.08	5
ptg001773l	0.08	5
ptg001253l	0.08	4
ptg001548l	0.08	4
ptg001573l	0.08	4
ptg001069l	0.08	3
ptg001358l	0.08	3
ptg001360l	0.08	3
ptg001132l	0.08	3
ptg000949l	0.08	2
ptg001646l	0.08	2
ptg001167l	0.08	2
ptg001442l	0.08	2
ptg001185l	0.08	2
ptg001353l	0.08	2
ptg001694l	0.08	1
ptg001083l	0.08	1
ptg001177l	0.08	1
ptg001309l	0.08	1
ptg001455l	0.08	1
ptg001388l	0.08	1
ptg001104l	0.08	1
ptg000760l	0.08	1
ptg001373l	0.08	1
ptg001650l	0.08	1
ptg001601l	0.08	0
ptg001851l	0.08	0
ptg001333l	0.08	0
ptg001803l	0.08	0
ptg001617l	0.08	0
ptg001889l	0.08	0
ptg001411l	0.08	0
ptg001472l	0.08	0
ptg001486l	0.08	0
ptg001633l	0.08	0
ptg001446l	0.08	0
ptg001781l	0.08	0
ptg001020l	0.08	0
ptg001872l	0.08	0
ptg001571l	0.08	0
ptg001499l	0.08	0
ptg001770l	0.08	0
ptg001667l	0.08	0
ptg001114l	0.08	0
ptg001664l	0.08	0
ptg001259l	0.08	0
ptg001289l	0.07	130
ptg000973l	0.07	64
ptg000478c	0.07	60
ptg000723l	0.07	57
ptg002066l	0.07	48
ptg000879l	0.07	40
ptg001100l	0.07	30
ptg001450c	0.07	28
ptg002076l	0.07	24
ptg001275l	0.07	20
ptg000995l	0.07	19
ptg002102l	0.07	15
ptg000909l	0.07	14
ptg000996l	0.07	13
ptg001480l	0.07	13
ptg001250l	0.07	12
ptg001257l	0.07	11
ptg001459c	0.07	11
ptg001137l	0.07	11
ptg000967c	0.07	10
ptg001833l	0.07	10
ptg001135l	0.07	10
ptg001685l	0.07	7
ptg001626l	0.07	7
ptg001096l	0.07	7
ptg001282l	0.07	6
ptg001693l	0.07	5
ptg000782l	0.07	5
ptg001563l	0.07	5
ptg001431l	0.07	4
ptg001583l	0.07	4
ptg001348l	0.07	4
ptg001171l	0.07	4
ptg001967l	0.07	4
ptg001631l	0.07	4
ptg000929l	0.07	3
ptg001936l	0.07	3
ptg000652l	0.07	3
ptg001447l	0.07	3
ptg001818l	0.07	3
ptg001718l	0.07	3
ptg001477l	0.07	3
ptg001544l	0.07	2
ptg001365l	0.07	2
ptg001035l	0.07	2
ptg001500l	0.07	2
ptg001920l	0.07	2
ptg001273l	0.07	2
ptg001471l	0.07	2
ptg001473l	0.07	2
ptg001207l	0.07	2
ptg001401l	0.07	1
ptg001831l	0.07	1
ptg001679l	0.07	1
ptg001720l	0.07	1
ptg001736l	0.07	1
ptg001863l	0.07	1
ptg001838l	0.07	1
ptg001408l	0.07	1
ptg001421l	0.07	1
ptg001381l	0.07	1
ptg001791l	0.07	1
ptg001733l	0.07	1
ptg001511l	0.07	1
ptg001415l	0.07	0
ptg000663l	0.07	0
ptg001867l	0.07	0
ptg001537l	0.07	0
ptg001893l	0.07	0
ptg001798l	0.07	0
ptg000683l	0.07	0
ptg000935l	0.07	0
ptg001503l	0.07	0
ptg001529l	0.07	0
ptg001249l	0.07	0
ptg001814l	0.07	0
ptg001039l	0.07	0
ptg001522l	0.07	0
ptg001907l	0.07	0
ptg000950l	0.07	0
ptg001704l	0.07	0
ptg001663l	0.07	0
ptg001416l	0.07	0
ptg001799l	0.07	0
ptg001031l	0.07	0
ptg001808l	0.07	0
ptg001552l	0.07	0
ptg001397l	0.07	0
ptg001630l	0.07	0
ptg001497l	0.07	0
ptg001828l	0.07	0
ptg001336l	0.06	161
ptg001158l	0.06	60
ptg002083l	0.06	55
ptg002095l	0.06	50
ptg002099l	0.06	49
ptg002063l	0.06	44
ptg002105l	0.06	40
ptg001094l	0.06	34
ptg001146l	0.06	22
ptg001059l	0.06	22
ptg002124l	0.06	22
ptg001109l	0.06	22
ptg001326l	0.06	16
ptg000976l	0.06	16
ptg000959l	0.06	14
ptg002055l	0.06	14
ptg001317l	0.06	14
ptg001400l	0.06	12
ptg001689l	0.06	12
ptg001637l	0.06	12
ptg001603c	0.06	12
ptg002122l	0.06	11
ptg001724l	0.06	9
ptg001622l	0.06	8
ptg001636l	0.06	8
ptg000963l	0.06	7
ptg001507l	0.06	7
ptg001620l	0.06	6
ptg001153l	0.06	6
ptg001521l	0.06	6
ptg000831l	0.06	6
ptg001073l	0.06	6
ptg001276l	0.06	6
ptg001236l	0.06	5
ptg000914l	0.06	5
ptg001465l	0.06	5
ptg000808l	0.06	5
ptg001642l	0.06	4
ptg001927l	0.06	4
ptg001538l	0.06	4
ptg001231l	0.06	4
ptg001320l	0.06	4
ptg001147l	0.06	3
ptg001760l	0.06	3
ptg001644l	0.06	3
ptg001876l	0.06	3
ptg001767l	0.06	3
ptg001602l	0.06	3
ptg001796l	0.06	3
ptg001869l	0.06	2
ptg001754l	0.06	2
ptg001925l	0.06	2
ptg001905l	0.06	2
ptg001457l	0.06	2
ptg001885l	0.06	2
ptg001439l	0.06	2
ptg001340l	0.06	2
ptg001510l	0.06	2
ptg001288l	0.06	2
ptg001430l	0.06	2
ptg001314l	0.06	1
ptg002003l	0.06	1
ptg001278l	0.06	1
ptg001655l	0.06	1
ptg001749l	0.06	1
ptg000898l	0.06	1
ptg001641l	0.06	1
ptg001656l	0.06	1
ptg002048l	0.06	1
ptg001795l	0.06	1
ptg001549l	0.06	1
ptg001740l	0.06	1
ptg000855l	0.06	1
ptg001242l	0.06	1
ptg001918l	0.06	1
ptg000656l	0.06	1
ptg001190l	0.06	1
ptg001409l	0.06	0
ptg001690l	0.06	0
ptg001780l	0.06	0
ptg000781l	0.06	0
ptg001821l	0.06	0
ptg001232l	0.06	0
ptg001598l	0.06	0
ptg001647l	0.06	0
ptg001570l	0.06	0
ptg000845l	0.06	0
ptg001478l	0.06	0
ptg001700l	0.06	0
ptg000985l	0.06	0
ptg000816l	0.06	0
ptg001479l	0.06	0
ptg001160l	0.06	0
ptg001943l	0.06	0
ptg001811l	0.06	0
ptg001717l	0.06	0
ptg001586l	0.06	0
ptg001652l	0.06	0
ptg001741l	0.06	0
ptg001735l	0.06	0
ptg001347l	0.06	0
ptg001608l	0.06	0
ptg001593l	0.06	0
ptg001508l	0.06	0
ptg001284l	0.06	0
ptg001127l	0.06	0
ptg000918l	0.06	0
ptg001077l	0.06	0
ptg001394l	0.06	0
ptg001801l	0.06	0
ptg001945l	0.06	0
ptg001737l	0.06	0
ptg001121l	0.06	0
ptg001695l	0.06	0
ptg001746l	0.06	0
ptg002141l	0.06	0
ptg001686l	0.06	0
ptg001241l	0.06	0
ptg001491l	0.06	0
ptg001299l	0.06	0
ptg001765l	0.06	0
ptg001520l	0.06	0
ptg001785l	0.06	0
ptg001870l	0.06	0
ptg001840l	0.06	0
ptg001362l	0.06	0
ptg001615l	0.06	0
ptg001454l	0.06	0
ptg001897l	0.06	0
ptg001958l	0.06	0
ptg002077l	0.05	55
ptg002085l	0.05	45
ptg002112l	0.05	45
ptg001501l	0.05	44
ptg002116l	0.05	43
ptg001021l	0.05	43
ptg002092l	0.05	40
ptg001196l	0.05	40
ptg002086l	0.05	37
ptg002108l	0.05	35
ptg002080l	0.05	31
ptg002111l	0.05	30
ptg001219l	0.05	28
ptg002094l	0.05	27
ptg002129l	0.05	25
ptg002084l	0.05	25
ptg002098l	0.05	24
ptg001013l	0.05	23
ptg001380l	0.05	22
ptg002110l	0.05	20
ptg001199l	0.05	20
ptg001183l	0.05	19
ptg001434l	0.05	18
ptg001581l	0.05	14
ptg001130l	0.05	14
ptg001528l	0.05	13
ptg001086l	0.05	13
ptg002120l	0.05	13
ptg001823l	0.05	13
ptg001485l	0.05	12
ptg001306l	0.05	12
ptg001732l	0.05	11
ptg002135l	0.05	11
ptg001195l	0.05	10
ptg001080l	0.05	10
ptg001040l	0.05	10
ptg001191l	0.05	10
ptg001462l	0.05	9
ptg001710l	0.05	9
ptg001705l	0.05	9
ptg001342l	0.05	9
ptg001698l	0.05	7
ptg001274l	0.05	6
ptg001766l	0.05	6
ptg000964l	0.05	5
ptg001392l	0.05	5
ptg001611l	0.05	5
ptg001399l	0.05	5
ptg001172l	0.05	5
ptg002138l	0.05	5
ptg001924l	0.05	4
ptg001107l	0.05	4
ptg001813l	0.05	4
ptg001674l	0.05	4
ptg001790l	0.05	4
ptg001634l	0.05	4
ptg001175l	0.05	3
ptg001937l	0.05	3
ptg001302l	0.05	3
ptg001452l	0.05	3
ptg000945l	0.05	3
ptg001707l	0.05	3
ptg001335l	0.05	3
ptg001651l	0.05	3
ptg002071l	0.05	2
ptg001128l	0.05	2
ptg001148l	0.05	2
ptg001772l	0.05	2
ptg001331l	0.05	2
ptg001953l	0.05	2
ptg001809l	0.05	2
ptg001321l	0.05	2
ptg001822l	0.05	2
ptg001490l	0.05	2
ptg001136l	0.05	1
ptg001514l	0.05	1
ptg001917l	0.05	1
ptg001402l	0.05	1
ptg001846l	0.05	1
ptg001727l	0.05	1
ptg001751l	0.05	1
ptg001208l	0.05	1
ptg001513l	0.05	1
ptg001782l	0.05	1
ptg001131l	0.05	1
ptg001396l	0.05	1
ptg001256l	0.05	1
ptg001909l	0.05	1
ptg001412l	0.05	1
ptg001792l	0.05	0
ptg001547l	0.05	0
ptg001855l	0.05	0
ptg001899l	0.05	0
ptg001378l	0.05	0
ptg001246l	0.05	0
ptg001313l	0.05	0
ptg001530l	0.05	0
ptg001804l	0.05	0
ptg001527l	0.05	0
ptg001047l	0.05	0
ptg001817l	0.05	0
ptg001836l	0.05	0
ptg000854l	0.05	0
ptg001371l	0.05	0
ptg001215l	0.05	0
ptg001433l	0.05	0
ptg001285l	0.05	0
ptg001877l	0.05	0
ptg001748l	0.05	0
ptg001234l	0.05	0
ptg001048l	0.05	0
ptg001379l	0.05	0
ptg001789l	0.05	0
ptg000755l	0.05	0
ptg001729l	0.05	0
ptg001728l	0.05	0
ptg001954l	0.05	0
ptg001662l	0.05	0
ptg001755l	0.05	0
ptg001874l	0.05	0
ptg001627l	0.05	0
ptg001639l	0.05	0
ptg001837l	0.05	0
ptg000986l	0.04	59
ptg002131l	0.04	30
ptg002090l	0.04	28
ptg002079l	0.04	28
ptg002136l	0.04	24
ptg002100l	0.04	23
ptg001842l	0.04	21
ptg000421l	0.04	21
ptg001871l	0.04	20
ptg001524l	0.04	19
ptg001303l	0.04	18
ptg001743l	0.04	18
ptg001205l	0.04	18
ptg002113l	0.04	18
ptg001115l	0.04	17
ptg001370l	0.04	17
ptg001668l	0.04	16
ptg002117l	0.04	15
ptg001752l	0.04	14
ptg002127l	0.04	14
ptg001481l	0.04	14
ptg001325l	0.04	14
ptg001310l	0.04	13
ptg001559l	0.04	13
ptg001675l	0.04	13
ptg001082l	0.04	12
ptg001815l	0.04	12
ptg001569l	0.04	12
ptg001625l	0.04	12
ptg002115l	0.04	11
ptg001669l	0.04	11
ptg000801l	0.04	11
ptg001868l	0.04	10
ptg001913l	0.04	10
ptg001775l	0.04	10
ptg002133l	0.04	9
ptg002097l	0.04	9
ptg001526l	0.04	9
ptg001794l	0.04	9
ptg001300l	0.04	8
ptg001088l	0.04	8
ptg001806l	0.04	8
ptg001702l	0.04	8
ptg002130l	0.04	8
ptg001839l	0.04	7
ptg001395l	0.04	7
ptg001461l	0.04	7
ptg001385l	0.04	6
ptg001861l	0.04	6
ptg001624l	0.04	6
ptg001092l	0.04	6
ptg001865l	0.04	5
ptg000843l	0.04	5
ptg002109l	0.04	5
ptg001758l	0.04	5
ptg001926l	0.04	5
ptg001970l	0.04	5
ptg001921l	0.04	5
ptg001597l	0.04	5
ptg000769l	0.04	4
ptg001198l	0.04	4
ptg001572l	0.04	4
ptg001621l	0.04	4
ptg001015l	0.04	4
ptg001706l	0.04	3
ptg001502l	0.04	3
ptg001616l	0.04	3
ptg001888l	0.04	3
ptg001935l	0.04	3
ptg001880l	0.04	3
ptg001859l	0.04	3
ptg002002l	0.04	3
ptg001054l	0.04	3
ptg001225l	0.04	2
ptg001731l	0.04	2
ptg001750l	0.04	2
ptg001463l	0.04	2
ptg001658l	0.04	2
ptg001122l	0.04	2
ptg001950l	0.04	2
ptg001635l	0.04	2
ptg001558l	0.04	1
ptg001441l	0.04	1
ptg001699l	0.04	1
ptg001906l	0.04	1
ptg001896l	0.04	1
ptg001849l	0.04	1
ptg001223l	0.04	1
ptg001653l	0.04	1
ptg001546l	0.04	1
ptg001235l	0.04	1
ptg001714l	0.04	1
ptg001930l	0.04	1
ptg001703l	0.04	1
ptg001807l	0.04	1
ptg001894l	0.04	1
ptg001783l	0.04	1
ptg002107l	0.04	1
ptg001449l	0.04	1
ptg001922l	0.04	1
ptg002014l	0.04	1
ptg001903l	0.04	1
ptg001929l	0.04	1
ptg001684l	0.04	1
ptg001973l	0.04	0
ptg001820l	0.04	0
ptg001912l	0.04	0
ptg001834l	0.04	0
ptg001762l	0.04	0
ptg002029l	0.04	0
ptg001875l	0.04	0
ptg001709l	0.04	0
ptg001778l	0.04	0
ptg001187l	0.04	0
ptg001058l	0.04	0
ptg001683l	0.04	0
ptg001873l	0.04	0
ptg001670l	0.04	0
ptg001959l	0.04	0
ptg001810l	0.04	0
ptg001914l	0.04	0
ptg001776l	0.04	0
ptg001892l	0.04	0
ptg001992l	0.04	0
ptg001696l	0.04	0
ptg001407l	0.04	0
ptg001923l	0.04	0
ptg002004l	0.04	0
ptg002023c	0.04	0
ptg001033l	0.04	0
ptg001987l	0.04	0
ptg001860l	0.04	0
ptg001835l	0.04	0
ptg001990l	0.04	0
ptg001420l	0.04	0
ptg001841l	0.04	0
ptg001908l	0.04	0
ptg001666l	0.04	0
ptg001938l	0.04	0
ptg001739l	0.04	0
ptg001968l	0.04	0
ptg001802l	0.04	0
ptg001349l	0.04	0
ptg001819l	0.04	0
ptg001716l	0.04	0
ptg001427l	0.04	0
ptg001862l	0.04	0
ptg001864l	0.04	0
ptg001701l	0.04	0
ptg001194l	0.04	0
ptg001292l	0.04	0
ptg001592l	0.04	0
ptg001941l	0.04	0
ptg001816l	0.04	0
ptg001443c	0.03	24
ptg001786l	0.03	13
ptg002121l	0.03	13
ptg001556l	0.03	13
ptg001512l	0.03	12
ptg002114l	0.03	12
ptg002128l	0.03	12
ptg001847l	0.03	11
ptg002139l	0.03	10
ptg002118l	0.03	10
ptg001610l	0.03	10
ptg001582l	0.03	9
ptg001654l	0.03	9
ptg001028l	0.03	8
ptg001673l	0.03	8
ptg001557l	0.03	7
ptg001715l	0.03	7
ptg000882l	0.03	7
ptg001327l	0.03	6
ptg001850l	0.03	6
ptg001827l	0.03	5
ptg001594l	0.03	5
ptg001295l	0.03	4
ptg002006l	0.03	4
ptg001492l	0.03	4
ptg001448l	0.03	4
ptg001824l	0.03	4
ptg002137l	0.03	4
ptg001951l	0.03	3
ptg001900l	0.03	3
ptg001904l	0.03	3
ptg001895l	0.03	3
ptg001725l	0.03	3
ptg000263l	0.03	2
ptg001919l	0.03	2
ptg001788l	0.03	2
ptg001604l	0.03	2
ptg001832l	0.03	2
ptg001052l	0.03	2
ptg001901l	0.03	2
ptg001240l	0.03	2
ptg001044l	0.03	2
ptg001682l	0.03	2
ptg001297l	0.03	2
ptg002119l	0.03	2
ptg002140l	0.03	2
ptg001095l	0.03	2
ptg002134l	0.03	2
ptg001612l	0.03	1
ptg001975l	0.03	1
ptg001678l	0.03	1
ptg001587l	0.03	1
ptg001854l	0.03	1
ptg001787l	0.03	1
ptg001643l	0.03	1
ptg001915l	0.03	1
ptg001933l	0.03	1
ptg001422l	0.03	1
ptg001934l	0.03	1
ptg001605l	0.03	0
ptg001986l	0.03	0
ptg001928l	0.03	0
ptg001389l	0.03	0
ptg001458l	0.03	0
ptg001495l	0.03	0
ptg002005l	0.03	0
[truncated: 149 more rows]
