# Supplementary material for: The genetic mechanism of B chromosome drive in rye illuminated by chromosome-scale assembly
Source: Nat Commun. 2024 Nov 8;15:9686. doi: 10.1038/s41467-024-53799-w (PMC11549084; doi:10.1038/s41467-024-53799-w)
Supplement: Supplementary file 5 — Supplementary Data 2 [file 41467_2024_53799_MOESM5_ESM.xlsx]

## Sheet: Supplementary Data 2
Supplementary Data 2 Utilization of Hi-C and optical mapping data to link the contigs into super-scaffolds.
	orientation	contigs	length (Mb)	type pf links
Super-scaffold 1	-	ptg000090l	5.0253
				Hi-C+Optical mapping
	-	ptg000394l	1.86356
				Hi-C
	-	ptg000349l	2.01802
Super-scaffold 2	+	ptg000004l	93.028
				Hi-C
	+	ptg000077l	60.1096
Super-scaffold 3	-	ptg000628l	4.43524
				Optical mapping
	+	ptg000277l	5.39021
				Optical mapping
	-	ptg000218l	25.7013
				Optical mapping
	-	ptg000066l	20.9067
				Hi-C
	+	ptg000173l	24.9534
Super-scaffold 4	+	ptg000343l	4
				Hi-C
	+	ptg000708l	3.2
				Hi-C
	+	ptg000293l	2.1
				Hi-C
	+	ptg000784l	1.5
Super-scaffold 5	+	ptg000353l	1.48686
				Hi-C
	+	ptg000640l	1.44724
				Hi-C
	+	ptg000655l	1.24545
				Hi-C
	+	ptg000677l	1.21718
				Hi-C
	+	ptg000768l	1.13593
Super-scaffold 6	-	ptg000144l	22.0734
				Hi-C+Optical mapping
	+	ptg000099l	33.209
Super-scaffold 7		ptg000561l	3.4615
Super-scaffold 8		ptg000305l	73.8612
Super-scaffold 9		ptg000033c	26.5518
Super-scaffold 10		ptg000544l	1.50079
Super-scaffold 11		ptg000461l	0.41787
Super-scaffold 12		ptg000597l	0.238613
Super-scaffold 13		ptg000839l	0.08434
Super-scaffold 14		ptg000865l	0.184998
Super-scaffold 15		ptg000878l	0.231105
Super-scaffold 16		ptg000938l	0.093352
Super-scaffold 17		ptg000987l	0.185441
Super-scaffold 18		ptg001038l	0.352183
Super-scaffold 19		ptg001091l	0.210762
Super-scaffold 20		ptg001146l	0.062836
Super-scaffold 21		ptg001294l	0.110183
Super-scaffold 22		ptg001301l	0.084815
Super-scaffold 23		ptg001346l	0.126423
Super-scaffold 24		ptg000294l	5.87428
Super-scaffold 25		ptg000458l	0.961018
Super-scaffold 26		ptg000346l	0.871651
Super-scaffold 27		ptg000844l	0.689855
Super-scaffold 28		ptg002061l	0.675114
Super-scaffold 29		ptg000654l	0.55529
Super-scaffold 30		ptg000861l	0.548704
Super-scaffold 31		ptg000806l	0.546982
Super-scaffold 32		ptg000922l	0.535399
Super-scaffold 33		ptg000752l	0.523799
Super-scaffold 34		ptg002068l	0.508266
Super-scaffold 35		ptg000534l	0.503097
Super-scaffold 36		ptg000921l	0.490121
Super-scaffold 37		ptg000702l	0.463796
Super-scaffold 38		ptg000955l	0.402064
Super-scaffold 39		ptg000157l	0.360262
Super-scaffold 40		ptg002072l	0.354803
Super-scaffold 41		ptg002056l	0.352877
Super-scaffold 42		ptg002074l	0.344424
Super-scaffold 43		ptg000920l	0.339401
Super-scaffold 44		ptg000939l	0.338088
Super-scaffold 45		ptg000560l	0.335777
Super-scaffold 46		ptg002065l	0.326872
Super-scaffold 47		ptg000869l	0.322291
Super-scaffold 48		ptg000632l	0.317911
Super-scaffold 49		ptg000747l	0.316978
Super-scaffold 50		ptg001098l	0.315992
Super-scaffold 51		ptg000795l	0.311767
Super-scaffold 52		ptg000924l	0.294981
Super-scaffold 53		ptg002106l	0.290602
Super-scaffold 54		ptg000786l	0.272962
Super-scaffold 55		ptg001087l	0.264352
Super-scaffold 56		ptg000884l	0.257711
Super-scaffold 57		ptg002087l	0.257248
Super-scaffold 58		ptg000906c	0.245128
Super-scaffold 59		ptg000698l	0.214452
Super-scaffold 60		ptg000780l	0.211698
Super-scaffold 61		ptg002103l	0.206789
Super-scaffold 62		ptg002070l	0.199669
Super-scaffold 63		ptg002050l	0.194457
Super-scaffold 64		ptg000841l	0.191948
Super-scaffold 65		ptg001003l	0.18936
Super-scaffold 66		ptg000836l	0.187848
Super-scaffold 67		ptg002057l	0.187652
Super-scaffold 68		ptg000370l	0.182607
Super-scaffold 69		ptg000867l	0.182053
Super-scaffold 70		ptg002096l	0.180018
Super-scaffold 71		ptg000910l	0.17957
Super-scaffold 72		ptg000862l	0.177026
Super-scaffold 73		ptg001064l	0.172244
Super-scaffold 74		ptg002053l	0.16932
Super-scaffold 75		ptg001614l	0.166158
Super-scaffold 76		ptg000965l	0.164745
Super-scaffold 77		ptg000969l	0.160475
Super-scaffold 78		ptg000937l	0.160138
Super-scaffold 79		ptg002062l	0.157601
Super-scaffold 80		ptg000718l	0.153426
Super-scaffold 81		ptg001264l	0.150581
Super-scaffold 82		ptg002075l	0.145186
Super-scaffold 83		ptg000947l	0.14494
Super-scaffold 84		ptg002069l	0.142829
Super-scaffold 85		ptg001229l	0.141957
Super-scaffold 86		ptg002058l	0.141687
Super-scaffold 87		ptg002047l	0.13992
Super-scaffold 88		ptg000895l	0.138408
Super-scaffold 89		ptg000500l	0.113541
Super-scaffold 90		ptg001067l	0.111918
Super-scaffold 91		ptg001002l	0.108328
Super-scaffold 92		ptg001176l	0.105412
Super-scaffold 93		ptg000960l	0.104821
Super-scaffold 94		ptg002054l	0.10428
Super-scaffold 95		ptg002093l	0.101488
Super-scaffold 96		ptg001142l	0.100942
Super-scaffold 97		ptg001345l	0.097755
Super-scaffold 98		ptg001081l	0.095975
Super-scaffold 99		ptg001116l	0.09346
Super-scaffold 100		ptg001424l	0.09142
Super-scaffold 101		ptg001057l	0.089161
Super-scaffold 102		ptg000846l	0.089091
Super-scaffold 103		ptg001072l	0.087782
Super-scaffold 104		ptg000870c	0.087776
Super-scaffold 105		ptg000661l	0.087161
Super-scaffold 106		ptg001070l	0.08404
Super-scaffold 107		ptg000830l	0.08258
Super-scaffold 108		ptg000958l	0.081223
Super-scaffold 109		ptg001184l	0.080293
Super-scaffold 110		ptg002088l	0.080094
Super-scaffold 111		ptg000604l	0.078916
Super-scaffold 112		ptg002089l	0.078006
Super-scaffold 113		ptg002052l	0.07505
Super-scaffold 114		ptg000478c	0.074526
Super-scaffold 115		ptg002066l	0.073813
Super-scaffold 116		ptg001100l	0.072007
Super-scaffold 117		ptg001450c	0.071431
Super-scaffold 118		ptg000973l	0.07052
Super-scaffold 119		ptg001289l	0.07019
Super-scaffold 120		ptg002076l	0.070077
Super-scaffold 121		ptg000723l	0.069539
Super-scaffold 122		ptg000879l	0.068258
Super-scaffold 123		ptg002099l	0.064998
Super-scaffold 124		ptg002105l	0.064326
Super-scaffold 125		ptg001059l	0.061149
Super-scaffold 126		ptg001094l	0.060819
Super-scaffold 127		ptg001336l	0.060107
Super-scaffold 128		ptg002124l	0.060014
Super-scaffold 129		ptg001158l	0.05987
Super-scaffold 130		ptg002083l	0.059533
Super-scaffold 131		ptg002063l	0.058902
Super-scaffold 132		ptg002095l	0.057416
Super-scaffold 133		ptg001109l	0.056568
Super-scaffold 134		ptg001219l	0.05413
Super-scaffold 135		ptg001013l	0.054107
Super-scaffold 136		ptg002092l	0.053823
Super-scaffold 137		ptg001501l	0.053728
Super-scaffold 138		ptg002094l	0.052456
Super-scaffold 139		ptg002111l	0.051961
Super-scaffold 140		ptg002080l	0.051646
Super-scaffold 141		ptg002077l	0.051534
Super-scaffold 142		ptg002129l	0.051132
Super-scaffold 143		ptg001196l	0.050995
Super-scaffold 144		ptg002116l	0.049803
Super-scaffold 145		ptg002098l	0.049699
Super-scaffold 146		ptg002086l	0.049139
Super-scaffold 147		ptg002085l	0.048547
Super-scaffold 148		ptg002112l	0.048517
Super-scaffold 149		ptg001380l	0.047828
Super-scaffold 150		ptg002108l	0.046424
Super-scaffold 151		ptg001021l	0.04585
Super-scaffold 152		ptg002084l	0.045252
Super-scaffold 153		ptg002131l	0.043614
Super-scaffold 154		ptg002100l	0.041402
Super-scaffold 155		ptg002090l	0.041016
Super-scaffold 156		ptg002079l	0.039817
Super-scaffold 157		ptg002136l	0.039703
Super-scaffold 158		ptg000986l	0.036059
Super-scaffold 159		ptg001443c	0.028224
