# Supplementary material for: The genetic mechanism of B chromosome drive in rye illuminated by chromosome-scale assembly
Source: Nat Commun. 2024 Nov 8;15:9686. doi: 10.1038/s41467-024-53799-w (PMC11549084; doi:10.1038/s41467-024-53799-w)
Supplement: Supplementary file 6 — Supplementary Data 3 [file 41467_2024_53799_MOESM6_ESM.xlsx]

## Sheet: Supplementary Data 3
Supplementary Data 3 The repeat distribution on the contigs from whole-genome assembly of wheat with rye B chromosomes (1-Mb windows).
Contig	1-Mb window on the contig	Repeat
ptg000033c	1	CL11
ptg000033c	2	CL11
ptg000033c	3	CL11
ptg000033c	4	CL11
ptg000033c	5	CL11
ptg000033c	6
ptg000033c	7	Bilby
ptg000033c	8	mitochondria	CL11
ptg000033c	9	CL11
ptg000033c	10	Bilby
ptg000033c	11	mitochondria	Bilby
ptg000033c	12	mitochondria	Bilby
ptg000033c	13	Bilby
ptg000033c	14
ptg000033c	15
ptg000033c	16	mitochondria
ptg000033c	17	CL11
ptg000033c	18	mitochondria
ptg000033c	19	mitochondria
ptg000033c	20	mitochondria
ptg000033c	21	mitochondria
ptg000033c	22	mitochondria
ptg000033c	23	mitochondria
ptg000033c	24	mitochondria
ptg000033c	25	mitochondria
ptg000033c	26
ptg000033c	27
ptg000004l	1
ptg000004l	2	CL11
ptg000004l	3
ptg000004l	4
ptg000004l	5	Bilby	mitochondria
ptg000004l	6	Bilby	mitochondria
ptg000004l	7
ptg000004l	8
ptg000004l	9	CL11
ptg000004l	10	CL11	mitochondria
ptg000004l	11		mitochondria
ptg000004l	12		mitochondria
ptg000004l	13		mitochondria
ptg000004l	14		mitochondria
ptg000004l	15		mitochondria
ptg000004l	16		mitochondria
ptg000004l	17		mitochondria
ptg000004l	18		mitochondria
ptg000004l	19		mitochondria
ptg000004l	20	CL11
ptg000004l	21
ptg000004l	22	CL11
ptg000004l	23	CL11
ptg000004l	24	CL11
ptg000004l	25	Bilby
ptg000004l	26	CL11
ptg000004l	27	CL11
ptg000004l	28	CL11
ptg000004l	29	CL11
ptg000004l	30	CL11
ptg000004l	31	CL11
ptg000004l	32
ptg000004l	33	CL11
ptg000004l	34
ptg000004l	35
ptg000004l	36
ptg000004l	37
ptg000004l	38
ptg000004l	39
ptg000004l	40
ptg000004l	41	CL11
ptg000004l	42	CL11
ptg000004l	43	CL11
ptg000004l	44	CL11
ptg000004l	45	mitochondria
ptg000004l	46
ptg000004l	47
ptg000004l	48	CL11
ptg000004l	49	CL11
ptg000004l	50	CL11
ptg000004l	51	CL11
ptg000004l	52
ptg000004l	53
ptg000004l	54
ptg000004l	55
ptg000004l	56	CL11
ptg000004l	57
ptg000004l	58
ptg000004l	59
ptg000004l	60
ptg000004l	61
ptg000004l	62
ptg000004l	63
ptg000004l	64
ptg000004l	65	CL11
ptg000004l	66	CL11
ptg000004l	67	CL11
ptg000004l	68
ptg000004l	69
ptg000004l	70
ptg000004l	71
ptg000004l	72
ptg000004l	73
ptg000004l	74
ptg000004l	75
ptg000004l	76
ptg000004l	77
ptg000004l	78	CL11
ptg000004l	79
ptg000004l	80
ptg000004l	81
ptg000004l	82
ptg000004l	83
ptg000004l	84	mitochondria
ptg000004l	85	mitochondria
ptg000004l	86
ptg000004l	87
ptg000004l	88	mitochondria
ptg000004l	89	mitochondria
ptg000004l	90	mitochondria
ptg000004l	91
ptg000004l	92
ptg000004l	93
ptg000077l	1	mitochondria
ptg000077l	2	mitochondria
ptg000077l	3	CL11	mitochondria
ptg000077l	4	CL11
ptg000077l	5	CL11
ptg000077l	6	CL11
ptg000077l	7
ptg000077l	8
ptg000077l	9	chloroplast
ptg000077l	10	CL11	mitochondria
ptg000077l	11
ptg000077l	12
ptg000077l	13
ptg000077l	14	mitochondria
ptg000077l	15
ptg000077l	16
ptg000077l	17
ptg000077l	18	CL11
ptg000077l	19	CL11
ptg000077l	20
ptg000077l	21
ptg000077l	22	mitochondria
ptg000077l	23	mitochondria
ptg000077l	24
ptg000077l	25
ptg000077l	26	mitochondria
ptg000077l	27	mitochondria
ptg000077l	28	mitochondria
ptg000077l	29
ptg000077l	30
ptg000077l	31	mitochondria
ptg000077l	32
ptg000077l	33
ptg000077l	34
ptg000077l	35
ptg000077l	36
ptg000077l	37	mitochondria
ptg000077l	38
ptg000077l	39
ptg000077l	40	mitochondria
ptg000077l	41
ptg000077l	42	mitochondria
ptg000077l	43
ptg000077l	44	CL11
ptg000077l	45
ptg000077l	46
ptg000077l	47
ptg000077l	48
ptg000077l	49
ptg000077l	50
ptg000077l	51
ptg000077l	52
ptg000077l	53	mitochondria
ptg000077l	54
ptg000077l	55	CL11
ptg000077l	56
ptg000077l	57
ptg000077l	58
ptg000077l	59
ptg000077l	60
ptg000305l	1
ptg000305l	2
ptg000305l	3
ptg000305l	4
ptg000305l	5
ptg000305l	6
ptg000305l	7	mitochondria
ptg000305l	8
ptg000305l	9
ptg000305l	10
ptg000305l	11
ptg000305l	12
ptg000305l	13
ptg000305l	14
ptg000305l	15
ptg000305l	16
ptg000305l	17
ptg000305l	18
ptg000305l	19
ptg000305l	20
ptg000305l	21
ptg000305l	22
ptg000305l	23
ptg000305l	24	mitochondria
ptg000305l	25
ptg000305l	26
ptg000305l	27
ptg000305l	28
ptg000305l	29
ptg000305l	30
ptg000305l	31
ptg000305l	32
ptg000305l	33
ptg000305l	34
ptg000305l	35
ptg000305l	36
ptg000305l	37
ptg000305l	38
ptg000305l	39
ptg000305l	40
ptg000305l	41
ptg000305l	42
ptg000305l	43
ptg000305l	44
ptg000305l	45
ptg000305l	46
ptg000305l	47
ptg000305l	48
ptg000305l	49	Sc63c34
ptg000305l	50
ptg000305l	51
ptg000305l	52
ptg000305l	53
ptg000305l	54
ptg000305l	55
ptg000305l	56
ptg000305l	57
ptg000305l	58
ptg000305l	59
ptg000305l	60
ptg000305l	61
ptg000305l	62
ptg000305l	63
ptg000305l	64
ptg000305l	65
ptg000305l	66	CL11
ptg000305l	67
ptg000305l	68
ptg000305l	69
ptg000305l	70
ptg000305l	71
ptg000305l	72
ptg000305l	73
ptg000305l	74
ptg000066l	1
ptg000066l	2
ptg000066l	3
ptg000066l	4
ptg000066l	5
ptg000066l	6
ptg000066l	7
ptg000066l	8
ptg000066l	9
ptg000066l	10
ptg000066l	11	mitochondria
ptg000066l	12
ptg000066l	13	mitochondria
ptg000066l	14	mitochondria
ptg000066l	15
ptg000066l	16	mitochondria
ptg000066l	17	mitochondria
ptg000066l	18
ptg000066l	19
ptg000066l	20
ptg000066l	21
ptg000173l	1
ptg000173l	2
ptg000173l	3
ptg000173l	4
ptg000173l	5
ptg000173l	6	Sc63c34
ptg000173l	7	Sc63c34
ptg000173l	8
ptg000173l	9	Sc63c34
ptg000173l	10	Sc63c34
ptg000173l	11
ptg000173l	12
ptg000173l	13
ptg000173l	14
ptg000173l	15
ptg000173l	16
ptg000173l	17
ptg000173l	18
ptg000173l	19
ptg000173l	20
ptg000173l	21
ptg000173l	22
ptg000173l	23	D1100
ptg000173l	24	D1100
ptg000173l	25	D1100
ptg000343l	1	D1100
ptg000343l	2	D1100
ptg000343l	3	D1100
ptg000343l	4	D1100
ptg000708l	1	D1100
ptg000708l	2	D1100
ptg000708l	3	D1100
ptg000293l	1	D1100
ptg000293l	2	D1100
ptg000784l	1	D1100
ptg000353l	1	D1100	Sc26c38
ptg000640l	1	D1100	Sc26c38
ptg000655l	1	D1100	Sc26c38
ptg000677l	1	D1100	Sc26c38
ptg000768l	1	D1100	Sc26c38
ptg000144l	1	D1100
ptg000144l	2
ptg000144l	3
ptg000144l	4	Sc26c38
ptg000144l	5	Sc26c38
ptg000144l	6	Sc26c38
ptg000144l	7	Sc26c38
ptg000144l	8	Sc26c38
ptg000144l	9	Sc26c38
ptg000144l	10	Sc26c38
ptg000144l	11	Sc26c38	D1100
ptg000144l	12	Sc26c38	D1100
ptg000144l	13	Sc26c38
ptg000144l	14	Sc26c38
ptg000144l	15	Sc26c38
ptg000144l	16	Sc26c38
ptg000144l	17	Sc26c38
ptg000144l	18
ptg000144l	19
ptg000144l	20
ptg000144l	21
ptg000144l	22
ptg000099l	1
ptg000099l	2
ptg000099l	3
ptg000099l	4
ptg000099l	5
ptg000099l	6
ptg000099l	7
ptg000099l	8
ptg000099l	9
ptg000099l	10
ptg000099l	11
ptg000099l	12
ptg000099l	13
ptg000099l	14	D1100
ptg000099l	15	D1100	Sc26c38
ptg000099l	16	D1100	Sc26c38
ptg000099l	17	Sc26c38
ptg000099l	18	Sc26c38
ptg000099l	19
ptg000099l	20
ptg000099l	21
ptg000099l	22	Sc26c38
ptg000099l	23	Sc26c38
ptg000099l	24	Sc26c38
ptg000099l	25	Sc26c38
ptg000099l	26	Sc26c38
ptg000099l	27	Sc26c38
ptg000099l	28
ptg000099l	29	Sc26c38
ptg000099l	30	Sc26c38
ptg000099l	31	Sc26c38
ptg000099l	32	D1100
ptg000099l	33
ptg000544l	1	E3900
ptg000461l	1	E3900
ptg000597l	1	E3900
ptg000839l	1	E3900
ptg000865l	1	E3900
ptg000878l	1	E3900
ptg000938l	1	E3900
ptg000987l	1	E3900
ptg001038l	1	E3900
ptg001091l	1	E3900
ptg001294l	1	E3900
ptg001301l	1	E3900
ptg001346l	1	E3900
ptg000294l	1	Sc9c130
ptg000294l	2	Sc9c130
ptg000294l	3	Sc9c130
ptg000294l	4	Sc9c130
ptg000294l	5	Sc9c130
ptg000294l	6
