# Supplementary material for: The genetic mechanism of B chromosome drive in rye illuminated by chromosome-scale assembly
Source: Nat Commun. 2024 Nov 8;15:9686. doi: 10.1038/s41467-024-53799-w (PMC11549084; doi:10.1038/s41467-024-53799-w)
Supplement: Supplementary file 7 — Supplementary Data 4 [file 41467_2024_53799_MOESM7_ESM.xlsx]

## Sheet: Supplementary Data 4
Supplementary Data 4 The final organization of contigs in pseudomolecule.
object	object_start	object_end	part_number	component_type	component_id/gap_length	component_begin/ gap_type	component_end	orientation/Linkage evidence
chrB	1	5025296	1	W: WGS contig	ptg000090l	1	5025296	+
chrB	5025297	5025496	2	N: gap with specified size	200	scaffold: a gap between two sequence contigs in a scaffold (superscaffold or ultra-scaffold).	yes	proximity_ligation; map
chrB	5025497	6889052	3	W	ptg000394l	1	1863556	+
chrB	6889053	6889252	4	N	200	scaffold	yes	proximity_ligation
chrB	6889253	8907268	5	W	ptg000349l	1	2018016	+
chrB	8907269	8907468	6	N	200	scaffold	yes	map
chrB	8907469	35459225	7	W	ptg000033c	1	26551757	-
chrB	35459226	35459425	8	N	200	scaffold	yes	map
chrB	35459426	38920930	9	W	ptg000561l	1	3461505	+
chrB	38920931	38921130	10	N	200	scaffold	yes	map
chrB	38921131	131949107	11	W	ptg000004l	1	93027977	+
chrB	131949108	131949307	12	N	200	scaffold	yes	proximity_ligation
chrB	131949308	192058868	13	W	ptg000077l	1	60109561	+
chrB	192058869	192059068	14	N	200	scaffold	yes	map
chrB	192059069	265920234	15	W	ptg000305l	1	73861166	+
chrB	265920235	265920434	16	N	200	scaffold	yes	map
chrB	265920435	270355673	17	W	ptg000628l	1	4435239	-
chrB	270355674	270355873	18	N	200	scaffold	yes	map
chrB	270355874	275746079	19	W	ptg000277l	1	5390206	+
chrB	275746080	275746279	20	N	200	scaffold	yes	map
chrB	275746280	301447557	21	W	ptg000218l	1	25701278	-
chrB	301447558	301447757	22	N	200	scaffold	yes	map
chrB	301447758	322354481	23	W	ptg000066l	1	20906724	-
chrB	322354482	322354681	24	N	200	scaffold	yes	proximity_ligation
chrB	322354682	347308091	25	W	ptg000173l	1	24953410	+
chrB	347308092	347308291	26	N	200	scaffold	yes	map
chrB	347308292	351260173	27	W	ptg000343l	1	3951882	+
chrB	351260174	351260373	28	N	200	scaffold	yes	proximity_ligation
chrB	351260374	354489185	29	W	ptg000708l	1	3228812	+
chrB	354489186	354489385	30	N	200	scaffold	yes	proximity_ligation
chrB	354489386	356570350	31	W	ptg000293l	1	2080965	+
chrB	356570351	356570550	32	N	200	scaffold	yes	proximity_ligation
chrB	356570551	358118201	33	W	ptg000784l	1	1547651	+
chrB	358118202	358118401	34	N	200	scaffold	yes	map
chrB	358118202	380191770	35	W	ptg000144l	1	22073369	-
chrB	380191771	380191970	36	N	200	scaffold	yes	proximity_ligation; map
chrB	380191971	413400999	37	W	ptg000099l	1	33209029	+
chrB	413401000	413401199	38	N	200	scaffold	yes	map
chrB	413401200	414888054	39	W	ptg000353l	1	1486855	+
chrB	414888055	414888254	40	N	200	scaffold	yes	proximity_ligation
chrB	414888255	416335492	41	W	ptg000640l	1	1447238	+
chrB	416335493	416335692	42	N	200	scaffold	yes	proximity_ligation
chrB	416335693	417581142	43	W	ptg000655l	1	1245450	+
chrB	417581143	417581342	44	N	200	scaffold	yes	proximity_ligation
chrB	417581343	418798525	45	W	ptg000677l	1	1217183	+
chrB	418798526	418798725	46	N	200	scaffold	yes	proximity_ligation
chrB	418798726	419934659	47	W	ptg000768l	1	1135934	+
chrB	419934660	419934859	48	N	200	scaffold	yes	map
chrB	419934860	421435653	49	W	ptg000544l	1	1500794	+
chrB	421435654	421435853	50	N	200	scaffold	yes	map
chrB	421435854	421853723	51	W	ptg000461l	1	417870	+
chrB	421853724	421853923	52	N	200	scaffold	yes	map
chrB	421853924	422092536	53	W	ptg000597l	1	238613	+
chrB	422092537	422092736	54	N	200	scaffold	yes	map
chrB	422092737	422177076	55	W	ptg000839l	1	84340	+
chrB	422177077	422177276	56	N	200	scaffold	yes	map
chrB	422177277	422362274	57	W	ptg000865l	1	184998	+
chrB	422362275	422362474	58	N	200	scaffold	yes	map
chrB	422362475	422593579	59	W	ptg000878l	1	231105	+
chrB	422593580	422593779	60	N	200	scaffold	yes	map
chrB	422593780	422687131	61	W	ptg000938l	1	93352	+
chrB	422687132	422687331	62	N	200	scaffold	yes	map
chrB	422687332	422872772	63	W	ptg000987l	1	185441	+
chrB	422872773	422872972	64	N	200	scaffold	yes	map
chrB	422872973	423225155	65	W	ptg001038l	1	352183	+
chrB	423225156	423225355	66	N	200	scaffold	yes	map
chrB	423225356	423436117	67	W	ptg001091l	1	210762	+
chrB	423436118	423436317	68	N	200	scaffold	yes	map
chrB	423436318	423546500	69	W	ptg001294l	1	110183	+
chrB	423546501	423546700	70	N	200	scaffold	yes	map
chrB	423546701	423631515	71	W	ptg001301l	1	84815	+
chrB	423631516	423631715	72	N	200	scaffold	yes	map
chrB	423631716	423758138	73	W	ptg001346l	1	126423	+
chrB	423758139	423758338	74	N	200	scaffold	yes	map
chrB	423758339	429632617	75	W	ptg000294l	1	5874279	+
