# Supplementary material for: The genetic mechanism of B chromosome drive in rye illuminated by chromosome-scale assembly
Source: Nat Commun. 2024 Nov 8;15:9686. doi: 10.1038/s41467-024-53799-w (PMC11549084; doi:10.1038/s41467-024-53799-w)
Supplement: Supplementary file 8 — Supplementary Data 5 [file 41467_2024_53799_MOESM8_ESM.xlsx]

## Sheet: Supplementary Data 5
Group	sample	Background	Rye B chromosome type	chromosome number	Tissue	stage	Origin
T	T1	wheat cv. Chinese Spring	0B	2n=42	Anther	PMI, the first pollen mitosis	Boudichevskaia et al., 2022)
T	T2	wheat cv. Chinese Spring	0B	2n=42	Anther	PMI	Boudichevskaia et al., 2022)
T	T3	wheat cv. Chinese Spring	0B	2n=42	Anther	PMI	Boudichevskaia et al., 2022)
T	T4	wheat cv. Chinese Spring	0B	2n=42	Anther	PMI	Boudichevskaia et al., 2022)
W	W1	wheat cv. Chinese Spring	1Bs-8	2n=42+1	Anther	PMI	This study
W	W2	wheat cv. Chinese Spring	1Bs-8	2n=42+1	Anther	PMI	This study
W	W3	wheat cv. Chinese Spring	1Bs-8	2n=42+1	Anther	PMI	This study
W	W4	wheat cv. Chinese Spring	1Bs-8	2n=42+1	Anther	PMI	This study
X	X1	wheat cv. Chinese Spring	2B	2n=42+2	Anther	PMI	Boudichevskaia et al., 2022)
X	X2	wheat cv. Chinese Spring	2B	2n=42+2	Anther	PMI	Boudichevskaia et al., 2022)
X	X3	wheat cv. Chinese Spring	2B	2n=42+2	Anther	PMI	Boudichevskaia et al., 2022)
X	X4	wheat cv. Chinese Spring	2B	2n=42+2	Anther	PMI	Boudichevskaia et al., 2022)
Y	Y1	wheat cv. Chinese Spring	4B	2n=42+4	Anther	PMI	Boudichevskaia et al., 2022)
Y	Y2	wheat cv. Chinese Spring	4B	2n=42+4	Anther	PMI	Boudichevskaia et al., 2022)
Y	Y3	wheat cv. Chinese Spring	4B	2n=42+4	Anther	PMI	Boudichevskaia et al., 2022)
Y	Y4	wheat cv. Chinese Spring	4B	2n=42+4	Anther	PMI	Boudichevskaia et al., 2022)
U	U1	wheat cv. Chinese Spring	1Bk-1	2n=42+1	Anther	PMI	This study
U	U2	wheat cv. Chinese Spring	1Bk-1	2n=42+1	Anther	PMI	This study
U	U3	wheat cv. Chinese Spring	1Bk-1	2n=42+1	Anther	PMI	This study
U	U4	wheat cv. Chinese Spring	1Bk-1	2n=42+1	Anther	PMI	This study
M	M1	wheat cv. Chinese Spring	1Bk-2	2n=42+2	Anther	PMI	This study
M	M2	wheat cv. Chinese Spring	1Bk-2	2n=42+2	Anther	PMI	This study
M	M3	wheat cv. Chinese Spring	1Bk-2	2n=42+2	Anther	PMI	This study
M	M4	wheat cv. Chinese Spring	1Bk-2	2n=42+2	Anther	PMI	This study
B0	B0_1	Rye cv. JNK	0B	2n=14	Anther	PMI	Boudichevskaia et al., 2022)
B0	B0_2	Rye cv. JNK	0B	2n=14	Anther	PMI	Boudichevskaia et al., 2022)
B0	B0_3	Rye cv. JNK	0B	2n=14	Anther	PMI	Boudichevskaia et al., 2022)
Bdef	Bdef_1	Rye cv. JNK	1defB	2n=14+1	Anther	PMI	This study
Bdef	Bdef_2	Rye cv. JNK	1defB	2n=14+1	Anther	PMI	This study
Bdef	Bdef_3	Rye cv. JNK	1defB	2n=14+1	Anther	PMI	This study
Bplus	Bplus_1	Rye cv. JNK	2B	2n=14+2	Anther	PMI	Boudichevskaia et al., 2022)
Bplus	Bplus_2	Rye cv. JNK	2B	2n=14+2	Anther	PMI	Boudichevskaia et al., 2022)
Bplus	Bplus_3	Rye cv. JNK	2B	2n=14+2	Anther	PMI	Boudichevskaia et al., 2022)
TSB	TSB01	wheat cv. Chinese Spring	2B	2n=42+2	Shoot	2 days after germination	This study
TSB	TSB02	wheat cv. Chinese Spring	2B	2n=42+2	Root apical meristem (RAM)	2 days after germination	This study
TSB	TSB03	wheat cv. Chinese Spring	2B	2n=42+2	Young spike	Meiosis	This study
TSB	TSB04	wheat cv. Chinese Spring	2B	2n=42+2	Anther	PMII (The second pollen mitosis)	This study
TSB	TSB05	wheat cv. Chinese Spring	2B	2n=42+2	immature seeds	7 days after pollination (DAP)	This study
TSB	TSB06	wheat cv. Chinese Spring	2B	2n=42+2	Leaves	including young and mature leaves	This study
AesB	AesB_PMI	Aegilops speltoides K2 (Tartus, Syria)	3 Ae. speltoides B chromosomes	2n=14+3	Anther	PMI	This study
Blue color: Data used for transcriptome assembly of wheat plus rye B
Supplementary Data 5 Description of RNA-seq samples
