# Supplementary material for: The genetic mechanism of B chromosome drive in rye illuminated by chromosome-scale assembly
Source: Nat Commun. 2024 Nov 8;15:9686. doi: 10.1038/s41467-024-53799-w (PMC11549084; doi:10.1038/s41467-024-53799-w)
Supplement: Supplementary file 9 — Supplementary Data 6 [file 41467_2024_53799_MOESM9_ESM.xlsx]

## Sheet: Supplementary Data 6
Supplementary Data 6 Annotation of the genes on the rye B chromosome
DCR ID	Gene ID	start on chrB	End on chrB	Length of transcript (nt)	Longest orf (aa)	Homolgous gene (Lo7)	Description of gene of rye cv. Lo7	primary confidence class
	pseudoScB.83859	243088	243751	553	148	SECCE4Rv1G0263450	DNA mismatch repair protein MutS	LC	GO:0000166,GO:0003677,GO:0005524,GO:0006281,GO:0006298,GO:0006974,GO:0030983
	pseudoScB.83860	265906	268254	1325	157	SECCE5Rv1G0326330	Malonyl-CoA decarboxylase	HC	GO:0006633,GO:0050080
	pseudoScB.83861	1295414	1306106	4883	531	SECCE4Rv1G0284290	DNA helicase homolog, putative	LC	GO:0000166,GO:0000723,GO:0003678,GO:0004386,GO:0005524,GO:0006281,GO:0006310,GO:0006974,GO:0016787,GO:0032508
DCR154	pseudoScB.83862	1583119	1585640	533	NA	SECCE5Rv1G0366150	Pectate trisaccharide-lyase	LC	GO:0000272,GO:0005576,GO:0005975,GO:0016829,GO:0046872,GO:0071555
	pseudoScB.83863	1767564	1768393	752	138	SECCE7Rv1G0494780	B3 domain-containing protein	LC	GO:0003677,GO:0005634,GO:0006351,GO:0006355,GO:0016020,GO:0016021
	pseudoScB.83864	1856647	1860553	1735	195	SECCE2Rv1G0136280	Pentatricopeptide repeat-containing protein	HC	GO:0003676,GO:0008270,GO:0015074,GO:0016020,GO:0016021
	pseudoScB.83865	1899455	1907908	1780	411	SECCE3Rv1G0208990	Transposon protein, putative, CACTA, En/Spm sub-class	LC	GO:0006508,GO:0008234
	pseudoScB.83866	1993875	1994682	701	161	SECCE1Rv1G0011880	Retrovirus-related Pol polyprotein from transposon TNT 1-94	LC	GO:0003676,GO:0008270,GO:0015074
	pseudoScB.83867	2034413	2038122	3710	NA	SECCEUnv1G0542000	Gibberellin 3-beta-dioxygenase 1	LC	GO:0005737,GO:0009639,GO:0009686,GO:0009739,GO:0009740,GO:0010114,GO:0016491,GO:0016707,GO:0046872,GO:0051213,GO:0055114
	pseudoScB.83868	2191678	2191994	317	NA	SECCE3Rv1G0169480	translation initiation factor eIF-2B subunit alpha	LC	GO:0000166,GO:0005524,GO:0005739,GO:0006754,GO:0006811,GO:0015986,GO:0032559,GO:0045261,GO:0046034,GO:0046933,GO:0099132,GO:1902600
	pseudoScB.83869	2206361	2209480	3120	NA	SECCEUnv1G0542000	Gibberellin 3-beta-dioxygenase 1	LC	GO:0005737,GO:0009639,GO:0009686,GO:0009739,GO:0009740,GO:0010114,GO:0016491,GO:0016707,GO:0046872,GO:0051213,GO:0055114
	pseudoScB.83870	2337795	2342452	1754	438	SECCE7Rv1G0524960	Cytomatrix protein-like protein	HC	GO:0008150
DCR154	pseudoScB.83871	2446047	2456893	612	172	SECCE2Rv1G0120170	Transposase	LC	GO:0005524,GO:0005634,GO:0006351,GO:0006355,GO:0032502
	pseudoScB.83872	2800739	2805807	1513	140	SECCEUnv1G0529640	Poly [ADP-ribose] polymerase	HC	GO:0003950
	pseudoScB.83873	2812525	2813953	1429	183	SECCE7Rv1G0465400	Acyl-[acyl-carrier-protein] desaturase	LC	GO:0006631,GO:0006633,GO:0009507,GO:0016491,GO:0045300,GO:0046872,GO:0055114
DCR154	pseudoScB.83874	2899805	2900054	250	NA	SECCE2Rv1G0120170	Transposase	LC	GO:0005524,GO:0005634,GO:0006351,GO:0006355,GO:0032502
DCR154	pseudoScB.83875	2907916	2908300	385	NA	SECCE2Rv1G0120170	Transposase	LC	GO:0005524,GO:0005634,GO:0006351,GO:0006355,GO:0032502
	pseudoScB.83876	4132040	4138667	2109	617	SECCE2Rv1G0068010	Methyl-CpG-binding domain protein	HC	GO:0003677,GO:0005634
	pseudoScB.83877	4184492	4185787	244	NA	SECCE5Rv1G0362900	Retrotransposon protein, putative, Ty3-gypsy subclass	LC	GO:0003676,GO:0004190,GO:0006508,GO:0008270,GO:0015074
	pseudoScB.83878	4278687	4283355	2000	611	SECCE2Rv1G0068010	Methyl-CpG-binding domain protein	HC	GO:0003677,GO:0005634
	pseudoScB.83879	4283472	4286799	1853	226	SECCE2Rv1G0119260	Anthranilate N-benzoyltransferase protein 2	LC	GO:0016740,GO:0016747
	pseudoScB.83880	4326765	4328060	244	NA	SECCE5Rv1G0362900	Retrotransposon protein, putative, Ty3-gypsy subclass	LC	GO:0003676,GO:0004190,GO:0006508,GO:0008270,GO:0015074
	pseudoScB.83881	4434736	4441397	2137	568	SECCE2Rv1G0068010	Methyl-CpG-binding domain protein	HC	GO:0003677,GO:0005634
	pseudoScB.83882	4539922	4552647	4976	289	SECCE4Rv1G0284290	DNA helicase homolog, putative	LC	GO:0000166,GO:0000723,GO:0003678,GO:0004386,GO:0005524,GO:0006281,GO:0006310,GO:0006974,GO:0016787,GO:0032508
	pseudoScB.83883	4940639	4943930	1531	NA	SECCE3Rv1G0186130	Zinc finger protein-like	HC	GO:0008270
DCR154	pseudoScB.84337	5055688	5059022	1346	119	SECCE5Rv1G0366150	Pectate trisaccharide-lyase	LC	GO:0000272,GO:0005576,GO:0005975,GO:0016829,GO:0046872,GO:0071555
	pseudoScB.84338	5112255	5116678	2557	136	SECCEUnv1G0529640	Poly [ADP-ribose] polymerase	HC	GO:0003950
	pseudoScB.84339	5121975	5123453	1396	183	SECCE7Rv1G0465400	Acyl-[acyl-carrier-protein] desaturase	LC	GO:0006631,GO:0006633,GO:0009507,GO:0016491,GO:0045300,GO:0046872,GO:0055114
DCR154	pseudoScB.84340	5235085	5236670	309	NA	SECCE2Rv1G0120170	Transposase	LC	GO:0005524,GO:0005634,GO:0006351,GO:0006355,GO:0032502
DCR154	pseudoScB.84341	5244521	5244904	384	NA	SECCE2Rv1G0120170	Transposase	LC	GO:0005524,GO:0005634,GO:0006351,GO:0006355,GO:0032502
DCR154	pseudoScB.84342	5513697	5522430	2641	159	SECCE5Rv1G0299460	Receptor-like kinase	HC	GO:0000166,GO:0004672,GO:0005524,GO:0006468,GO:0016020,GO:0016021,GO:0016301,GO:0016310
	pseudoScB.84343	6168337	6174995	2122	568	SECCE2Rv1G0068010	Methyl-CpG-binding domain protein	HC	GO:0003677,GO:0005634
	pseudoScB.84344	6206207	6207714	456	107	SECCE5Rv1G0362900	Retrotransposon protein, putative, Ty3-gypsy subclass	LC	GO:0003676,GO:0004190,GO:0006508,GO:0008270,GO:0015074
	pseudoScB.84345	6301867	6308423	2002	617	SECCE2Rv1G0068010	Methyl-CpG-binding domain protein	HC	GO:0003677,GO:0005634
	pseudoScB.84346	6414249	6420164	4901	289	SECCE4Rv1G0284290	DNA helicase homolog, putative	LC	GO:0000166,GO:0000723,GO:0003678,GO:0004386,GO:0005524,GO:0006281,GO:0006310,GO:0006974,GO:0016787,GO:0032508
DCR154	pseudoScB.84347	6705832	6708344	524	NA	SECCE5Rv1G0366150	Pectate trisaccharide-lyase	LC	GO:0000272,GO:0005576,GO:0005975,GO:0016829,GO:0046872,GO:0071555
	pseudoScB.84328	7315357	7325766	4034	142	SECCE1Rv1G0052230	sucrose nonfermenting 1(SNF1)-related protein kinase 2.3	HC	GO:0000166,GO:0004672,GO:0004674,GO:0005524,GO:0005737,GO:0006468,GO:0007346,GO:0016301,GO:0016310,GO:0023014,GO:0031098,GO:0032147
	pseudoScB.84329	7376603	7377510	800	NA	SECCE6Rv1G0433570	GCK domain-containing protein	HC	GO:0000166,GO:0004672,GO:0004674,GO:0005524,GO:0006468,GO:0016020,GO:0016021,GO:0016301,GO:0016310,GO:0016740,GO:0048544
	pseudoScB.84330	7530266	7537855	1996	149	SECCE2Rv1G0075640	Protein FAR1-RELATED SEQUENCE 5	LC	GO:0006355,GO:0008270
	pseudoScB.84331	7696431	7698118	1688	123	SECCE2Rv1G0064000	Ribonuclease III family protein	LC	GO:0000160,GO:0005634,GO:0005829
	pseudoScB.84332	7698336	7702879	4314	824	SECCE3Rv1G0179340	Chaperone protein dnaJ	HC	GO:0005739,GO:0008168,GO:0016740,GO:0032259
	pseudoScB.84333	7699324	7717363	4117	824	SECCE3Rv1G0179340	Chaperone protein dnaJ	HC	GO:0005739,GO:0008168,GO:0016740,GO:0032259
	pseudoScB.84334	8504602	8506542	1941	182	SECCE6Rv1G0387020	Na(+)/H(+) antiporter NhaA	LC	GO:0005886,GO:0006811,GO:0006814,GO:0006885,GO:0015297,GO:0016020,GO:0016021,GO:0055085
	pseudoScB.84335	8746100	8751024	1655	145	SECCE4Rv1G0226530	RING/U-box superfamily protein	HC	GO:0003676,GO:0015074
	pseudoScB.84336	8805586	8813623	5510	1713	SECCE6Rv1G0400740	Shortage in chiasmata	HC	GO:0007131
	pseudoScB.83523	9284850	9293172	737	219	SECCE6Rv1G0410010	UDP-N-acetylmuramoylalanine--D-glutamate ligase	LC	GO:0000166,GO:0005524,GO:0005737,GO:0007049,GO:0008360,GO:0008764,GO:0009058,GO:0009252,GO:0016874,GO:0051301,GO:0071555
	pseudoScB.83522	9285253	9293173	335	112	SECCE7Rv1G0513890	Sodium/hydrogen exchanger 1	LC	GO:0002026,GO:0005515,GO:0005516,GO:0005546,GO:0005654,GO:0005737,GO:0005739,GO:0005783,GO:0005789,GO:0005886,GO:0005887,GO:0005925,GO:0006811,GO:0006812,GO:0006814,GO:0006883,GO:0006885,GO:0009986,GO:0010447,GO:0010613,GO:0010882,GO:0014070,GO:0014704,GO:0015297,GO:0015299,GO:0015385,GO:0015386,GO:0016020,GO:0016021,GO:0016323,GO:0016324,GO:0016477,GO:0030011,GO:0030027,GO:0030154,GO:0030214,GO:…
	pseudoScB.83521	9724689	9726233	1545	NA	SECCEUnv1G0542000	Gibberellin 3-beta-dioxygenase 1	LC	GO:0005737,GO:0009639,GO:0009686,GO:0009739,GO:0009740,GO:0010114,GO:0016491,GO:0016707,GO:0046872,GO:0051213,GO:0055114
	pseudoScB.83520	9870062	9870312	251	NA	SECCEUnv1G0570820	30S ribosomal protein S12	HC	GO:0000049,GO:0003723,GO:0003735,GO:0005622,GO:0005840,GO:0006412,GO:0015935,GO:0019843
	pseudoScB.83519	10002138	10002635	498	NA	SECCEUnv1G0570820	30S ribosomal protein S12	HC	GO:0000049,GO:0003723,GO:0003735,GO:0005622,GO:0005840,GO:0006412,GO:0015935,GO:0019843
	pseudoScB.83518	10030444	10030652	209	NA	SECCE1Rv1G0011680	glucan synthase-like 9	LC	GO:0003824,GO:0004619,GO:0006096,GO:0008152,GO:0016868
	pseudoScB.83517	10035076	10044673	421	NA	SECCE6Rv1G0387020	Na(+)/H(+) antiporter NhaA	LC	GO:0005886,GO:0006811,GO:0006814,GO:0006885,GO:0015297,GO:0016020,GO:0016021,GO:0055085
	pseudoScB.83516	10036051	10050904	1108	182	SECCEUnv1G0541630	Protein phosphatase 2C family protein	LC	GO:0005739,GO:0015232,GO:0015886,GO:0016020,GO:0016021,GO:0017004,GO:0020037,GO:0031966
	pseudoScB.83515	10586704	10588020	1317	NA	SECCEUnv1G0541630	Protein phosphatase 2C family protein	LC	GO:0005739,GO:0015232,GO:0015886,GO:0016020,GO:0016021,GO:0017004,GO:0020037,GO:0031966
	pseudoScB.83514	10679896	10680792	897	NA	SECCE4Rv1G0241180	vacuolar fusion protein (DUF1712)	LC	GO:0006508,GO:0008233,GO:0008234
	pseudoScB.83513	10713500	10715602	2103	182	SECCEUnv1G0541630	Protein phosphatase 2C family protein	LC	GO:0005739,GO:0015232,GO:0015886,GO:0016020,GO:0016021,GO:0017004,GO:0020037,GO:0031966
	pseudoScB.83512	10805644	10809087	3444	NA	SECCEUnv1G0542000	Gibberellin 3-beta-dioxygenase 1	LC	GO:0005737,GO:0009639,GO:0009686,GO:0009739,GO:0009740,GO:0010114,GO:0016491,GO:0016707,GO:0046872,GO:0051213,GO:0055114
	pseudoScB.83511	10969703	10971828	2126	182	SECCE6Rv1G0387020	Na(+)/H(+) antiporter NhaA	LC	GO:0005886,GO:0006811,GO:0006814,GO:0006885,GO:0015297,GO:0016020,GO:0016021,GO:0055085
	pseudoScB.83510	11194151	11195739	1589	NA	SECCE2Rv1G0087220	PLAC8 family protein	LC	GO:0005739,GO:0005743,GO:0006122,GO:0008121,GO:0009055,GO:0016020,GO:0016021,GO:0016491,GO:0022904,GO:0045275,GO:0046872,GO:0055114,GO:0070469
	pseudoScB.83509	11219643	11220043	401	NA	SECCE1Rv1G0020810	actin filament bundling protein P-115-ABP protein	LC	GO:0003676,GO:0008270,GO:0015074
	pseudoScB.83508	11468906	11469157	252	NA	SECCE5Rv1G0334210	30S ribosomal protein S12	HC	GO:0000049,GO:0003723,GO:0003735,GO:0005622,GO:0005840,GO:0006412,GO:0015935,GO:0019843
	pseudoScB.83507	11569364	11578432	3407	NA	SECCEUnv1G0542000	Gibberellin 3-beta-dioxygenase 1	LC	GO:0005737,GO:0009639,GO:0009686,GO:0009739,GO:0009740,GO:0010114,GO:0016491,GO:0016707,GO:0046872,GO:0051213,GO:0055114
	pseudoScB.83506	11833641	11835383	1743	117	SECCE6Rv1G0387020	Na(+)/H(+) antiporter NhaA	LC	GO:0005886,GO:0006811,GO:0006814,GO:0006885,GO:0015297,GO:0016020,GO:0016021,GO:0055085
	pseudoScB.83505	12198014	12217552	2161	500	SECCE4Rv1G0245970	Ubiquitin-like-specific protease 1D	HC	GO:0006508,GO:0008233,GO:0008234
	pseudoScB.83504	12222105	12223506	1402	455	SECCE6Rv1G0421650	Polynucleotidyl transferase, ribonuclease H-like superfamily protein	LC	GO:0004497,GO:0005506,GO:0016020,GO:0016021,GO:0016491,GO:0016705,GO:0020037,GO:0046872,GO:0047085,GO:0050592,GO:0055114
	pseudoScB.83503	12245663	12246665	1003	NA	SECCE6Rv1G0387020	Na(+)/H(+) antiporter NhaA	LC	GO:0005886,GO:0006811,GO:0006814,GO:0006885,GO:0015297,GO:0016020,GO:0016021,GO:0055085
	pseudoScB.83502	12342201	12342673	473	NA	SECCE2Rv1G0087220	PLAC8 family protein	LC	GO:0005739,GO:0005743,GO:0006122,GO:0008121,GO:0009055,GO:0016020,GO:0016021,GO:0016491,GO:0022904,GO:0045275,GO:0046872,GO:0055114,GO:0070469
	pseudoScB.83501	12343012	12344075	1064	NA	SECCE4Rv1G0248250	Gibberellin 3-beta-dioxygenase 1	LC	GO:0005737,GO:0009639,GO:0009686,GO:0009739,GO:0009740,GO:0010114,GO:0016491,GO:0016707,GO:0046872,GO:0051213,GO:0055114
	pseudoScB.83500	12348258	12348475	218	NA	SECCE6Rv1G0419290	F-box protein	HC	GO:0000166,GO:0000776,GO:0003682,GO:0005524,GO:0005634,GO:0005694,GO:0006281,GO:0006974,GO:0007049,GO:0007064,GO:0008278,GO:0009314,GO:0030893,GO:0051276,GO:0051301,GO:0051321,GO:0072423
	pseudoScB.83499	12598059	12598706	648	NA	SECCE2Rv1G0087220	PLAC8 family protein	LC	GO:0005739,GO:0005743,GO:0006122,GO:0008121,GO:0009055,GO:0016020,GO:0016021,GO:0016491,GO:0022904,GO:0045275,GO:0046872,GO:0055114,GO:0070469
	pseudoScB.83498	12599096	12599727	632	NA	SECCE4Rv1G0248250	Gibberellin 3-beta-dioxygenase 1	LC	GO:0005737,GO:0009639,GO:0009686,GO:0009739,GO:0009740,GO:0010114,GO:0016491,GO:0016707,GO:0046872,GO:0051213,GO:0055114
	pseudoScB.83497	13012732	13014109	1378	NA	SECCE6Rv1G0387020	Na(+)/H(+) antiporter NhaA	LC	GO:0005886,GO:0006811,GO:0006814,GO:0006885,GO:0015297,GO:0016020,GO:0016021,GO:0055085
DCR154	pseudoScB.83496	13018948	13027127	235	NA	SECCE2Rv1G0120170	Transposase	LC	GO:0005524,GO:0005634,GO:0006351,GO:0006355,GO:0032502
DCR154	pseudoScB.83495	13026898	13030273	1400	276	SECCE2Rv1G0120170	Transposase	LC	GO:0005524,GO:0005634,GO:0006351,GO:0006355,GO:0032502
	pseudoScB.83494	13132649	13132983	335	NA	SECCE2Rv1G0087220	PLAC8 family protein	LC	GO:0005739,GO:0005743,GO:0006122,GO:0008121,GO:0009055,GO:0016020,GO:0016021,GO:0016491,GO:0022904,GO:0045275,GO:0046872,GO:0055114,GO:0070469
	pseudoScB.83493	13507497	13508056	560	NA	SECCE1Rv1G0020810	actin filament bundling protein P-115-ABP protein	LC	GO:0003676,GO:0008270,GO:0015074
	pseudoScB.83492	13829314	13829706	393	NA	SECCE1Rv1G0020810	actin filament bundling protein P-115-ABP protein	LC	GO:0003676,GO:0008270,GO:0015074
	pseudoScB.83491	13848137	13849818	1682	NA	SECCE2Rv1G0087220	PLAC8 family protein	LC	GO:0005739,GO:0005743,GO:0006122,GO:0008121,GO:0009055,GO:0016020,GO:0016021,GO:0016491,GO:0022904,GO:0045275,GO:0046872,GO:0055114,GO:0070469
	pseudoScB.83490	14082258	14084192	1935	182	SECCEUnv1G0541630	Protein phosphatase 2C family protein	LC	GO:0005739,GO:0015232,GO:0015886,GO:0016020,GO:0016021,GO:0017004,GO:0020037,GO:0031966
	pseudoScB.83489	14190917	14192927	2011	106	SECCEUnv1G0542000	Gibberellin 3-beta-dioxygenase 1	LC	GO:0005737,GO:0009639,GO:0009686,GO:0009739,GO:0009740,GO:0010114,GO:0016491,GO:0016707,GO:0046872,GO:0051213,GO:0055114
	pseudoScB.83488	14201622	14202120	499	NA	SECCE1Rv1G0020810	actin filament bundling protein P-115-ABP protein	LC	GO:0003676,GO:0008270,GO:0015074
	pseudoScB.83487	14309022	14309518	497	153	SECCEUnv1G0541630	Protein phosphatase 2C family protein	LC	GO:0005739,GO:0015232,GO:0015886,GO:0016020,GO:0016021,GO:0017004,GO:0020037,GO:0031966
	pseudoScB.83486	14311597	14312087	491	NA	SECCE6Rv1G0387020	Na(+)/H(+) antiporter NhaA	LC	GO:0005886,GO:0006811,GO:0006814,GO:0006885,GO:0015297,GO:0016020,GO:0016021,GO:0055085
	pseudoScB.83485	14386173	14388190	2018	182	SECCE6Rv1G0387020	Na(+)/H(+) antiporter NhaA	LC	GO:0005886,GO:0006811,GO:0006814,GO:0006885,GO:0015297,GO:0016020,GO:0016021,GO:0055085
	pseudoScB.83484	14599495	14602299	2805	NA	SECCEUnv1G0542000	Gibberellin 3-beta-dioxygenase 1	LC	GO:0005737,GO:0009639,GO:0009686,GO:0009739,GO:0009740,GO:0010114,GO:0016491,GO:0016707,GO:0046872,GO:0051213,GO:0055114
	pseudoScB.83483	14611228	14611839	612	NA	SECCE2Rv1G0087220	PLAC8 family protein	LC	GO:0005739,GO:0005743,GO:0006122,GO:0008121,GO:0009055,GO:0016020,GO:0016021,GO:0016491,GO:0022904,GO:0045275,GO:0046872,GO:0055114,GO:0070469
	pseudoScB.83482	14694868	14697648	2781	NA	SECCEUnv1G0542000	Gibberellin 3-beta-dioxygenase 1	LC	GO:0005737,GO:0009639,GO:0009686,GO:0009739,GO:0009740,GO:0010114,GO:0016491,GO:0016707,GO:0046872,GO:0051213,GO:0055114
	pseudoScB.83481	14698643	14699446	804	NA	SECCE2Rv1G0087220	PLAC8 family protein	LC	GO:0005739,GO:0005743,GO:0006122,GO:0008121,GO:0009055,GO:0016020,GO:0016021,GO:0016491,GO:0022904,GO:0045275,GO:0046872,GO:0055114,GO:0070469
	pseudoScB.83480	14845671	14846483	813	182	SECCEUnv1G0541630	Protein phosphatase 2C family protein	LC	GO:0005739,GO:0015232,GO:0015886,GO:0016020,GO:0016021,GO:0017004,GO:0020037,GO:0031966
	pseudoScB.83479	14847119	14847658	540	NA	SECCE6Rv1G0387020	Na(+)/H(+) antiporter NhaA	LC	GO:0005886,GO:0006811,GO:0006814,GO:0006885,GO:0015297,GO:0016020,GO:0016021,GO:0055085
	pseudoScB.83478	14927997	14929864	1868	158	SECCEUnv1G0541630	Protein phosphatase 2C family protein	LC	GO:0005739,GO:0015232,GO:0015886,GO:0016020,GO:0016021,GO:0017004,GO:0020037,GO:0031966
	pseudoScB.83477	15062858	15064359	1502	NA	SECCE1Rv1G0020810	actin filament bundling protein P-115-ABP protein	LC	GO:0003676,GO:0008270,GO:0015074
	pseudoScB.83476	15076359	15076665	307	NA	SECCE2Rv1G0087220	PLAC8 family protein	LC	GO:0005739,GO:0005743,GO:0006122,GO:0008121,GO:0009055,GO:0016020,GO:0016021,GO:0016491,GO:0022904,GO:0045275,GO:0046872,GO:0055114,GO:0070469
	pseudoScB.83475	15288020	15290232	2213	144	SECCEUnv1G0541630	Protein phosphatase 2C family protein	LC	GO:0005739,GO:0015232,GO:0015886,GO:0016020,GO:0016021,GO:0017004,GO:0020037,GO:0031966
	pseudoScB.83474	15537368	15539576	2209	182	SECCE6Rv1G0387020	Na(+)/H(+) antiporter NhaA	LC	GO:0005886,GO:0006811,GO:0006814,GO:0006885,GO:0015297,GO:0016020,GO:0016021,GO:0055085
	pseudoScB.83473	15875996	15876570	575	NA	SECCE1Rv1G0020810	actin filament bundling protein P-115-ABP protein	LC	GO:0003676,GO:0008270,GO:0015074
	pseudoScB.83472	15877081	15879454	2374	NA	SECCEUnv1G0542000	Gibberellin 3-beta-dioxygenase 1	LC	GO:0005737,GO:0009639,GO:0009686,GO:0009739,GO:0009740,GO:0010114,GO:0016491,GO:0016707,GO:0046872,GO:0051213,GO:0055114
	pseudoScB.83471	16053282	16056741	3460	NA	SECCEUnv1G0542000	Gibberellin 3-beta-dioxygenase 1	LC	GO:0005737,GO:0009639,GO:0009686,GO:0009739,GO:0009740,GO:0010114,GO:0016491,GO:0016707,GO:0046872,GO:0051213,GO:0055114
	pseudoScB.83470	16144147	16146021	1875	160	SECCE6Rv1G0387020	Na(+)/H(+) antiporter NhaA	LC	GO:0005886,GO:0006811,GO:0006814,GO:0006885,GO:0015297,GO:0016020,GO:0016021,GO:0055085
	pseudoScB.83469	16157976	16158414	439	NA	SECCEUnv1G0570820	30S ribosomal protein S12	HC	GO:0000049,GO:0003723,GO:0003735,GO:0005622,GO:0005840,GO:0006412,GO:0015935,GO:0019843
	pseudoScB.83468	16376066	16378046	1981	182	SECCEUnv1G0541630	Protein phosphatase 2C family protein	LC	GO:0005739,GO:0015232,GO:0015886,GO:0016020,GO:0016021,GO:0017004,GO:0020037,GO:0031966
	pseudoScB.83467	16530328	16533810	3483	NA	SECCEUnv1G0542000	Gibberellin 3-beta-dioxygenase 1	LC	GO:0005737,GO:0009639,GO:0009686,GO:0009739,GO:0009740,GO:0010114,GO:0016491,GO:0016707,GO:0046872,GO:0051213,GO:0055114
	pseudoScB.83466	16768073	16768274	202	NA	SECCEUnv1G0570820	30S ribosomal protein S12	HC	GO:0000049,GO:0003723,GO:0003735,GO:0005622,GO:0005840,GO:0006412,GO:0015935,GO:0019843
	pseudoScB.83465	16840185	16840457	273	NA	SECCEUnv1G0570820	30S ribosomal protein S12	HC	GO:0000049,GO:0003723,GO:0003735,GO:0005622,GO:0005840,GO:0006412,GO:0015935,GO:0019843
	pseudoScB.83464	16970382	16970582	201	NA	SECCE3Rv1G0156100	Cytochrome b	LC	GO:0005739,GO:0005743,GO:0006122,GO:0008121,GO:0009055,GO:0016020,GO:0016021,GO:0016491,GO:0022904,GO:0045275,GO:0046872,GO:0055114,GO:0070469
	pseudoScB.83463	16984000	16984512	513	NA	SECCE4Rv1G0248250	Gibberellin 3-beta-dioxygenase 1	LC	GO:0005737,GO:0009639,GO:0009686,GO:0009739,GO:0009740,GO:0010114,GO:0016491,GO:0016707,GO:0046872,GO:0051213,GO:0055114
	pseudoScB.83462	17247707	17248943	1237	NA	SECCEUnv1G0542000	Gibberellin 3-beta-dioxygenase 1	LC	GO:0005737,GO:0009639,GO:0009686,GO:0009739,GO:0009740,GO:0010114,GO:0016491,GO:0016707,GO:0046872,GO:0051213,GO:0055114
	pseudoScB.83461	17249373	17249684	312	NA	SECCE3Rv1G0169480	translation initiation factor eIF-2B subunit alpha	LC	GO:0000166,GO:0005524,GO:0005739,GO:0006754,GO:0006811,GO:0015986,GO:0032559,GO:0045261,GO:0046034,GO:0046933,GO:0099132,GO:1902600
DCR154	pseudoScB.83460	17270636	17273787	1150	210	SECCE5Rv1G0340360	Transposase	LC	GO:0003677,GO:0005634,GO:0006351,GO:0006355
DCR154	pseudoScB.83459	17278482	17281935	1452	259	SECCE2Rv1G0120170	Transposase	LC	GO:0005524,GO:0005634,GO:0006351,GO:0006355,GO:0032502
	pseudoScB.83458	17772222	17773821	1600	NA	SECCEUnv1G0542000	Gibberellin 3-beta-dioxygenase 1	LC	GO:0005737,GO:0009639,GO:0009686,GO:0009739,GO:0009740,GO:0010114,GO:0016491,GO:0016707,GO:0046872,GO:0051213,GO:0055114
	pseudoScB.83457	17823284	17823602	319	101	SECCEUnv1G0541560	Protein phosphatase 2C family protein	LC	GO:0005739,GO:0016020,GO:0016021,GO:0016651,GO:0042773,GO:0055114
	pseudoScB.83456	18053809	18055355	1547	NA	SECCEUnv1G0542000	Gibberellin 3-beta-dioxygenase 1	LC	GO:0005737,GO:0009639,GO:0009686,GO:0009739,GO:0009740,GO:0010114,GO:0016491,GO:0016707,GO:0046872,GO:0051213,GO:0055114
DCR154	pseudoScB.83455	19119741	19123026	1023	252	SECCE5Rv1G0366150	Pectate trisaccharide-lyase	LC	GO:0000272,GO:0005576,GO:0005975,GO:0016829,GO:0046872,GO:0071555
	pseudoScB.83454	19249801	19252560	2760	NA	SECCEUnv1G0542000	Gibberellin 3-beta-dioxygenase 1	LC	GO:0005737,GO:0009639,GO:0009686,GO:0009739,GO:0009740,GO:0010114,GO:0016491,GO:0016707,GO:0046872,GO:0051213,GO:0055114
	pseudoScB.83453	19478602	19479282	681	NA	SECCE2Rv1G0087220	PLAC8 family protein	LC	GO:0005739,GO:0005743,GO:0006122,GO:0008121,GO:0009055,GO:0016020,GO:0016021,GO:0016491,GO:0022904,GO:0045275,GO:0046872,GO:0055114,GO:0070469
	pseudoScB.83452	19480487	19481262	776	NA	SECCEUnv1G0554030	Ras-related small GTP-binding family protein	HC	GO:0005216,GO:0005886,GO:0005887,GO:0006811,GO:0016020,GO:0016021,GO:0017080,GO:0034220,GO:2000649
	pseudoScB.83451	20565111	20570048	2215	705	SECCE1Rv1G0014770	Villin	HC	GO:0003779,GO:0007010,GO:0051015,GO:0051017
	pseudoScB.83450	20710404	20711718	743	NA	SECCE6Rv1G0442260	Receptor-like protein kinase	HC	GO:0000166,GO:0004672,GO:0004674,GO:0005524,GO:0005576,GO:0005886,GO:0006468,GO:0016020,GO:0016021,GO:0016301,GO:0016310,GO:0016740,GO:0019199
	pseudoScB.83449	20714657	20716537	1449	129	SECCE1Rv1G0020500	AP2/B3-like transcriptional factor family protein	LC	GO:0004175,GO:0005634,GO:0005635,GO:0006508,GO:0008233,GO:0008234,GO:0009792,GO:0016787,GO:0016926,GO:0032880,GO:1904333
	pseudoScB.83448	20864272	20873939	2430	627	SECCE1Rv1G0014820	XH/XS domain-containing protein	LC	GO:0031047
	pseudoScB.83447	21067206	21068857	1575	229	SECCE5Rv1G0346810	Flavin-containing monooxygenase	HC	GO:0004497,GO:0004499,GO:0016491,GO:0050660,GO:0050661,GO:0055114
	pseudoScB.83446	22545321	22545675	355	NA	SECCEUnv1G0542000	Gibberellin 3-beta-dioxygenase 1	LC	GO:0005737,GO:0009639,GO:0009686,GO:0009739,GO:0009740,GO:0010114,GO:0016491,GO:0016707,GO:0046872,GO:0051213,GO:0055114
	pseudoScB.83445	23351390	23352837	1448	NA	SECCE6Rv1G0387020	Na(+)/H(+) antiporter NhaA	LC	GO:0005886,GO:0006811,GO:0006814,GO:0006885,GO:0015297,GO:0016020,GO:0016021,GO:0055085
	pseudoScB.83444	24440958	24441987	1030	NA	SECCE6Rv1G0387020	Na(+)/H(+) antiporter NhaA	LC	GO:0005886,GO:0006811,GO:0006814,GO:0006885,GO:0015297,GO:0016020,GO:0016021,GO:0055085
DCR154	pseudoScB.83443	27580046	27582542	530	NA	SECCE2Rv1G0120170	Transposase	LC	GO:0005524,GO:0005634,GO:0006351,GO:0006355,GO:0032502
	pseudoScB.83442	27768845	27771466	2622	NA	SECCEUnv1G0542000	Gibberellin 3-beta-dioxygenase 1	LC	GO:0005737,GO:0009639,GO:0009686,GO:0009739,GO:0009740,GO:0010114,GO:0016491,GO:0016707,GO:0046872,GO:0051213,GO:0055114
	pseudoScB.83441	27836628	27836865	238	NA	SECCE1Rv1G0011680	glucan synthase-like 9	LC	GO:0003824,GO:0004619,GO:0006096,GO:0008152,GO:0016868
	pseudoScB.83440	27837236	27837440	205	NA	SECCEUnv1G0549600	DNA topoisomerase, type IA, core	LC	GO:0002039,GO:0003676,GO:0003677,GO:0003723,GO:0005515,GO:0005634,GO:0008270,GO:0046872,GO:0072332
	pseudoScB.83439	30220668	30222195	271	NA	SECCE7Rv1G0490510	Ethylene-responsive transcription factor	LC	GO:0003677,GO:0003700,GO:0005634,GO:0006351,GO:0006355
	pseudoScB.83438	30223909	30319608	248	NA	SECCE6Rv1G0391100	auxin response factor 1	LC	GO:0016301,GO:0016310
	pseudoScB.83437	32077316	32101612	1831	418	SECCE3Rv1G0187070	RING/U-box superfamily protein	HC	GO:0004672,GO:0004715,GO:0005524,GO:0006468,GO:0016301,GO:0016310,GO:0016740,GO:0018108
	pseudoScB.83436	32479817	32483038	2794	167	SECCE2Rv1G0085530	Protein FAR1-RELATED SEQUENCE 5	HC	GO:0006355,GO:0008270
	pseudoScB.83435	34366801	34376131	1416	190	SECCE6Rv1G0410010	UDP-N-acetylmuramoylalanine--D-glutamate ligase	LC	GO:0000166,GO:0005524,GO:0005737,GO:0007049,GO:0008360,GO:0008764,GO:0009058,GO:0009252,GO:0016874,GO:0051301,GO:0071555
	pseudoScB.83434	34366963	34378376	1512	360	SECCE5Rv1G0366150	Pectate trisaccharide-lyase	LC	GO:0000272,GO:0005576,GO:0005975,GO:0016829,GO:0046872,GO:0071555
DCR154	pseudoScB.83433	34584371	34588079	1715	367	SECCE6Rv1G0399570	Transposase	LC	GO:0016020,GO:0016021
DCR154	pseudoScB.83432	34592669	34596350	1688	371	SECCE6Rv1G0399570	Transposase	LC	GO:0016020,GO:0016021
	pseudoScB.83431	34689947	34701459	1595	137	SECCE5Rv1G0317370	Pre-mRNA-processing protein 40C	LC	GO:0003824,GO:0008152
	pseudoScB.83430	34693148	34701514	362	170	SECCE3Rv1G0195680	Receptor-like protein kinase	HC	GO:0000166,GO:0004672,GO:0005524,GO:0006468,GO:0016020,GO:0016021,GO:0016301,GO:0016310
	pseudoScB.84366	35692902	35695413	1114	237	SECCE6Rv1G0401560	Vesicle-associated 1-1-like protein	HC	GO:0005789,GO:0016020,GO:0016021
	pseudoScB.84367	36034807	36039118	4106	120	SECCE5Rv1G0331630	RNA-binding protein	HC	GO:0003676,GO:0003723
	pseudoScB.84368	36041960	36042693	734	171	SECCE3Rv1G0173910	zinc finger (CCCH-type/C3HC4-type RING finger) family protein	LC	GO:0016788
	pseudoScB.84369	36042924	36047278	4149	120	SECCE5Rv1G0331630	RNA-binding protein	HC	GO:0003676,GO:0003723
	pseudoScB.84370	36267746	36276497	1186	336	SECCE5Rv1G0366150	Pectate trisaccharide-lyase	LC	GO:0000272,GO:0005576,GO:0005975,GO:0016829,GO:0046872,GO:0071555
	pseudoScB.84371	36887088	36887961	874	134	SECCE5Rv1G0312830	4-hydroxyproline 2-epimerase	LC	GO:0016853,GO:0047580
	pseudoScB.84372	37285496	37291500	2614	NA	SECCE4Rv1G0263450	DNA mismatch repair protein MutS	LC	GO:0000166,GO:0003677,GO:0005524,GO:0006281,GO:0006298,GO:0006974,GO:0030983
DCR154	pseudoScB.84373	37410574	37414420	1139	137	SECCE5Rv1G0317370	Pre-mRNA-processing protein 40C	LC	GO:0003824,GO:0008152
	pseudoScB.84374	38085396	38085947	552	NA	SECCE6Rv1G0387020	Na(+)/H(+) antiporter NhaA	LC	GO:0005886,GO:0006811,GO:0006814,GO:0006885,GO:0015297,GO:0016020,GO:0016021,GO:0055085
	pseudoScB.84375	38154587	38155778	249	NA	SECCE1Rv1G0018350	Transposon protein, putative, CACTA, En/Spm sub-class	LC	GO:0003676,GO:0015074
	pseudoScB.84376	38581592	38753902	1137	237	SECCE6Rv1G0401560	Vesicle-associated 1-1-like protein	HC	GO:0005789,GO:0016020,GO:0016021
	pseudoScB.83207	38944728	38949701	2998	689	SECCE4Rv1G0245970	Ubiquitin-like-specific protease 1D	HC	GO:0006508,GO:0008233,GO:0008234
	pseudoScB.83208	38983288	38997575	365	NA	SECCE1Rv1G0014550	40S ribosomal protein S4	HC	GO:0003723,GO:0003735,GO:0005622,GO:0005840,GO:0006412,GO:0019843
	pseudoScB.83209	38983706	38998028	498	NA	SECCE1Rv1G0014550	40S ribosomal protein S4	HC	GO:0003723,GO:0003735,GO:0005622,GO:0005840,GO:0006412,GO:0019843
	pseudoScB.83210	39053792	39059162	2623	636	SECCE2Rv1G0132070	E3 ubiquitin-protein ligase SINA-like 10	LC	GO:0005634,GO:0006511,GO:0007275,GO:0008270,GO:0016874,GO:0046872
	pseudoScB.83211	39178079	39183377	1100	310	SECCE6Rv1G0388950	Double-stranded RNA-binding protein 3	LC	GO:0003723
	pseudoScB.83212	39300141	39305524	1185	310	SECCE6Rv1G0388950	Double-stranded RNA-binding protein 3	LC	GO:0003723
	pseudoScB.83213	39572999	39573906	908	NA	SECCE1Rv1G0014550	40S ribosomal protein S4	HC	GO:0003723,GO:0003735,GO:0005622,GO:0005840,GO:0006412,GO:0019843
	pseudoScB.83214	41158987	41163372	2069	483	SECCE3Rv1G0187070	RING/U-box superfamily protein	HC	GO:0004672,GO:0004715,GO:0005524,GO:0006468,GO:0016301,GO:0016310,GO:0016740,GO:0018108
	pseudoScB.83215	41177938	41180307	983	293	SECCE5Rv1G0327420	Ribosome production factor 2-like protein	HC	GO:0003676,GO:0015074
	pseudoScB.83216	41279490	41281427	636	108	SECCE1Rv1G0022910	Protein kinase	HC	GO:0004672,GO:0005524,GO:0006468,GO:0016301,GO:0016310
	pseudoScB.83217	41559755	41561787	1260	107	SECCE3Rv1G0195000	Protein kinase-like protein	HC	GO:0000166,GO:0004672,GO:0004674,GO:0005524,GO:0006468,GO:0016020,GO:0016021,GO:0016301,GO:0016310,GO:0016740
	pseudoScB.83218	41754807	41756285	1479	NA	SECCE2Rv1G0087220	PLAC8 family protein	LC	GO:0005739,GO:0005743,GO:0006122,GO:0008121,GO:0009055,GO:0016020,GO:0016021,GO:0016491,GO:0022904,GO:0045275,GO:0046872,GO:0055114,GO:0070469
	pseudoScB.83219	43722455	43723935	1481	175	SECCEUnv1G0541630	Protein phosphatase 2C family protein	LC	GO:0005739,GO:0015232,GO:0015886,GO:0016020,GO:0016021,GO:0017004,GO:0020037,GO:0031966
	pseudoScB.83220	44604404	44605976	1573	182	SECCEUnv1G0541630	Protein phosphatase 2C family protein	LC	GO:0005739,GO:0015232,GO:0015886,GO:0016020,GO:0016021,GO:0017004,GO:0020037,GO:0031966
DCR154	pseudoScB.83221	45377749	45389410	245	189	SECCE5Rv1G0366150	Pectate trisaccharide-lyase	LC	GO:0000272,GO:0005576,GO:0005975,GO:0016829,GO:0046872,GO:0071555
	pseudoScB.83222	45377786	45386002	1699	NA	SECCE6Rv1G0399570	Transposase	LC	GO:0016020,GO:0016021
	pseudoScB.83223	45380505	45389410	934	185	NA
DCR154	pseudoScB.83224	46307435	46310997	1588	284	SECCE5Rv1G0366150	Pectate trisaccharide-lyase	LC	GO:0000272,GO:0005576,GO:0005975,GO:0016829,GO:0046872,GO:0071555
	pseudoScB.83225	46724492	46726145	1257	229	SECCE5Rv1G0346810	Flavin-containing monooxygenase	HC	GO:0004497,GO:0004499,GO:0016491,GO:0050660,GO:0050661,GO:0055114
	pseudoScB.83226	48395242	48397901	2660	NA	SECCEUnv1G0542000	Gibberellin 3-beta-dioxygenase 1	LC	GO:0005737,GO:0009639,GO:0009686,GO:0009739,GO:0009740,GO:0010114,GO:0016491,GO:0016707,GO:0046872,GO:0051213,GO:0055114
	pseudoScB.83227	48585244	48585451	208	NA	SECCE1Rv1G0011680	glucan synthase-like 9	LC	GO:0003824,GO:0004619,GO:0006096,GO:0008152,GO:0016868
	pseudoScB.83228	48624285	48625260	976	NA	SECCE2Rv1G0087220	PLAC8 family protein	LC	GO:0005739,GO:0005743,GO:0006122,GO:0008121,GO:0009055,GO:0016020,GO:0016021,GO:0016491,GO:0022904,GO:0045275,GO:0046872,GO:0055114,GO:0070469
DCR154	pseudoScB.83229	48758420	48768979	651	141	SECCE5Rv1G0366150	Pectate trisaccharide-lyase	LC	GO:0000272,GO:0005576,GO:0005975,GO:0016829,GO:0046872,GO:0071555
	pseudoScB.83230	49824858	49826992	2135	NA	SECCEUnv1G0542000	Gibberellin 3-beta-dioxygenase 1	LC	GO:0005737,GO:0009639,GO:0009686,GO:0009739,GO:0009740,GO:0010114,GO:0016491,GO:0016707,GO:0046872,GO:0051213,GO:0055114
	pseudoScB.83231	50099485	50101081	1597	NA	SECCEUnv1G0542000	Gibberellin 3-beta-dioxygenase 1	LC	GO:0005737,GO:0009639,GO:0009686,GO:0009739,GO:0009740,GO:0010114,GO:0016491,GO:0016707,GO:0046872,GO:0051213,GO:0055114
DCR154	pseudoScB.83232	50591558	50593944	385	NA	SECCE2Rv1G0120170	Transposase	LC	GO:0005524,GO:0005634,GO:0006351,GO:0006355,GO:0032502
DCR154	pseudoScB.83233	50599530	50602866	1335	215	SECCE2Rv1G0120170	Transposase	LC	GO:0005524,GO:0005634,GO:0006351,GO:0006355,GO:0032502
	pseudoScB.83234	50623803	50624100	298	NA	SECCE5Rv1G0361200	Transposon protein, putative, Mutator sub-class	LC	GO:0008270
	pseudoScB.83235	50624544	50626490	1947	NA	SECCEUnv1G0542000	Gibberellin 3-beta-dioxygenase 1	LC	GO:0005737,GO:0009639,GO:0009686,GO:0009739,GO:0009740,GO:0010114,GO:0016491,GO:0016707,GO:0046872,GO:0051213,GO:0055114
	pseudoScB.83236	50885719	50886004	286	NA	SECCE1Rv1G0055190	F-box family protein	HC	GO:0008150
	pseudoScB.83237	50886284	50886964	681	NA	SECCE4Rv1G0248250	Gibberellin 3-beta-dioxygenase 1	LC	GO:0005737,GO:0009639,GO:0009686,GO:0009739,GO:0009740,GO:0010114,GO:0016491,GO:0016707,GO:0046872,GO:0051213,GO:0055114
	pseudoScB.83238	50888111	50888448	338	NA	SECCE1Rv1G0020810	actin filament bundling protein P-115-ABP protein	LC	GO:0003676,GO:0008270,GO:0015074
	pseudoScB.83239	51030345	51030685	341	NA	SECCEUnv1G0570820	30S ribosomal protein S12	HC	GO:0000049,GO:0003723,GO:0003735,GO:0005622,GO:0005840,GO:0006412,GO:0015935,GO:0019843
	pseudoScB.83240	51102493	51102716	224	NA	SECCEUnv1G0570820	30S ribosomal protein S12	HC	GO:0000049,GO:0003723,GO:0003735,GO:0005622,GO:0005840,GO:0006412,GO:0015935,GO:0019843
	pseudoScB.83241	51340568	51344151	3584	NA	SECCEUnv1G0542000	Gibberellin 3-beta-dioxygenase 1	LC	GO:0005737,GO:0009639,GO:0009686,GO:0009739,GO:0009740,GO:0010114,GO:0016491,GO:0016707,GO:0046872,GO:0051213,GO:0055114
	pseudoScB.83242	51496314	51498334	2021	NA	SECCEUnv1G0541630	Protein phosphatase 2C family protein	LC	GO:0005739,GO:0015232,GO:0015886,GO:0016020,GO:0016021,GO:0017004,GO:0020037,GO:0031966
	pseudoScB.83243	51721475	51723468	1994	182	SECCEUnv1G0541630	Protein phosphatase 2C family protein	LC	GO:0005739,GO:0015232,GO:0015886,GO:0016020,GO:0016021,GO:0017004,GO:0020037,GO:0031966
	pseudoScB.83244	51810605	51814192	3588	NA	SECCEUnv1G0542000	Gibberellin 3-beta-dioxygenase 1	LC	GO:0005737,GO:0009639,GO:0009686,GO:0009739,GO:0009740,GO:0010114,GO:0016491,GO:0016707,GO:0046872,GO:0051213,GO:0055114
	pseudoScB.83245	51987833	51991477	3645	NA	SECCEUnv1G0542000	Gibberellin 3-beta-dioxygenase 1	LC	GO:0005737,GO:0009639,GO:0009686,GO:0009739,GO:0009740,GO:0010114,GO:0016491,GO:0016707,GO:0046872,GO:0051213,GO:0055114
	pseudoScB.83246	52326885	52328830	1946	182	SECCE6Rv1G0387020	Na(+)/H(+) antiporter NhaA	LC	GO:0005886,GO:0006811,GO:0006814,GO:0006885,GO:0015297,GO:0016020,GO:0016021,GO:0055085
	pseudoScB.83247	52576229	52578455	2227	144	SECCEUnv1G0541630	Protein phosphatase 2C family protein	LC	GO:0005739,GO:0015232,GO:0015886,GO:0016020,GO:0016021,GO:0017004,GO:0020037,GO:0031966
	pseudoScB.83248	52783618	52784022	405	NA	SECCE2Rv1G0087220	PLAC8 family protein	LC	GO:0005739,GO:0005743,GO:0006122,GO:0008121,GO:0009055,GO:0016020,GO:0016021,GO:0016491,GO:0022904,GO:0045275,GO:0046872,GO:0055114,GO:0070469
	pseudoScB.83249	52796024	52797527	1504	NA	SECCE1Rv1G0020810	actin filament bundling protein P-115-ABP protein	LC	GO:0003676,GO:0008270,GO:0015074
	pseudoScB.83250	52931168	52932369	1202	NA	SECCE6Rv1G0387020	Na(+)/H(+) antiporter NhaA	LC	GO:0005886,GO:0006811,GO:0006814,GO:0006885,GO:0015297,GO:0016020,GO:0016021,GO:0055085
	pseudoScB.83251	53012713	53014708	1996	182	SECCEUnv1G0541630	Protein phosphatase 2C family protein	LC	GO:0005739,GO:0015232,GO:0015886,GO:0016020,GO:0016021,GO:0017004,GO:0020037,GO:0031966
	pseudoScB.83252	53161026	53161702	677	NA	SECCE2Rv1G0087220	PLAC8 family protein	LC	GO:0005739,GO:0005743,GO:0006122,GO:0008121,GO:0009055,GO:0016020,GO:0016021,GO:0016491,GO:0022904,GO:0045275,GO:0046872,GO:0055114,GO:0070469
	pseudoScB.83253	53162697	53165468	2772	NA	SECCEUnv1G0542000	Gibberellin 3-beta-dioxygenase 1	LC	GO:0005737,GO:0009639,GO:0009686,GO:0009739,GO:0009740,GO:0010114,GO:0016491,GO:0016707,GO:0046872,GO:0051213,GO:0055114
	pseudoScB.83254	53248537	53249232	696	NA	SECCE2Rv1G0087220	PLAC8 family protein	LC	GO:0005739,GO:0005743,GO:0006122,GO:0008121,GO:0009055,GO:0016020,GO:0016021,GO:0016491,GO:0022904,GO:0045275,GO:0046872,GO:0055114,GO:0070469
	pseudoScB.83255	53258048	53260837	2790	NA	SECCEUnv1G0542000	Gibberellin 3-beta-dioxygenase 1	LC	GO:0005737,GO:0009639,GO:0009686,GO:0009739,GO:0009740,GO:0010114,GO:0016491,GO:0016707,GO:0046872,GO:0051213,GO:0055114
	pseudoScB.83256	53472127	53474379	2253	182	SECCE6Rv1G0387020	Na(+)/H(+) antiporter NhaA	LC	GO:0005886,GO:0006811,GO:0006814,GO:0006885,GO:0015297,GO:0016020,GO:0016021,GO:0055085
	pseudoScB.83257	53548457	53548952	496	NA	SECCE6Rv1G0387020	Na(+)/H(+) antiporter NhaA	LC	GO:0005886,GO:0006811,GO:0006814,GO:0006885,GO:0015297,GO:0016020,GO:0016021,GO:0055085
	pseudoScB.83258	53667589	53670421	2833	106	SECCEUnv1G0542000	Gibberellin 3-beta-dioxygenase 1	LC	GO:0005737,GO:0009639,GO:0009686,GO:0009739,GO:0009740,GO:0010114,GO:0016491,GO:0016707,GO:0046872,GO:0051213,GO:0055114
	pseudoScB.83259	53776357	53778291	1935	182	SECCEUnv1G0541630	Protein phosphatase 2C family protein	LC	GO:0005739,GO:0015232,GO:0015886,GO:0016020,GO:0016021,GO:0017004,GO:0020037,GO:0031966
	pseudoScB.83260	54014972	54016586	1615	NA	SECCE2Rv1G0087220	PLAC8 family protein	LC	GO:0005739,GO:0005743,GO:0006122,GO:0008121,GO:0009055,GO:0016020,GO:0016021,GO:0016491,GO:0022904,GO:0045275,GO:0046872,GO:0055114,GO:0070469
	pseudoScB.83261	54035021	54035412	392	NA	SECCE1Rv1G0020810	actin filament bundling protein P-115-ABP protein	LC	GO:0003676,GO:0008270,GO:0015074
	pseudoScB.83262	54364387	54364949	563	NA	SECCE1Rv1G0020810	actin filament bundling protein P-115-ABP protein	LC	GO:0003676,GO:0008270,GO:0015074
	pseudoScB.83263	54739430	54739764	335	NA	SECCE2Rv1G0087220	PLAC8 family protein	LC	GO:0005739,GO:0005743,GO:0006122,GO:0008121,GO:0009055,GO:0016020,GO:0016021,GO:0016491,GO:0022904,GO:0045275,GO:0046872,GO:0055114,GO:0070469
	pseudoScB.83264	54846989	54847414	426	NA	SECCE2Rv1G0080460	Calmodulin-binding family protein, putative, expressed	HC	GO:0000921,GO:0005886,GO:0005940,GO:0007049,GO:0016020,GO:0016021,GO:0051301
	pseudoScB.83265	55092014	55092653	640	138	SECCE5Rv1G0340360	Transposase	LC	GO:0003677,GO:0005634,GO:0006351,GO:0006355
	pseudoScB.83266	55099949	55110260	1966	373	SECCEUnv1G0535300	Elongation factor 1-delta	LC	GO:0001650,GO:0003677,GO:0003746,GO:0005515,GO:0005634,GO:0005737,GO:0005829,GO:0005853,GO:0006351,GO:0006355,GO:0006412,GO:0006414,GO:0008135,GO:0009299,GO:0010941,GO:0031072,GO:0033613,GO:0043123,GO:0045296,GO:0071479
	pseudoScB.83267	55260428	55261021	594	NA	SECCE4Rv1G0248250	Gibberellin 3-beta-dioxygenase 1	LC	GO:0005737,GO:0009639,GO:0009686,GO:0009739,GO:0009740,GO:0010114,GO:0016491,GO:0016707,GO:0046872,GO:0051213,GO:0055114
	pseudoScB.83268	55261410	55262058	649	NA	SECCE2Rv1G0087220	PLAC8 family protein	LC	GO:0005739,GO:0005743,GO:0006122,GO:0008121,GO:0009055,GO:0016020,GO:0016021,GO:0016491,GO:0022904,GO:0045275,GO:0046872,GO:0055114,GO:0070469
	pseudoScB.83269	55516004	55517053	1050	NA	SECCEUnv1G0542000	Gibberellin 3-beta-dioxygenase 1	LC	GO:0005737,GO:0009639,GO:0009686,GO:0009739,GO:0009740,GO:0010114,GO:0016491,GO:0016707,GO:0046872,GO:0051213,GO:0055114
	pseudoScB.83270	55517430	55517848	419	NA	SECCE2Rv1G0087220	PLAC8 family protein	LC	GO:0005739,GO:0005743,GO:0006122,GO:0008121,GO:0009055,GO:0016020,GO:0016021,GO:0016491,GO:0022904,GO:0045275,GO:0046872,GO:0055114,GO:0070469
	pseudoScB.83271	55613380	55614771	1392	NA	SECCEUnv1G0541630	Protein phosphatase 2C family protein	LC	GO:0005739,GO:0015232,GO:0015886,GO:0016020,GO:0016021,GO:0017004,GO:0020037,GO:0031966
	pseudoScB.83272	55636900	55656358	2160	500	SECCE4Rv1G0245970	Ubiquitin-like-specific protease 1D	HC	GO:0006508,GO:0008233,GO:0008234
DCR154	pseudoScB.83273	55873911	55877525	1648	336	SECCE2Rv1G0120170	Transposase	LC	GO:0005524,GO:0005634,GO:0006351,GO:0006355,GO:0032502
	pseudoScB.83274	56012453	56014313	1861	155	SECCEUnv1G0541630	Protein phosphatase 2C family protein	LC	GO:0005739,GO:0015232,GO:0015886,GO:0016020,GO:0016021,GO:0017004,GO:0020037,GO:0031966
	pseudoScB.83275	56291423	56292841	1419	NA	SECCE1Rv1G0020810	actin filament bundling protein P-115-ABP protein	LC	GO:0003676,GO:0008270,GO:0015074
	pseudoScB.83276	56298494	56300532	2039	NA	SECCEUnv1G0542000	Gibberellin 3-beta-dioxygenase 1	LC	GO:0005737,GO:0009639,GO:0009686,GO:0009739,GO:0009740,GO:0010114,GO:0016491,GO:0016707,GO:0046872,GO:0051213,GO:0055114
	pseudoScB.83277	56400213	56401106	894	NA	SECCEUnv1G0570820	30S ribosomal protein S12	HC	GO:0000049,GO:0003723,GO:0003735,GO:0005622,GO:0005840,GO:0006412,GO:0015935,GO:0019843
	pseudoScB.83278	56662477	56662876	400	NA	SECCE1Rv1G0020810	actin filament bundling protein P-115-ABP protein	LC	GO:0003676,GO:0008270,GO:0015074
	pseudoScB.83279	56691764	56693348	1585	NA	SECCE2Rv1G0087220	PLAC8 family protein	LC	GO:0005739,GO:0005743,GO:0006122,GO:0008121,GO:0009055,GO:0016020,GO:0016021,GO:0016491,GO:0022904,GO:0045275,GO:0046872,GO:0055114,GO:0070469
	pseudoScB.83280	56915696	56917944	2249	182	SECCEUnv1G0541630	Protein phosphatase 2C family protein	LC	GO:0005739,GO:0015232,GO:0015886,GO:0016020,GO:0016021,GO:0017004,GO:0020037,GO:0031966
	pseudoScB.83281	57078226	57081856	3631	NA	SECCEUnv1G0542000	Gibberellin 3-beta-dioxygenase 1	LC	GO:0005737,GO:0009639,GO:0009686,GO:0009739,GO:0009740,GO:0010114,GO:0016491,GO:0016707,GO:0046872,GO:0051213,GO:0055114
	pseudoScB.83282	57172102	57174060	1959	182	SECCE6Rv1G0387020	Na(+)/H(+) antiporter NhaA	LC	GO:0005886,GO:0006811,GO:0006814,GO:0006885,GO:0015297,GO:0016020,GO:0016021,GO:0055085
	pseudoScB.83283	57207011	57207637	627	NA	SECCE4Rv1G0241180	vacuolar fusion protein (DUF1712)	LC	GO:0006508,GO:0008233,GO:0008234
	pseudoScB.83284	57278017	57278246	230	NA	SECCE5Rv1G0334210	30S ribosomal protein S12	HC	GO:0000049,GO:0003723,GO:0003735,GO:0005622,GO:0005840,GO:0006412,GO:0015935,GO:0019843
	pseudoScB.83285	57299124	57299816	693	NA	SECCE6Rv1G0387020	Na(+)/H(+) antiporter NhaA	LC	GO:0005886,GO:0006811,GO:0006814,GO:0006885,GO:0015297,GO:0016020,GO:0016021,GO:0055085
	pseudoScB.83286	57300503	57300800	298	100	SECCEUnv1G0541630	Protein phosphatase 2C family protein	LC	GO:0005739,GO:0015232,GO:0015886,GO:0016020,GO:0016021,GO:0017004,GO:0020037,GO:0031966
	pseudoScB.83287	57836470	57838246	1777	182	SECCEUnv1G0541630	Protein phosphatase 2C family protein	LC	GO:0005739,GO:0015232,GO:0015886,GO:0016020,GO:0016021,GO:0017004,GO:0020037,GO:0031966
	pseudoScB.83288	57842322	57842880	559	NA	SECCE7Rv1G0486380	Retrotransposon protein, putative, Ty3-gypsy subclass	LC	GO:0003676
	pseudoScB.83289	57850568	57852265	1698	182	SECCEUnv1G0541630	Protein phosphatase 2C family protein	LC	GO:0005739,GO:0015232,GO:0015886,GO:0016020,GO:0016021,GO:0017004,GO:0020037,GO:0031966
	pseudoScB.83290	57883421	57883771	351	NA	SECCEUnv1G0570820	30S ribosomal protein S12	HC	GO:0000049,GO:0003723,GO:0003735,GO:0005622,GO:0005840,GO:0006412,GO:0015935,GO:0019843
	pseudoScB.83291	58021977	58022262	286	NA	SECCEUnv1G0570820	30S ribosomal protein S12	HC	GO:0000049,GO:0003723,GO:0003735,GO:0005622,GO:0005840,GO:0006412,GO:0015935,GO:0019843
	pseudoScB.83292	58166047	58168328	2282	NA	SECCEUnv1G0542000	Gibberellin 3-beta-dioxygenase 1	LC	GO:0005737,GO:0009639,GO:0009686,GO:0009739,GO:0009740,GO:0010114,GO:0016491,GO:0016707,GO:0046872,GO:0051213,GO:0055114
DCR154	pseudoScB.83293	59640877	59644383	1523	119	SECCE5Rv1G0366150	Pectate trisaccharide-lyase	LC	GO:0000272,GO:0005576,GO:0005975,GO:0016829,GO:0046872,GO:0071555
DCR154	pseudoScB.83294	59648865	59652309	1461	119	SECCE5Rv1G0366150	Pectate trisaccharide-lyase	LC	GO:0000272,GO:0005576,GO:0005975,GO:0016829,GO:0046872,GO:0071555
	pseudoScB.83295	59776886	59785292	362	NA	SECCE3Rv1G0195680	Receptor-like protein kinase	HC	GO:0000166,GO:0004672,GO:0005524,GO:0006468,GO:0016020,GO:0016021,GO:0016301,GO:0016310
DCR154	pseudoScB.83296	59776938	59788528	1645	137	SECCE5Rv1G0317370	Pre-mRNA-processing protein 40C	LC	GO:0003824,GO:0008152
	pseudoScB.83297	61965748	61968962	2787	167	SECCE2Rv1G0085530	Protein FAR1-RELATED SEQUENCE 5	HC	GO:0006355,GO:0008270
	pseudoScB.83298	62337496	62339822	943	287	SECCE5Rv1G0327420	Ribosome production factor 2-like protein	HC	GO:0003676,GO:0015074
	pseudoScB.83299	62355027	62362303	1365	418	SECCE3Rv1G0187070	RING/U-box superfamily protein	HC	GO:0004672,GO:0004715,GO:0005524,GO:0006468,GO:0016301,GO:0016310,GO:0016740,GO:0018108
	pseudoScB.83300	62856010	62860202	1689	418	SECCE3Rv1G0187070	RING/U-box superfamily protein	HC	GO:0004672,GO:0004715,GO:0005524,GO:0006468,GO:0016301,GO:0016310,GO:0016740,GO:0018108
	pseudoScB.83301	62976096	62976819	724	130	SECCE3Rv1G0200040	senescence regulator (Protein of unknown function, DUF584)	HC	GO:0003824,GO:0003866,GO:0005737,GO:0008652,GO:0009073,GO:0009423,GO:0016740,GO:0016765
	pseudoScB.83302	63349323	63353585	1758	418	SECCE3Rv1G0187070	RING/U-box superfamily protein	HC	GO:0004672,GO:0004715,GO:0005524,GO:0006468,GO:0016301,GO:0016310,GO:0016740,GO:0018108
	pseudoScB.83303	66510785	66514624	2171	106	SECCE5Rv1G0309890	Polyamine oxidase-like protein	LC	GO:0016491,GO:0055114
	pseudoScB.83304	67110059	67111985	1299	117	SECCE5Rv1G0366060	DNA-directed RNA polymerase subunit	HC	GO:0003677,GO:0003899,GO:0005665,GO:0006351,GO:0006366,GO:0016740,GO:0016779
	pseudoScB.83305	69688596	69692375	2011	106	SECCE5Rv1G0309890	Polyamine oxidase-like protein	LC	GO:0016491,GO:0055114
	pseudoScB.83306	70235145	70239236	1323	279	SECCE5Rv1G0372160	Transposon protein, putative, CACTA, En/Spm sub-class, expressed	LC	GO:0016020,GO:0016021
DCR154	pseudoScB.83307	71887354	71889745	397	NA	SECCE5Rv1G0340360	Transposase	LC	GO:0003677,GO:0005634,GO:0006351,GO:0006355
	pseudoScB.83308	71889777	71898654	1001	187	SECCE6Rv1G0410010	UDP-N-acetylmuramoylalanine--D-glutamate ligase	LC	GO:0000166,GO:0005524,GO:0005737,GO:0007049,GO:0008360,GO:0008764,GO:0009058,GO:0009252,GO:0016874,GO:0051301,GO:0071555
	pseudoScB.83309	72793512	72802059	801	146	SECCE4Rv1G0246600	Myb/SANT-like DNA-binding domain protein	HC	GO:0003677
	pseudoScB.83310	72899817	72915390	1143	303	SECCE4Rv1G0246600	Myb/SANT-like DNA-binding domain protein	HC	GO:0003677
	pseudoScB.83311	73779358	73783833	1475	376	SECCE4Rv1G0280500	F-box domain containing protein	HC	GO:0009793
	pseudoScB.83312	73784368	73789966	220	NA	SECCE6Rv1G0446720	F-box domain containing protein	HC	GO:0003824,GO:0004630,GO:0005509,GO:0016020,GO:0016042,GO:0016787,GO:0046470,GO:0070290
	pseudoScB.83313	74429349	74429610	262	NA	SECCEUnv1G0570430	Senescence-associated protein, putative	LC	GO:0006355
	pseudoScB.83314	75302820	75304319	920	141	SECCEUnv1G0544060	Transposon Ty3-I Gag-Pol polyprotein	LC	GO:0003676,GO:0015074
	pseudoScB.83315	75304740	75313126	332	NA	SECCE3Rv1G0193190	Pentatricopeptide repeat-containing protein	HC	GO:0016020,GO:0016021
	pseudoScB.83316	77037274	77050707	3862	1072	SECCE4Rv1G0234990	Sister-chromatid cohesion protein 3	HC	GO:0006812,GO:0006814,GO:0006885,GO:0015297,GO:0015299,GO:0015385,GO:0016020,GO:0016021,GO:0035725,GO:0055085,GO:1902600
	pseudoScB.83317	77324657	77325385	729	120	SECCEUnv1G0541630	Protein phosphatase 2C family protein	LC	GO:0005739,GO:0015232,GO:0015886,GO:0016020,GO:0016021,GO:0017004,GO:0020037,GO:0031966
	pseudoScB.83318	77350615	77351809	1195	NA	SECCE2Rv1G0087220	PLAC8 family protein	LC	GO:0005739,GO:0005743,GO:0006122,GO:0008121,GO:0009055,GO:0016020,GO:0016021,GO:0016491,GO:0022904,GO:0045275,GO:0046872,GO:0055114,GO:0070469
	pseudoScB.83319	77671192	77674588	3397	103	SECCE7Rv1G0466610	BnaC08g32970D protein	HC	GO:0008137,GO:0009507,GO:0009535,GO:0009536,GO:0009579,GO:0016020,GO:0016021,GO:0016491,GO:0016655,GO:0019684,GO:0042773,GO:0048038,GO:0055114
	pseudoScB.83320	77927808	77930496	516	116	SECCE4Rv1G0273970	Divinyl chlorophyll a/b light-harvesting protein PcbA	LC	GO:0009521,GO:0009522,GO:0009523,GO:0009579,GO:0009767,GO:0015979,GO:0016020,GO:0016021,GO:0016168,GO:0018298,GO:0019684,GO:0042651
	pseudoScB.83321	78389296	78397796	715	NA	SECCE6Rv1G0396490	Keratin, type II cytoskeletal 1	HC	GO:0001533,GO:0001867,GO:0005198,GO:0005882,GO:0005886,GO:0016020,GO:0018149,GO:0030246,GO:0030280,GO:0031012,GO:0045095,GO:0046982,GO:0050728,GO:0051290,GO:0061436
	pseudoScB.83322	78397953	78406533	5752	612	SECCE6Rv1G0396490	Keratin, type II cytoskeletal 1	HC	GO:0001533,GO:0001867,GO:0005198,GO:0005882,GO:0005886,GO:0016020,GO:0018149,GO:0030246,GO:0030280,GO:0031012,GO:0045095,GO:0046982,GO:0050728,GO:0051290,GO:0061436
	pseudoScB.83323	80429072	80438259	1867	616	SECCE4Rv1G0234990	Sister-chromatid cohesion protein 3	HC	GO:0006812,GO:0006814,GO:0006885,GO:0015297,GO:0015299,GO:0015385,GO:0016020,GO:0016021,GO:0035725,GO:0055085,GO:1902600
	pseudoScB.83324	80728013	80728358	346	NA	SECCE6Rv1G0387020	Na(+)/H(+) antiporter NhaA	LC	GO:0005886,GO:0006811,GO:0006814,GO:0006885,GO:0015297,GO:0016020,GO:0016021,GO:0055085
	pseudoScB.83325	81598779	81602168	3051	100	SECCE7Rv1G0467970	Ubiquitin carboxyl-terminal hydrolase family protein, expressed	HC	GO:0003676,GO:0016579,GO:0016787,GO:0036459
	pseudoScB.83326	83430335	83431389	879	157	SECCEUnv1G0547720	Retrovirus-related Pol polyprotein from transposon TNT 1-94	HC	GO:0005634,GO:0005737
	pseudoScB.83327	83569862	83570144	283	NA	SECCE4Rv1G0232930	NADH-ubiquinone oxidoreductase chain 5	LC	GO:0005739,GO:0005743,GO:0008137,GO:0016020,GO:0016021,GO:0016491,GO:0042773,GO:0055114
	pseudoScB.83328	83614834	83615743	910	NA	SECCE1Rv1G0020730	Transient receptor potential cation channel subfamily M member 2	LC	GO:0001659,GO:0002407,GO:0005216,GO:0005261,GO:0005262,GO:0005272,GO:0005384,GO:0005509,GO:0005764,GO:0005765,GO:0005886,GO:0005887,GO:0006811,GO:0006812,GO:0006814,GO:0006816,GO:0006828,GO:0006979,GO:0009408,GO:0014074,GO:0015278,GO:0016020,GO:0016021,GO:0030659,GO:0031410,GO:0032024,GO:0033194,GO:0034220,GO:0035584,GO:0035725,GO:0042995,GO:0043005,GO:0043025,GO:0043204,GO:0044849,GO:0051209,GO:…
	pseudoScB.83329	83801773	83804378	2606	106	SECCEUnv1G0542000	Gibberellin 3-beta-dioxygenase 1	LC	GO:0005737,GO:0009639,GO:0009686,GO:0009739,GO:0009740,GO:0010114,GO:0016491,GO:0016707,GO:0046872,GO:0051213,GO:0055114
	pseudoScB.83330	83804797	83805088	292	NA	SECCE5Rv1G0332850	F-box family protein	HC	GO:0016020,GO:0016021
	pseudoScB.83331	84195969	84199704	3736	NA	SECCEUnv1G0542000	Gibberellin 3-beta-dioxygenase 1	LC	GO:0005737,GO:0009639,GO:0009686,GO:0009739,GO:0009740,GO:0010114,GO:0016491,GO:0016707,GO:0046872,GO:0051213,GO:0055114
	pseudoScB.83332	84214600	84214900	301	NA	SECCE5Rv1G0308100	NADH dehydrogenase subunit 4L	HC	GO:0005739,GO:0016020,GO:0016021,GO:0016651,GO:0042773,GO:0055114
	pseudoScB.83333	84291280	84294770	3491	NA	SECCEUnv1G0542000	Gibberellin 3-beta-dioxygenase 1	LC	GO:0005737,GO:0009639,GO:0009686,GO:0009739,GO:0009740,GO:0010114,GO:0016491,GO:0016707,GO:0046872,GO:0051213,GO:0055114
	pseudoScB.83334	84656244	84659667	2294	NA	SECCE1Rv1G0036420	Vacuolar protein sorting/targeting protein 10	HC	GO:0005794,GO:0015031,GO:0016020,GO:0016021,GO:0031902
	pseudoScB.83335	84749152	84754765	2211	163	SECCE7Rv1G0504940	Ribose-phosphate pyrophosphokinase	HC	GO:0000287,GO:0004749,GO:0009116,GO:0009156,GO:0009165,GO:0016301,GO:0016310,GO:0044249,GO:0046872
	pseudoScB.83336	84778313	84782073	1670	178	SECCEUnv1G0553480	Protein HASTY 1	HC	GO:0005634
	pseudoScB.83337	86203502	86207196	2269	163	SECCE7Rv1G0456940	sn-glycerol-3-phosphate import ATP-binding protein UgpC	LC	GO:0000166,GO:0001407,GO:0005524,GO:0005886,GO:0008643,GO:0015430,GO:0015794,GO:0016020,GO:0016787,GO:0016887
	pseudoScB.83338	86259267	86262278	2408	177	SECCE3Rv1G0149490	Potassium-transporting ATPase alpha chain 2	LC	GO:0000166,GO:0005391,GO:0005524,GO:0006811,GO:0006813,GO:0006814,GO:0008900,GO:0010248,GO:0016020,GO:0016021,GO:0016787,GO:0019829,GO:0046872,GO:0099132,GO:1902600
DCR154	pseudoScB.83339	86405384	86408313	932	241	SECCE5Rv1G0366150	Pectate trisaccharide-lyase	LC	GO:0000272,GO:0005576,GO:0005975,GO:0016829,GO:0046872,GO:0071555
DCR154	pseudoScB.83340	86413951	86416301	353	NA	SECCE5Rv1G0366150	Pectate trisaccharide-lyase	LC	GO:0000272,GO:0005576,GO:0005975,GO:0016829,GO:0046872,GO:0071555
	pseudoScB.83341	86467418	86468633	1137	177	SECCE2Rv1G0081910	ATP-dependent RNA helicase, putative	HC	GO:0000166,GO:0003676,GO:0004386,GO:0005524,GO:0016787,GO:0046872
	pseudoScB.83342	86779757	86783560	3426	NA	SECCE4Rv1G0234280	Glycosyl hydrolase superfamily protein	LC	GO:0000413,GO:0003755,GO:0016853
	pseudoScB.83343	87588083	87589744	406	NA	SECCE7Rv1G0490510	Ethylene-responsive transcription factor	LC	GO:0003677,GO:0003700,GO:0005634,GO:0006351,GO:0006355
	pseudoScB.83344	87589772	87591824	453	107	SECCE6Rv1G0391100	auxin response factor 1	LC	GO:0016301,GO:0016310
	pseudoScB.83345	88441077	88445282	1702	424	SECCE3Rv1G0187070	RING/U-box superfamily protein	HC	GO:0004672,GO:0004715,GO:0005524,GO:0006468,GO:0016301,GO:0016310,GO:0016740,GO:0018108
	pseudoScB.83346	88469320	88470030	442	112	SECCE5Rv1G0327420	Ribosome production factor 2-like protein	HC	GO:0003676,GO:0015074
	pseudoScB.83347	88471267	88473147	765	222	SECCE5Rv1G0327420	Ribosome production factor 2-like protein	HC	GO:0003676,GO:0015074
	pseudoScB.83348	88875298	88879375	1309	265	SECCE5Rv1G0372160	Transposon protein, putative, CACTA, En/Spm sub-class, expressed	LC	GO:0016020,GO:0016021
DCR154	pseudoScB.83349	93131400	93134203	811	NA	SECCE2Rv1G0120170	Transposase	LC	GO:0005524,GO:0005634,GO:0006351,GO:0006355,GO:0032502
	pseudoScB.83350	95006268	95009961	1665	287	SECCE5Rv1G0366150	Pectate trisaccharide-lyase	LC	GO:0000272,GO:0005576,GO:0005975,GO:0016829,GO:0046872,GO:0071555
	pseudoScB.83351	95014367	95017913	1518	265	SECCE5Rv1G0366150	Pectate trisaccharide-lyase	LC	GO:0000272,GO:0005576,GO:0005975,GO:0016829,GO:0046872,GO:0071555
	pseudoScB.83352	97149820	97200936	329	203	SECCE2Rv1G0120170	Transposase	LC	GO:0005524,GO:0005634,GO:0006351,GO:0006355,GO:0032502
	pseudoScB.83353	97151440	97153025	1002	NA	SECCE2Rv1G0120170	Transposase	LC	GO:0005524,GO:0005634,GO:0006351,GO:0006355,GO:0032502
	pseudoScB.83354	99968058	99969853	877	293	SECCE4Rv1G0221180	transmembrane protein	LC	GO:0004180,GO:0004185,GO:0006508
	pseudoScB.83355	100409273	100415629	4013	242	NA
	pseudoScB.83356	100409444	100414631	1771	265	SECCEUnv1G0552880	RNA-binding protein	LC	GO:0003824,GO:0004298,GO:0005737,GO:0005839,GO:0006508,GO:0008152,GO:0008233,GO:0009376,GO:0016787,GO:0046872,GO:0051603
	pseudoScB.83357	100877553	100884881	4192	1257	SECCE1Rv1G0030820	p-loop containing nucleoside triphosphate hydrolases superfamily protein	HC	GO:0016787
	pseudoScB.83358	101348791	101357206	1198	246	SECCE4Rv1G0246600	Myb/SANT-like DNA-binding domain protein	HC	GO:0003677
	pseudoScB.83359	101413150	101425619	1062	121	SECCE7Rv1G0483970	Retrovirus-related Pol polyprotein from transposon TNT 1-94	LC	GO:0003676,GO:0015074
	pseudoScB.83360	101451641	101452388	559	153	SECCE5Rv1G0326790	Myb/SANT-like DNA-binding domain protein	HC	GO:0003677
	pseudoScB.83361	101848406	101848607	202	NA	SECCE6Rv1G0437760	Auxin efflux carrier protein-like	HC	GO:0005789,GO:0009733,GO:0010252,GO:0010311,GO:0010315,GO:0010329,GO:0016020,GO:0016021,GO:0040009,GO:0055085
	pseudoScB.83362	102157308	102161557	2967	158	SECCE2Rv1G0128320	E3 ubiquitin-protein ligase RNF14	LC	GO:0004842,GO:0016567,GO:0016740,GO:0016874,GO:0046872
	pseudoScB.83363	102169946	102174178	2950	158	SECCE2Rv1G0128320	E3 ubiquitin-protein ligase RNF14	LC	GO:0004842,GO:0016567,GO:0016740,GO:0016874,GO:0046872
	pseudoScB.83364	102327553	102332309	1756	462	SECCE4Rv1G0280500	F-box domain containing protein	HC	GO:0009793
	pseudoScB.83365	103501351	103503744	419	NA	SECCE5Rv1G0366150	Pectate trisaccharide-lyase	LC	GO:0000272,GO:0005576,GO:0005975,GO:0016829,GO:0046872,GO:0071555
	pseudoScB.83366	103503879	103513033	1084	347	SECCE1Rv1G0000070	Transposase	LC	GO:0004553,GO:0004565,GO:0005975,GO:0008152,GO:0016787,GO:0016798,GO:0030246
	pseudoScB.83367	104233620	104237097	1449	215	SECCE6Rv1G0399570	Transposase	LC	GO:0016020,GO:0016021
	pseudoScB.83368	104842433	104858613	1319	157	SECCE5Rv1G0372160	Transposon protein, putative, CACTA, En/Spm sub-class, expressed	LC	GO:0016020,GO:0016021
	pseudoScB.83369	105691327	105703290	267	120	SECCE5Rv1G0317370	Pre-mRNA-processing protein 40C	LC	GO:0003824,GO:0008152
	pseudoScB.83370	105691404	105699770	1642	NA	SECCE2Rv1G0120170	Transposase	LC	GO:0005524,GO:0005634,GO:0006351,GO:0006355,GO:0032502
	pseudoScB.83371	105694682	105703342	579	170	SECCE3Rv1G0195680	Receptor-like protein kinase	HC	GO:0000166,GO:0004672,GO:0005524,GO:0006468,GO:0016020,GO:0016021,GO:0016301,GO:0016310
	pseudoScB.83372	107364965	107374578	2353	100	SECCE2Rv1G0075640	Protein FAR1-RELATED SEQUENCE 5	LC	GO:0006355,GO:0008270
	pseudoScB.83373	107381543	107385379	1099	137	SECCE5Rv1G0317370	Pre-mRNA-processing protein 40C	LC	GO:0003824,GO:0008152
	pseudoScB.83374	107661212	107674699	1714	231	SECCE4Rv1G0245970	Ubiquitin-like-specific protease 1D	HC	GO:0006508,GO:0008233,GO:0008234
	pseudoScB.83375	107677107	107679883	1797	183	SECCE7Rv1G0462510	Bud site selection protein 4	LC	GO:0000142,GO:0005515,GO:0005525,GO:0005621,GO:0005935,GO:0007049,GO:0007120,GO:0031106,GO:0032168,GO:0051301,GO:0097271
	pseudoScB.83376	107890226	107898356	2320	273	SECCE6Rv1G0406840	zinc finger MYM-type-like protein	LC	GO:0016020,GO:0016021
	pseudoScB.83377	107911440	107915643	1673	NA	SECCE4Rv1G0240300	Sucrose synthase	HC	GO:0005985,GO:0016157,GO:0016740,GO:0016757
	pseudoScB.83378	107916391	107925302	2232	280	SECCE5Rv1G0349140	Chromodomain-helicase-DNA-binding family protein	HC	GO:0003677,GO:0004386,GO:0005524,GO:0005634,GO:0046872
	pseudoScB.83379	108109615	108117034	1232	813	SECCE5Rv1G0304140	Sentrin-specific protease	HC	GO:0004175,GO:0005634,GO:0005635,GO:0006508,GO:0008233,GO:0008234,GO:0009792,GO:0016787,GO:0016926,GO:0032880,GO:1904333
	pseudoScB.83380	108109824	108111160	3215	284	SECCE5Rv1G0304140	Sentrin-specific protease	HC	GO:0004175,GO:0005634,GO:0005635,GO:0006508,GO:0008233,GO:0008234,GO:0009792,GO:0016787,GO:0016926,GO:0032880,GO:1904333
	pseudoScB.83381	108416099	108417868	1591	286	SECCE5Rv1G0347040	Retrovirus-related Pol polyprotein from transposon TNT 1-94	LC	GO:0003676,GO:0008270
	pseudoScB.83382	108458303	108460741	1107	132	SECCE7Rv1G0506990	Tetratricopeptide repeat (TPR)-like superfamily protein	LC	GO:0009733
	pseudoScB.83383	108860381	108867363	896	NA	SECCE2Rv1G0097080	DNA topoisomerase 2	LC	GO:0000166,GO:0003677,GO:0003916,GO:0003918,GO:0005524,GO:0006265,GO:0016853,GO:0061505
	pseudoScB.83384	109071711	109075759	1107	120	SECCE5Rv1G0317370	Pre-mRNA-processing protein 40C	LC	GO:0003824,GO:0008152
	pseudoScB.83385	109108062	109109419	1358	356	SECCE6Rv1G0444080	CELLULOSE SYNTHASE INTERACTIVE 3	LC	GO:0003964,GO:0006278
	pseudoScB.83386	109124020	109126410	620	164	NA
	pseudoScB.83387	109131118	109135595	1604	380	SECCE7Rv1G0486030	Structural maintenance of chromosomes protein	LC	GO:0003682,GO:0005524,GO:0005634,GO:0005694,GO:0007064,GO:0008278,GO:0046982,GO:0051276
	pseudoScB.83388	109139206	109140789	469	157	SECCE7Rv1G0486030	Structural maintenance of chromosomes protein	LC	GO:0003682,GO:0005524,GO:0005634,GO:0005694,GO:0007064,GO:0008278,GO:0046982,GO:0051276
	pseudoScB.83389	109153296	109154264	230	NA	SECCE7Rv1G0486040	Structural maintenance of chromosomes protein	HC	GO:0003682,GO:0005524,GO:0005634,GO:0005694,GO:0007064,GO:0008278,GO:0046982,GO:0051276
	pseudoScB.83390	109230042	109232491	1006	135	SECCE2Rv1G0116550	Acyl-coenzyme A thioesterase 8	HC	GO:0006637,GO:0047617
	pseudoScB.83391	109240890	109263513	923	157	SECCE2Rv1G0116540	DNA replication and repair protein RecF	HC	GO:0000166,GO:0003677,GO:0003697,GO:0005524,GO:0005737,GO:0006260,GO:0006281,GO:0006974,GO:0009432
	pseudoScB.83392	109263578	109265447	885	136	SECCE2Rv1G0098940	NAD(P)-binding Rossmann-fold superfamily protein	LC	GO:0003824,GO:0004722,GO:0006470
	pseudoScB.83393	109351786	109353346	1561	NA	SECCE3Rv1G0155960	ACT domain-containing family protein	LC	GO:0016788
	pseudoScB.83394	109587752	109589738	528	176	SECCE7Rv1G0494930	Retrovirus-related Pol polyprotein from transposon TNT 1-94	LC	GO:0003676,GO:0008270,GO:0015074
	pseudoScB.83395	109805516	109808489	1838	231	SECCEUnv1G0538850	Ankyrin repeat protein family-like protein	HC	GO:0007165,GO:0016020,GO:0016021
	pseudoScB.83396	111145277	111165342	5523	834	SECCE4Rv1G0240210	ATP-dependent helicase HRQ1	HC	GO:0000166,GO:0000733,GO:0003676,GO:0003677,GO:0004004,GO:0004386,GO:0005524,GO:0005634,GO:0005730,GO:0005737,GO:0006281,GO:0006289,GO:0006974,GO:0010501,GO:0016787,GO:0032508,GO:0043140
	pseudoScB.83397	111563039	111571277	2456	477	SECCE1Rv1G0002360	Ta11-like non-LTR retrotransposon	HC	GO:0005506,GO:0016226,GO:0051536
	pseudoScB.83398	115326049	115330233	3105	103	SECCE2Rv1G0075640	Protein FAR1-RELATED SEQUENCE 5	LC	GO:0006355,GO:0008270
	pseudoScB.83399	117563039	117569203	1992	221	NA
	pseudoScB.83400	117563039	117566205	1525	221	SECCE3Rv1G0165570	Protein kinase family protein	HC	GO:0004672,GO:0005524,GO:0006468,GO:0009507,GO:0016301,GO:0016310
	pseudoScB.83401	118004149	118013075	5628	1305	SECCE1Rv1G0030820	p-loop containing nucleoside triphosphate hydrolases superfamily protein	HC	GO:0016787
	pseudoScB.83402	118519507	118527883	1153	303	SECCE4Rv1G0246600	Myb/SANT-like DNA-binding domain protein	HC	GO:0003677
	pseudoScB.83403	118606150	118611188	3058	199	SECCE6Rv1G0399570	Transposase	LC	GO:0016020,GO:0016021
	pseudoScB.83404	118606726	118615035	648	200	SECCE3Rv1G0166890	Citrate-binding protein	HC	GO:0004568,GO:0005975,GO:0006032,GO:0016998
	pseudoScB.83405	118705118	118756239	288	203	SECCE2Rv1G0120170	Transposase	LC	GO:0005524,GO:0005634,GO:0006351,GO:0006355,GO:0032502
	pseudoScB.83406	118706775	118708321	1004	NA	SECCE2Rv1G0120170	Transposase	LC	GO:0005524,GO:0005634,GO:0006351,GO:0006355,GO:0032502
	pseudoScB.83407	119457264	119461968	1702	408	SECCE4Rv1G0280500	F-box domain containing protein	HC	GO:0009793
	pseudoScB.83408	121444938	121465054	6018	452	SECCE4Rv1G0240210	ATP-dependent helicase HRQ1	HC	GO:0000166,GO:0000733,GO:0003676,GO:0003677,GO:0004004,GO:0004386,GO:0005524,GO:0005634,GO:0005730,GO:0005737,GO:0006281,GO:0006289,GO:0006974,GO:0010501,GO:0016787,GO:0032508,GO:0043140
	pseudoScB.83409	121461209	121465164	3730	334	SECCE4Rv1G0240210	ATP-dependent helicase HRQ1	HC	GO:0000166,GO:0000733,GO:0003676,GO:0003677,GO:0004004,GO:0004386,GO:0005524,GO:0005634,GO:0005730,GO:0005737,GO:0006281,GO:0006289,GO:0006974,GO:0010501,GO:0016787,GO:0032508,GO:0043140
	pseudoScB.83410	122291421	122298952	6034	461	SECCE2Rv1G0090620	TPX2 (targeting protein for Xklp2) protein family	HC	GO:0000166,GO:0003676,GO:0004386,GO:0005524,GO:0016787
	pseudoScB.83411	122388880	122398878	1546	355	SECCE5Rv1G0366150	Pectate trisaccharide-lyase	LC	GO:0000272,GO:0005576,GO:0005975,GO:0016829,GO:0046872,GO:0071555
	pseudoScB.83412	123262086	123264826	770	NA	SECCE2Rv1G0120170	Transposase	LC	GO:0005524,GO:0005634,GO:0006351,GO:0006355,GO:0032502
	pseudoScB.83413	123269455	123272999	1574	267	SECCE2Rv1G0120170	Transposase	LC	GO:0005524,GO:0005634,GO:0006351,GO:0006355,GO:0032502
	pseudoScB.83414	124567384	124570982	1619	323	SECCE6Rv1G0399560	Purine ribonucleoside efflux pump NepI	LC	GO:0005886,GO:0015211,GO:0015860,GO:0016020,GO:0016021,GO:0055085
	pseudoScB.83415	124740498	124745510	1458	215	SECCE7Rv1G0483030	Pyridoxine/pyridoxamine 5'-phosphate oxidase	LC	GO:0004733,GO:0008615,GO:0010181,GO:0016491,GO:0016638,GO:0042823,GO:0048037,GO:0055114
	pseudoScB.83416	125289469	125294619	4162	108	SECCE5Rv1G0309920	Trafficking protein particle complex subunit 10	HC	GO:0003676,GO:0015074
	pseudoScB.83417	125915382	125927169	315	NA	SECCE1Rv1G0020810	actin filament bundling protein P-115-ABP protein	LC	GO:0003676,GO:0008270,GO:0015074
	pseudoScB.83418	125918000	125920527	221	NA	SECCEUnv1G0561440	lectin protein kinase family protein	LC	GO:0005524
	pseudoScB.83419	125922299	125926710	662	NA	SECCE4Rv1G0229180	Chaperone protein ClpB	HC	GO:0019538
	pseudoScB.83420	126519926	126523644	3719	NA	SECCEUnv1G0542000	Gibberellin 3-beta-dioxygenase 1	LC	GO:0005737,GO:0009639,GO:0009686,GO:0009739,GO:0009740,GO:0010114,GO:0016491,GO:0016707,GO:0046872,GO:0051213,GO:0055114
	pseudoScB.83421	126651043	126654585	3543	NA	SECCEUnv1G0542000	Gibberellin 3-beta-dioxygenase 1	LC	GO:0005737,GO:0009639,GO:0009686,GO:0009739,GO:0009740,GO:0010114,GO:0016491,GO:0016707,GO:0046872,GO:0051213,GO:0055114
	pseudoScB.83422	126763302	126836775	3001	NA	SECCEUnv1G0542000	Gibberellin 3-beta-dioxygenase 1	LC	GO:0005737,GO:0009639,GO:0009686,GO:0009739,GO:0009740,GO:0010114,GO:0016491,GO:0016707,GO:0046872,GO:0051213,GO:0055114
	pseudoScB.83423	126933505	126933861	357	NA	SECCEUnv1G0541840	Cytochrome c oxidase subunit 2	HC	GO:0004129,GO:0005507,GO:0005739,GO:0005743,GO:0016020,GO:0016021,GO:0022900,GO:0046872,GO:0055114,GO:0070469,GO:1902600
	pseudoScB.83424	127362816	127374488	1694	189	SECCE6Rv1G0399570	Transposase	LC	GO:0016020,GO:0016021
	pseudoScB.83425	127948703	127949791	1021	249	SECCE4Rv1G0228390	Glyoxal oxidase	HC	GO:0003676,GO:0015074
	pseudoScB.83426	128627142	128627437	296	NA	SECCE1Rv1G0020810	actin filament bundling protein P-115-ABP protein	LC	GO:0003676,GO:0008270,GO:0015074
	pseudoScB.83427	129315756	129325321	8415	461	SECCE2Rv1G0090620	TPX2 (targeting protein for Xklp2) protein family	HC	GO:0000166,GO:0003676,GO:0004386,GO:0005524,GO:0016787
	pseudoScB.83428	130957034	130959601	1269	114	SECCE6Rv1G0447230	Heat shock family protein	LC	GO:0016020,GO:0016021
	pseudoScB.83429	131397974	131402586	4494	1206	SECCE3Rv1G0173180	LINE-1 reverse transcriptase like	LC	GO:0005524,GO:0008641,GO:0016881,GO:0019781,GO:0045116
	pseudoScB.83580	132864615	132865216	602	NA	SECCEUnv1G0542000	Gibberellin 3-beta-dioxygenase 1	LC	GO:0005737,GO:0009639,GO:0009686,GO:0009739,GO:0009740,GO:0010114,GO:0016491,GO:0016707,GO:0046872,GO:0051213,GO:0055114
	pseudoScB.83581	133339662	133342217	2556	NA	SECCEUnv1G0542000	Gibberellin 3-beta-dioxygenase 1	LC	GO:0005737,GO:0009639,GO:0009686,GO:0009739,GO:0009740,GO:0010114,GO:0016491,GO:0016707,GO:0046872,GO:0051213,GO:0055114
	pseudoScB.83582	133342719	133342956	238	NA	SECCE4Rv1G0241850	Insulin-degrading enzyme	HC	GO:0003824,GO:0004222,GO:0005829,GO:0006508,GO:0046872
	pseudoScB.83583	134083666	134083900	235	NA	SECCEUnv1G0570150	ATP synthase subunit 9, mitochondrial	HC	GO:0005739,GO:0006811,GO:0008289,GO:0015078,GO:0015986,GO:0015991,GO:0016020,GO:0016021,GO:0031966,GO:0033177,GO:0045263
	pseudoScB.83584	134352995	134356945	1961	220	SECCE5Rv1G0366150	Pectate trisaccharide-lyase	LC	GO:0000272,GO:0005576,GO:0005975,GO:0016829,GO:0046872,GO:0071555
	pseudoScB.83585	134483837	134484272	436	NA	SECCE1Rv1G0020810	actin filament bundling protein P-115-ABP protein	LC	GO:0003676,GO:0008270,GO:0015074
	pseudoScB.83586	134485789	134487205	1417	NA	SECCE2Rv1G0087220	PLAC8 family protein	LC	GO:0005739,GO:0005743,GO:0006122,GO:0008121,GO:0009055,GO:0016020,GO:0016021,GO:0016491,GO:0022904,GO:0045275,GO:0046872,GO:0055114,GO:0070469
	pseudoScB.83587	134635019	134638779	1772	119	SECCE6Rv1G0394070	Transposon Ty3-I Gag-Pol polyprotein	LC	GO:0003676,GO:0015074
	pseudoScB.83588	134643091	134646709	1630	119	SECCE5Rv1G0366150	Pectate trisaccharide-lyase	LC	GO:0000272,GO:0005576,GO:0005975,GO:0016829,GO:0046872,GO:0071555
	pseudoScB.83589	134910525	134912501	1977	NA	SECCE6Rv1G0387020	Na(+)/H(+) antiporter NhaA	LC	GO:0005886,GO:0006811,GO:0006814,GO:0006885,GO:0015297,GO:0016020,GO:0016021,GO:0055085
	pseudoScB.83590	134995069	134999530	1957	418	SECCE3Rv1G0187070	RING/U-box superfamily protein	HC	GO:0004672,GO:0004715,GO:0005524,GO:0006468,GO:0016301,GO:0016310,GO:0016740,GO:0018108
	pseudoScB.83591	135027494	135029162	826	240	SECCE5Rv1G0327420	Ribosome production factor 2-like protein	HC	GO:0003676,GO:0015074
	pseudoScB.83592	135574231	135576672	1055	317	SECCE5Rv1G0327420	Ribosome production factor 2-like protein	HC	GO:0003676,GO:0015074
	pseudoScB.83593	135591801	135596104	1702	418	SECCE3Rv1G0187070	RING/U-box superfamily protein	HC	GO:0004672,GO:0004715,GO:0005524,GO:0006468,GO:0016301,GO:0016310,GO:0016740,GO:0018108
	pseudoScB.83594	138640688	138647734	2727	NA	SECCE5Rv1G0350290	Carboxyl-terminal-processing protease	HC	GO:0005739,GO:0006508,GO:0008233,GO:0008236,GO:0009579,GO:0031977
	pseudoScB.83595	138891096	138895240	259	NA	SECCE4Rv1G0244930	Pentatricopeptide repeat-containing protein	HC	GO:0031011
	pseudoScB.83596	138898888	138899928	1041	128	SECCE6Rv1G0395270	serine-rich adhesin for platelets-like protein	LC	GO:0005634,GO:0005737,GO:0006281,GO:0006974,GO:0007275,GO:0016567,GO:0016605,GO:0016740,GO:0032184,GO:0046872
	pseudoScB.83597	139008689	139012083	1408	359	SECCE6Rv1G0399570	Transposase	LC	GO:0016020,GO:0016021
	pseudoScB.83598	139016528	139019944	1430	350	SECCE6Rv1G0399570	Transposase	LC	GO:0016020,GO:0016021
	pseudoScB.83599	139385720	139397072	2399	575	SECCE5Rv1G0323380	RNA-binding domain CCCH-type zinc finger protein	HC	GO:0003676,GO:0003723,GO:0046872
	pseudoScB.83600	139994143	139996481	895	155	SECCEUnv1G0530430	Leucine-rich repeat protein kinase family protein	LC	GO:0003885,GO:0016020,GO:0016491,GO:0016614,GO:0050660,GO:0055114
	pseudoScB.83601	140178052	140182328	2220	NA	SECCE1Rv1G0029760	DnaJ-like protein	HC	GO:0046983
	pseudoScB.83602	140420775	140428461	237	NA	NA
	pseudoScB.83603	140428224	140431286	1049	164	SECCE5Rv1G0366150	Pectate trisaccharide-lyase	LC	GO:0000272,GO:0005576,GO:0005975,GO:0016829,GO:0046872,GO:0071555
	pseudoScB.83604	140612639	140615299	841	114	SECCE3Rv1G0199390	S-adenosyl-L-methionine-dependent methyltransferases superfamily protein	HC	GO:0003676,GO:0015074
	pseudoScB.83605	140667271	140669323	1727	NA	NA
	pseudoScB.83606	140688689	140689214	526	NA	SECCE6Rv1G0387020	Na(+)/H(+) antiporter NhaA	LC	GO:0005886,GO:0006811,GO:0006814,GO:0006885,GO:0015297,GO:0016020,GO:0016021,GO:0055085
	pseudoScB.83607	140716912	140717789	878	NA	SECCEUnv1G0530510	Cytochrome b6-f complex subunit 5	LC	GO:0009512,GO:0009536,GO:0009579,GO:0015979,GO:0016020,GO:0016021,GO:0017004,GO:0022900,GO:0042651,GO:0045158,GO:0055114
	pseudoScB.83608	140725543	140726591	1049	350	SECCEUnv1G0556360	Ribulose bisphosphate carboxylase large chain	HC	GO:0000287,GO:0004497,GO:0009507,GO:0009536,GO:0009853,GO:0015977,GO:0015979,GO:0016491,GO:0016829,GO:0016984,GO:0019253,GO:0046872,GO:0055114
	pseudoScB.83609	140744138	140746622	2485	NA	SECCEUnv1G0554890	NADH-quinone oxidoreductase subunit B	HC	GO:0005506,GO:0005886,GO:0008137,GO:0009536,GO:0016020,GO:0016491,GO:0046872,GO:0048038,GO:0050136,GO:0051536,GO:0051539,GO:0055114
	pseudoScB.83610	140759054	140761255	2202	487	SECCE4Rv1G0258120	ATP synthase subunit alpha	HC	GO:0000166,GO:0005524,GO:0006754,GO:0015078,GO:0015986,GO:0015991,GO:0032559,GO:0033177,GO:0045261,GO:0045263,GO:0046034,GO:0046933,GO:1902600
	pseudoScB.83611	140783102	140785611	2510	133	SECCEUnv1G0553090	Photosystem II CP43 reaction center protein	LC	GO:0009507,GO:0009521,GO:0009523,GO:0009535,GO:0009536,GO:0009579,GO:0009767,GO:0009772,GO:0015979,GO:0016020,GO:0016021,GO:0016168,GO:0018298,GO:0019684,GO:0045156,GO:0046872
	pseudoScB.83612	140786521	140786955	435	NA	SECCE7Rv1G0498290	Cytochrome P450	HC	GO:0004497,GO:0005506,GO:0016491,GO:0016705,GO:0020037,GO:0046872,GO:0055114
	pseudoScB.83613	140790170	140790392	223	NA	SECCE4Rv1G0241050	30S ribosomal protein S16	HC	GO:0003735,GO:0005622,GO:0005840,GO:0006412
	pseudoScB.83614	140818826	140826223	7398	NA	SECCEUnv1G0557450	histone deacetylase 2	HC	GO:0016020,GO:0016021,GO:0016787
	pseudoScB.83615	140868362	140872020	2912	509	SECCEUnv1G0556270	Photosystem II CP47 reaction center protein	HC	GO:0009521,GO:0009523,GO:0009579,GO:0009767,GO:0009772,GO:0015979,GO:0016020,GO:0016021,GO:0016168,GO:0018298,GO:0019684,GO:0045156
	pseudoScB.83616	140876424	140877141	718	NA	SECCEUnv1G0530510	Cytochrome b6-f complex subunit 5	LC	GO:0009512,GO:0009536,GO:0009579,GO:0015979,GO:0016020,GO:0016021,GO:0017004,GO:0022900,GO:0042651,GO:0045158,GO:0055114
	pseudoScB.83617	140884892	140886677	1786	474	SECCEUnv1G0556360	Ribulose bisphosphate carboxylase large chain	HC	GO:0000287,GO:0004497,GO:0009507,GO:0009536,GO:0009853,GO:0015977,GO:0015979,GO:0016491,GO:0016829,GO:0016984,GO:0019253,GO:0046872,GO:0055114
	pseudoScB.83618	140897987	140900205	2219	NA	SECCEUnv1G0554890	NADH-quinone oxidoreductase subunit B	HC	GO:0005506,GO:0005886,GO:0008137,GO:0009536,GO:0016020,GO:0016491,GO:0046872,GO:0048038,GO:0050136,GO:0051536,GO:0051539,GO:0055114
	pseudoScB.83619	140912636	140914837	2202	439	SECCE4Rv1G0258120	ATP synthase subunit alpha	HC	GO:0000166,GO:0005524,GO:0006754,GO:0015078,GO:0015986,GO:0015991,GO:0032559,GO:0033177,GO:0045261,GO:0045263,GO:0046034,GO:0046933,GO:1902600
	pseudoScB.83620	140935789	140936007	219	NA	SECCE2Rv1G0084640	Photosystem II D2 protein	HC	GO:0005506,GO:0009055,GO:0009523,GO:0009536,GO:0009579,GO:0009772,GO:0015979,GO:0016020,GO:0016021,GO:0016168,GO:0016491,GO:0018298,GO:0019684,GO:0042651,GO:0045156,GO:0046872,GO:0055114
	pseudoScB.83621	140938402	140938737	336	NA	SECCEUnv1G0554540	Photosystem II reaction center protein K	HC	GO:0009507,GO:0009523,GO:0009535,GO:0009536,GO:0009539,GO:0009579,GO:0015979,GO:0016020,GO:0016021
	pseudoScB.83622	140968663	140970145	1483	354	SECCEUnv1G0554570	Photosystem II protein D1	HC	GO:0005506,GO:0009055,GO:0009507,GO:0009523,GO:0009535,GO:0009536,GO:0009579,GO:0009635,GO:0009772,GO:0015979,GO:0016020,GO:0016021,GO:0016168,GO:0016491,GO:0016682,GO:0018298,GO:0019684,GO:0045156,GO:0046872,GO:0055114
	pseudoScB.83623	140973012	140973564	553	NA	SECCE4Rv1G0266280	30S ribosomal protein S16	LC	GO:0003735,GO:0005622,GO:0005840,GO:0006412
	pseudoScB.83624	140977209	140979002	1794	354	SECCE4Rv1G0266260	Photosystem II D2 protein	HC	GO:0005506,GO:0009055,GO:0009523,GO:0009536,GO:0009579,GO:0009772,GO:0015979,GO:0016020,GO:0016021,GO:0016168,GO:0016491,GO:0018298,GO:0019684,GO:0042651,GO:0045156,GO:0046872,GO:0055114
	pseudoScB.83625	140984719	140985449	731	NA	SECCE2Rv1G0081280	Apoptotic chromatin condensation inducer in the nucleus	HC	GO:0016020,GO:0016021
	pseudoScB.83626	141058931	141091925	1627	145	SECCEUnv1G0557450	histone deacetylase 2	HC	GO:0016020,GO:0016021,GO:0016787
	pseudoScB.83627	141125311	141128041	1985	273	SECCEUnv1G0556270	Photosystem II CP47 reaction center protein	HC	GO:0009521,GO:0009523,GO:0009579,GO:0009767,GO:0009772,GO:0015979,GO:0016020,GO:0016021,GO:0016168,GO:0018298,GO:0019684,GO:0045156
	pseudoScB.83628	141141842	141143486	1645	473	SECCEUnv1G0556360	Ribulose bisphosphate carboxylase large chain	HC	GO:0000287,GO:0004497,GO:0009507,GO:0009536,GO:0009853,GO:0015977,GO:0015979,GO:0016491,GO:0016829,GO:0016984,GO:0019253,GO:0046872,GO:0055114
	pseudoScB.83629	141147232	141149719	2488	NA	SECCEUnv1G0554890	NADH-quinone oxidoreductase subunit B	HC	GO:0005506,GO:0005886,GO:0008137,GO:0009536,GO:0016020,GO:0016491,GO:0046872,GO:0048038,GO:0050136,GO:0051536,GO:0051539,GO:0055114
	pseudoScB.83630	141162122	141163170	1049	350	SECCE4Rv1G0258120	ATP synthase subunit alpha	HC	GO:0000166,GO:0005524,GO:0006754,GO:0015078,GO:0015986,GO:0015991,GO:0032559,GO:0033177,GO:0045261,GO:0045263,GO:0046034,GO:0046933,GO:1902600
	pseudoScB.83631	141163472	141165998	1698	NA	SECCE4Rv1G0258110	ATP synthase subunit b, chloroplastic	HC	GO:0006754,GO:0006811,GO:0009507,GO:0009535,GO:0009536,GO:0009579,GO:0015078,GO:0015986,GO:0016020,GO:0016021,GO:0045263,GO:0046933,GO:0099132
	pseudoScB.83632	141187339	141188673	1335	318	SECCE2Rv1G0084620	Photosystem II CP43 reaction center protein	LC	GO:0009507,GO:0009521,GO:0009523,GO:0009535,GO:0009536,GO:0009579,GO:0009767,GO:0009772,GO:0015979,GO:0016020,GO:0016021,GO:0016168,GO:0018298,GO:0019684,GO:0045156,GO:0046872
	pseudoScB.83633	141191013	141191619	607	NA	SECCEUnv1G0554540	Photosystem II reaction center protein K	HC	GO:0009507,GO:0009523,GO:0009535,GO:0009536,GO:0009539,GO:0009579,GO:0015979,GO:0016020,GO:0016021
	pseudoScB.83634	141193236	141193458	223	NA	SECCE4Rv1G0241050	30S ribosomal protein S16	HC	GO:0003735,GO:0005622,GO:0005840,GO:0006412
	pseudoScB.83635	141223936	141231142	7207	NA	SECCE4Rv1G0240670	Gag polyprotein	LC	GO:0003676,GO:0003723,GO:0005198,GO:0008270,GO:0016020,GO:0016032,GO:0019012,GO:0019013,GO:0019028,GO:0020002,GO:0030430,GO:0033644,GO:0039702,GO:0042025,GO:0046755,GO:0046872
	pseudoScB.83636	141240867	141241594	728	NA	SECCEUnv1G0571320	Photosystem I iron-sulfur center	HC	GO:0009055,GO:0009507,GO:0009522,GO:0009535,GO:0009536,GO:0009579,GO:0009773,GO:0015979,GO:0016020,GO:0016491,GO:0042651,GO:0046872,GO:0051536,GO:0051539,GO:0055114
	pseudoScB.83637	141249913	141338234	4960	NA	SECCEUnv1G0557450	histone deacetylase 2	HC	GO:0016020,GO:0016021,GO:0016787
	pseudoScB.83638	141249913	141303103	726	NA	SECCEUnv1G0554030	Ras-related small GTP-binding family protein	HC	GO:0005216,GO:0005886,GO:0005887,GO:0006811,GO:0016020,GO:0016021,GO:0017080,GO:0034220,GO:2000649
	pseudoScB.83639	141314381	141315106	1363	NA	SECCEUnv1G0571320	Photosystem I iron-sulfur center	HC	GO:0009055,GO:0009507,GO:0009522,GO:0009535,GO:0009536,GO:0009579,GO:0009773,GO:0015979,GO:0016020,GO:0016491,GO:0042651,GO:0046872,GO:0051536,GO:0051539,GO:0055114
	pseudoScB.83640	141959802	141960264	463	NA	SECCEUnv1G0566280	Signal anchor, putative	LC	GO:0003682,GO:0003886,GO:0005634,GO:0008168,GO:0016740,GO:0032259,GO:0090116
	pseudoScB.83641	142088298	142088504	207	NA	SECCE4Rv1G0241180	vacuolar fusion protein (DUF1712)	LC	GO:0006508,GO:0008233,GO:0008234
	pseudoScB.83642	142167790	142175784	340	NA	SECCE5Rv1G0328390	1-acyl-sn-glycerol-3-phosphate acyltransferase	LC	GO:0003841,GO:0008152,GO:0016020,GO:0016021,GO:0016740,GO:0016746
	pseudoScB.83643	142168555	142181366	825	132	SECCE5Rv1G0328390	1-acyl-sn-glycerol-3-phosphate acyltransferase	LC	GO:0003841,GO:0008152,GO:0016020,GO:0016021,GO:0016740,GO:0016746
	pseudoScB.83644	142183143	142185076	1643	156	SECCE4Rv1G0229150	5'-3' exoribonuclease 3	HC	GO:0003676,GO:0004518,GO:0004527,GO:0004534,GO:0005634,GO:0006139,GO:0006397,GO:0016787,GO:0090305,GO:0090503
	pseudoScB.83645	142821132	142829352	206	NA	SECCE2Rv1G0120170	Transposase	LC	GO:0005524,GO:0005634,GO:0006351,GO:0006355,GO:0032502
	pseudoScB.83646	143157855	143160864	1888	NA	SECCEUnv1G0534720	RNA-directed DNA polymerase (reverse transcriptase)-related family protein	LC	GO:0000166,GO:0005524
	pseudoScB.83647	143789733	143795018	5286	1550	SECCE5Rv1G0318270	Retrotransposon protein, putative, Ty3-gypsy subclass	HC	GO:0003676,GO:0008270,GO:0015074
	pseudoScB.83648	143855734	143860823	5016	274	SECCE6Rv1G0398110	Leucine-rich repeat (LRR) family protein	HC	GO:0000166,GO:0003676,GO:0004812,GO:0004824,GO:0005524,GO:0005737,GO:0005739,GO:0006418,GO:0006430,GO:0009507,GO:0048481
	pseudoScB.83649	143886172	143887379	1208	140	SECCE4Rv1G0242300	Polynucleotidyl transferase, ribonuclease H-like superfamily protein	HC	GO:0003676,GO:0005575,GO:0008150,GO:0016740
	pseudoScB.83650	143894871	143898037	1256	183	SECCE4Rv1G0241730	Fanconi anemia group I protein	HC	GO:0006281
	pseudoScB.83651	144164667	144167206	565	NA	SECCE5Rv1G0335010	Cohesin subunit SA-3	LC	GO:0000794,GO:0000795,GO:0000800,GO:0000802,GO:0001673,GO:0005634,GO:0005694,GO:0007049,GO:0007059,GO:0007129,GO:0030893,GO:0034502,GO:0034991,GO:0051321
	pseudoScB.83652	144265729	144274029	287	NA	SECCE2Rv1G0120170	Transposase	LC	GO:0005524,GO:0005634,GO:0006351,GO:0006355,GO:0032502
	pseudoScB.83653	145370099	145371999	649	NA	SECCE7Rv1G0455650	Disease resistance protein RPM1	HC	GO:0043531
	pseudoScB.83654	145534527	145537031	1110	237	SECCE6Rv1G0401560	Vesicle-associated 1-1-like protein	HC	GO:0005789,GO:0016020,GO:0016021
	pseudoScB.83655	146031584	146032540	957	NA	SECCE1Rv1G0020810	actin filament bundling protein P-115-ABP protein	LC	GO:0003676,GO:0008270,GO:0015074
	pseudoScB.83656	146036926	146039431	2506	NA	SECCEUnv1G0542000	Gibberellin 3-beta-dioxygenase 1	LC	GO:0005737,GO:0009639,GO:0009686,GO:0009739,GO:0009740,GO:0010114,GO:0016491,GO:0016707,GO:0046872,GO:0051213,GO:0055114
	pseudoScB.83657	146250607	146259166	542	181	SECCE6Rv1G0441590	Photosystem II reaction center PsbP family protein	HC	GO:0005509,GO:0009523,GO:0009654,GO:0015979,GO:0019898
	pseudoScB.83658	146257989	146261525	1568	320	SECCE6Rv1G0399560	Purine ribonucleoside efflux pump NepI	LC	GO:0005886,GO:0015211,GO:0015860,GO:0016020,GO:0016021,GO:0055085
	pseudoScB.83659	146321602	146323229	418	NA	SECCE2Rv1G0087640	Protein phosphatase-2c, putative	HC	GO:0003824,GO:0004721,GO:0004722,GO:0006470,GO:0016787
	pseudoScB.83660	146528801	146530198	455	NA	SECCE6Rv1G0401560	Vesicle-associated 1-1-like protein	HC	GO:0005789,GO:0016020,GO:0016021
	pseudoScB.83661	146849010	146851541	1134	237	SECCE6Rv1G0401560	Vesicle-associated 1-1-like protein	HC	GO:0005789,GO:0016020,GO:0016021
	pseudoScB.83662	147515399	147515807	409	NA	SECCE6Rv1G0387020	Na(+)/H(+) antiporter NhaA	LC	GO:0005886,GO:0006811,GO:0006814,GO:0006885,GO:0015297,GO:0016020,GO:0016021,GO:0055085
	pseudoScB.83663	152055423	152060080	1572	NA	SECCE2Rv1G0093630	DDT domain-containing protein	HC	GO:0016020,GO:0016021
	pseudoScB.83664	152078663	152079783	1121	NA	SECCE4Rv1G0283880	Cytochrome P450 family protein, expressed	LC	GO:0004497,GO:0005506,GO:0016491,GO:0016705,GO:0020037,GO:0046872,GO:0055114
	pseudoScB.83665	153386772	153392075	3881	461	SECCE2Rv1G0090620	TPX2 (targeting protein for Xklp2) protein family	HC	GO:0000166,GO:0003676,GO:0004386,GO:0005524,GO:0016787
	pseudoScB.83666	153488512	153492026	1521	351	SECCE5Rv1G0366150	Pectate trisaccharide-lyase	LC	GO:0000272,GO:0005576,GO:0005975,GO:0016829,GO:0046872,GO:0071555
	pseudoScB.83667	155516164	155518584	749	NA	SECCE1Rv1G0015900	Receptor-like kinase, putative	HC	GO:0004672,GO:0005524,GO:0006468,GO:0016020,GO:0016021,GO:0016301,GO:0016310
	pseudoScB.83668	155519519	155528351	2516	707	SECCE3Rv1G0170450	XH/XS domain-containing family protein	HC	GO:0005655,GO:0031047
	pseudoScB.83669	156189685	156196863	2959	249	SECCE5Rv1G0304140	Sentrin-specific protease	HC	GO:0004175,GO:0005634,GO:0005635,GO:0006508,GO:0008233,GO:0008234,GO:0009792,GO:0016787,GO:0016926,GO:0032880,GO:1904333
	pseudoScB.83670	156386594	156388548	810	NA	SECCE7Rv1G0464740	Glutamate--cysteine ligase, chloroplastic	LC	GO:0003824,GO:0004357,GO:0006750,GO:0016874,GO:0042398
	pseudoScB.83671	156394242	156396574	494	NA	SECCE2Rv1G0108980	Polynucleotide 5'-hydroxyl-kinase NOL9	HC	GO:0000166,GO:0005524,GO:0016301,GO:0016310
	pseudoScB.83672	156751263	156753493	392	NA	SECCE2Rv1G0108980	Polynucleotide 5'-hydroxyl-kinase NOL9	HC	GO:0000166,GO:0005524,GO:0016301,GO:0016310
	pseudoScB.83673	157001848	157002408	561	NA	SECCE1Rv1G0020810	actin filament bundling protein P-115-ABP protein	LC	GO:0003676,GO:0008270,GO:0015074
	pseudoScB.83674	157003746	157003982	237	NA	SECCE1Rv1G0022360	Core-2/I-branching beta-1,6-N-acetylglucosaminyltransferase family protein	HC	GO:0008375,GO:0016020,GO:0016740,GO:0016757
	pseudoScB.83675	157005424	157005920	497	NA	SECCEUnv1G0570620	glycine/proline-rich protein	LC	GO:0003676,GO:0015074
	pseudoScB.83676	157006687	157006941	255	NA	SECCEUnv1G0561440	lectin protein kinase family protein	LC	GO:0005524
	pseudoScB.83677	157008299	157008617	319	NA	SECCE4Rv1G0277300	Origin recognition complex subunit 4	LC	GO:0000166,GO:0000790,GO:0003677,GO:0003688,GO:0005524,GO:0005634,GO:0005656,GO:0005664,GO:0006260,GO:0006265,GO:0006270,GO:0016887,GO:0031261,GO:0043596,GO:1902597,GO:1902975
	pseudoScB.83678	157012846	157013085	240	NA	SECCE7Rv1G0461050	F-box family protein	HC	GO:0003676,GO:0008270
	pseudoScB.83679	157555097	157559344	2313	115	SECCE1Rv1G0037020	Pyrimidine-specific ribonucleoside hydrolase	HC	GO:0016787
	pseudoScB.83680	157606546	157610029	3484	NA	SECCEUnv1G0542000	Gibberellin 3-beta-dioxygenase 1	LC	GO:0005737,GO:0009639,GO:0009686,GO:0009739,GO:0009740,GO:0010114,GO:0016491,GO:0016707,GO:0046872,GO:0051213,GO:0055114
	pseudoScB.83681	157736272	157739830	3559	NA	SECCEUnv1G0542000	Gibberellin 3-beta-dioxygenase 1	LC	GO:0005737,GO:0009639,GO:0009686,GO:0009739,GO:0009740,GO:0010114,GO:0016491,GO:0016707,GO:0046872,GO:0051213,GO:0055114
	pseudoScB.83682	157847971	157851544	3574	NA	SECCEUnv1G0542000	Gibberellin 3-beta-dioxygenase 1	LC	GO:0005737,GO:0009639,GO:0009686,GO:0009739,GO:0009740,GO:0010114,GO:0016491,GO:0016707,GO:0046872,GO:0051213,GO:0055114
	pseudoScB.83683	157918493	157921961	3469	NA	SECCEUnv1G0542000	Gibberellin 3-beta-dioxygenase 1	LC	GO:0005737,GO:0009639,GO:0009686,GO:0009739,GO:0009740,GO:0010114,GO:0016491,GO:0016707,GO:0046872,GO:0051213,GO:0055114
	pseudoScB.83684	158018734	158019081	348	NA	SECCE5Rv1G0320620	Cytochrome c oxidase subunit 2	HC	GO:0004129,GO:0005507,GO:0005739,GO:0005743,GO:0016020,GO:0016021,GO:0022900,GO:0046872,GO:0055114,GO:0070469,GO:1902600
	pseudoScB.83685	158285512	158288432	1295	335	SECCE2Rv1G0090620	TPX2 (targeting protein for Xklp2) protein family	HC	GO:0000166,GO:0003676,GO:0004386,GO:0005524,GO:0016787
	pseudoScB.83686	159023376	159032344	954	NA	SECCE2Rv1G0087000	FBD, F-box and Leucine Rich Repeat domains containing protein	LC	GO:0043531
	pseudoScB.83687	159025483	159026506	1190	222	SECCE4Rv1G0233200	Succinate--CoA ligase [ADP-forming] subunit beta	HC	GO:0000166,GO:0003824,GO:0004775,GO:0005524,GO:0006099,GO:0008152,GO:0016874,GO:0046872
	pseudoScB.83688	159695902	159696197	296	NA	SECCE1Rv1G0020810	actin filament bundling protein P-115-ABP protein	LC	GO:0003676,GO:0008270,GO:0015074
	pseudoScB.83689	160233739	160241967	7078	396	SECCE2Rv1G0090620	TPX2 (targeting protein for Xklp2) protein family	HC	GO:0000166,GO:0003676,GO:0004386,GO:0005524,GO:0016787
	pseudoScB.83690	161851309	161853915	1310	108	SECCE6Rv1G0447230	Heat shock family protein	LC	GO:0016020,GO:0016021
	pseudoScB.83691	162281015	162281846	713	NA	SECCE4Rv1G0295780	Disease resistance protein RPM1	HC	GO:0043531
	pseudoScB.83692	162288374	162294015	2688	154	NA
	pseudoScB.83693	162289936	162293796	1100	481	SECCE3Rv1G0185100	P-loop containing nucleoside triphosphate hydrolases superfamily protein	LC	GO:0016020,GO:0016021,GO:0055085
	pseudoScB.83694	162585948	162588254	313	105	SECCE6Rv1G0399570	Transposase	LC	GO:0016020,GO:0016021
	pseudoScB.83695	163143768	163144002	235	NA	SECCE5Rv1G0360780	ATP-dependent zinc metalloprotease FtsH	HC	GO:0000166,GO:0004222,GO:0005524,GO:0005886,GO:0006508,GO:0008233,GO:0008237,GO:0008270,GO:0016020,GO:0016021,GO:0016787,GO:0046872
	pseudoScB.83696	163471695	163475079	1401	227	SECCE2Rv1G0120170	Transposase	LC	GO:0005524,GO:0005634,GO:0006351,GO:0006355,GO:0032502
	pseudoScB.83697	163486254	163490240	1998	207	SECCE6Rv1G0410010	UDP-N-acetylmuramoylalanine--D-glutamate ligase	LC	GO:0000166,GO:0005524,GO:0005737,GO:0007049,GO:0008360,GO:0008764,GO:0009058,GO:0009252,GO:0016874,GO:0051301,GO:0071555
	pseudoScB.83698	163494038	163497462	1436	207	SECCE6Rv1G0410010	UDP-N-acetylmuramoylalanine--D-glutamate ligase	LC	GO:0000166,GO:0005524,GO:0005737,GO:0007049,GO:0008360,GO:0008764,GO:0009058,GO:0009252,GO:0016874,GO:0051301,GO:0071555
	pseudoScB.83699	163503841	163505170	322	NA	SECCE5Rv1G0312890	Cyclin family protein	HC	GO:0016020,GO:0016021
	pseudoScB.83700	163507035	163513113	1757	134	SECCEUnv1G0544800		LC	No GO number
	pseudoScB.83701	163661295	163668628	2172	529	SECCE6Rv1G0429750	B3 domain-containing protein	LC	GO:0003677,GO:0005634,GO:0006351,GO:0006355,GO:0016020,GO:0016021
	pseudoScB.83702	163688405	163689672	838	NA	SECCE7Rv1G0477830	70 kDa heat shock protein	HC	GO:0000166,GO:0005524
	pseudoScB.83703	163767903	163770409	760	176	NA
	pseudoScB.83704	163856409	163865700	2103	579	SECCE2Rv1G0105780	Kinesin-like protein	HC	GO:0000166,GO:0003774,GO:0003777,GO:0005524,GO:0005874,GO:0007018,GO:0008017
	pseudoScB.83705	163987018	163992332	706	128	SECCE5Rv1G0313600	Transposon Ty3-I Gag-Pol polyprotein	LC	GO:0003676,GO:0015074
	pseudoScB.83706	163991560	163992292	2581	NA	SECCE5Rv1G0313600	Transposon Ty3-I Gag-Pol polyprotein	LC	GO:0003676,GO:0015074
	pseudoScB.83707	164263318	164269766	1365	133	SECCE3Rv1G0167340	Non-specific lipid-transfer protein	HC	GO:0006869,GO:0008289
	pseudoScB.83708	164298285	164304670	244	194	SECCE3Rv1G0167330	DUF4228 domain protein	HC	GO:0016740,GO:0016746
	pseudoScB.83709	164303389	164303632	724	NA	SECCE7Rv1G0515050	F-box family protein	HC	GO:0003677,GO:0005634,GO:0006351,GO:0006355
	pseudoScB.83710	164307062	164310032	1641	425	SECCE3Rv1G0167320	Reduced male fertility, Probable F-box protein	HC	GO:0015991,GO:0033178,GO:0046961
	pseudoScB.83711	164310339	164313691	792	113	SECCE3Rv1G0167310	Vesicle transport protein	HC	GO:0015031,GO:0016020,GO:0016021,GO:0016192
	pseudoScB.83712	164774101	164777101	3001	249	SECCE2Rv1G0105570	Chaperone protein DnaJ	LC	GO:0005524,GO:0005737,GO:0006260,GO:0006457,GO:0009408,GO:0031072,GO:0046872,GO:0051082
	pseudoScB.83713	164877923	164878579	512	NA	SECCEUnv1G0554040	hAT family dimerization domain-containing protein	LC	GO:0006952,GO:0009405,GO:0016787,GO:0017148,GO:0030598,GO:0090729
	pseudoScB.83714	165147837	165150110	478	NA	SECCE2Rv1G0097080	DNA topoisomerase 2	LC	GO:0000166,GO:0003677,GO:0003916,GO:0003918,GO:0005524,GO:0006265,GO:0016853,GO:0061505
	pseudoScB.83715	165150464	165153371	1229	293	SECCE3Rv1G0167240	Alkaline phytoceramidase (APHC)	HC	GO:0016020,GO:0016021
	pseudoScB.83716	165239229	165243071	1152	121	SECCE5Rv1G0317370	Pre-mRNA-processing protein 40C	LC	GO:0003824,GO:0008152
	pseudoScB.83717	165278051	165280425	1222	192	SECCE3Rv1G0163710	Ubiquitinyl hydrolase 1	HC	GO:0004843,GO:0006508,GO:0006511,GO:0008233,GO:0008234,GO:0008270,GO:0016579,GO:0016787,GO:0036459,GO:0046872
	pseudoScB.83718	165280901	165287102	3478	1103	SECCE5Rv1G0315880	Protein SUPPRESSOR OF GENE SILENCING 3	HC	GO:0031047
	pseudoScB.83719	165946274	165948722	459	NA	SECCE5Rv1G0366150	Pectate trisaccharide-lyase	LC	GO:0000272,GO:0005576,GO:0005975,GO:0016829,GO:0046872,GO:0071555
	pseudoScB.83720	165946302	165953959	204	NA	SECCE2Rv1G0120170	Transposase	LC	GO:0005524,GO:0005634,GO:0006351,GO:0006355,GO:0032502
	pseudoScB.83721	165948756	165956688	479	160	SECCE3Rv1G0180420	Disease resistance protein (TIR-NBS-LRR class) family	LC	GO:0003676,GO:0015074
	pseudoScB.83722	165953840	165956688	859	241	SECCE5Rv1G0366150	Pectate trisaccharide-lyase	LC	GO:0000272,GO:0005576,GO:0005975,GO:0016829,GO:0046872,GO:0071555
	pseudoScB.83723	166315480	166319572	2274	185	SECCE5Rv1G0315840	Phenylalanine--tRNA ligase alpha subunit	LC	GO:0000049,GO:0000166,GO:0004812,GO:0004826,GO:0005524,GO:0005737,GO:0006412,GO:0006432,GO:0016874,GO:0043039,GO:0046872
	pseudoScB.83724	166349849	166353265	1443	428	SECCE5Rv1G0366150	Pectate trisaccharide-lyase	LC	GO:0000272,GO:0005576,GO:0005975,GO:0016829,GO:0046872,GO:0071555
	pseudoScB.83725	166349862	166358499	733	207	SECCE4Rv1G0219060	Transposon protein, putative, Mutator sub-class	LC	GO:0008270
	pseudoScB.83726	166350512	166358679	263	NA	SECCE2Rv1G0097370	mRNA 3'-end-processing protein yth1	LC	GO:0003723,GO:0005634,GO:0005829,GO:0005847,GO:0006378,GO:0006397,GO:0046872,GO:0098789
	pseudoScB.83727	166353045	166361162	1390	NA	SECCE3Rv1G0206390	F-box protein-like	HC	GO:0005509
	pseudoScB.83728	166357767	166361129	214	424	SECCE5Rv1G0366150	Pectate trisaccharide-lyase	LC	GO:0000272,GO:0005576,GO:0005975,GO:0016829,GO:0046872,GO:0071555
	pseudoScB.83729	166439821	166443176	1334	278	SECCE2Rv1G0120170	Transposase	LC	GO:0005524,GO:0005634,GO:0006351,GO:0006355,GO:0032502
	pseudoScB.83730	167118300	167119144	759	177	SECCE6Rv1G0381410	Zinc finger BED domain-containing protein DAYSLEEPER	HC	GO:0003677,GO:0046983
	pseudoScB.83731	167254602	167260262	2214	188	SECCE4Rv1G0286370	RNA-binding KH domain-containing protein	HC	GO:0003676,GO:0003723
	pseudoScB.83732	167402388	167411032	492	NA	SECCEUnv1G0570620	glycine/proline-rich protein	LC	GO:0003676,GO:0015074
	pseudoScB.83733	167403502	167404716	350	NA	SECCE6Rv1G0377610	disease resistance family protein / LRR family protein	HC	GO:0000079,GO:0019901
	pseudoScB.83734	167407690	167445557	2497	NA	SECCEUnv1G0570400	ATP synthase gamma chain	HC	GO:0005886,GO:0006754,GO:0006811,GO:0015986,GO:0016020,GO:0045261,GO:0046933,GO:0099132
	pseudoScB.83735	167447742	167449124	1383	NA	SECCEUnv1G0570620	glycine/proline-rich protein	LC	GO:0003676,GO:0015074
	pseudoScB.83736	167595604	167599565	1002	NA	SECCE1Rv1G0051530	F-box family protein	HC	GO:0003676,GO:0015074
	pseudoScB.83737	167866847	167867131	285	NA	SECCEUnv1G0541230	BnaA04g06320D protein	LC	GO:0003676,GO:0015074
	pseudoScB.83738	167937731	167938440	710	NA	NA
	pseudoScB.83739	167938627	167941011	230	NA	SECCE1Rv1G0026410	Ser/Thr protein phosphatase family protein, expressed	HC	GO:0016787
	pseudoScB.83740	167938655	167941024	215	NA	SECCE3Rv1G0144660	Disease resistance protein RPM1	HC	GO:0005623,GO:0043531,GO:0045454
	pseudoScB.83741	167939852	167942751	745	NA	NA
	pseudoScB.83742	167945253	167951161	477	NA	SECCE7Rv1G0516730	Copper-transporting ATPase	HC	GO:0000166,GO:0005507,GO:0005524,GO:0005794,GO:0006811,GO:0006812,GO:0006825,GO:0006879,GO:0012510,GO:0016020,GO:0016021,GO:0016787,GO:0019829,GO:0030001,GO:0046872,GO:0055085,GO:0060003,GO:0099132
	pseudoScB.83743	167945978	167952995	1520	NA	SECCEUnv1G0570400	ATP synthase gamma chain	HC	GO:0005886,GO:0006754,GO:0006811,GO:0015986,GO:0016020,GO:0045261,GO:0046933,GO:0099132
	pseudoScB.83744	167953037	167953253	217	NA	SECCEUnv1G0568560	Senescence-associated protein, putative	LC	GO:0003824,GO:0005737,GO:0007049,GO:0008360,GO:0008762,GO:0009252,GO:0016491,GO:0016614,GO:0050660,GO:0051301,GO:0055114,GO:0071555
	pseudoScB.83745	167956841	167957202	362	NA	SECCEUnv1G0570620	glycine/proline-rich protein	LC	GO:0003676,GO:0015074
	pseudoScB.83746	167995160	167996549	1390	NA	SECCEUnv1G0561440	lectin protein kinase family protein	LC	GO:0005524
	pseudoScB.83747	167997507	167998435	929	NA	SECCEUnv1G0571180	Senescence-associated protein, putative	LC	GO:0003824,GO:0006807,GO:0008152,GO:0008773,GO:0016740,GO:0016779,GO:0016787
	pseudoScB.83748	168011916	168015972	1203	102	SECCE6Rv1G0417200	Nascent polypeptide-associated complex subunit beta	LC	GO:0006351,GO:0006355
	pseudoScB.83749	168018041	168019094	1054	NA	SECCE2Rv1G0082420	40S ribosomal protein SA	HC	GO:0000028,GO:0003735,GO:0005622,GO:0005737,GO:0005840,GO:0006412,GO:0015935,GO:0022627
	pseudoScB.83750	168021265	168021761	497	NA	SECCE7Rv1G0525610	Evolutionarily conserved C-terminal region 2	HC	GO:0003723
	pseudoScB.83751	168037914	168044212	947	NA	SECCEUnv1G0570430	Senescence-associated protein, putative	LC	GO:0006355
	pseudoScB.83752	168038640	168044664	678	105	SECCEUnv1G0570400	ATP synthase gamma chain	HC	GO:0005886,GO:0006754,GO:0006811,GO:0015986,GO:0016020,GO:0045261,GO:0046933,GO:0099132
	pseudoScB.83753	168045789	168046328	540	171	SECCEUnv1G0561440	lectin protein kinase family protein	LC	GO:0005524
	pseudoScB.83754	168474877	168477986	1136	196	SECCE6Rv1G0399570	Transposase	LC	GO:0016020,GO:0016021
	pseudoScB.83755	168974562	168975217	520	170	SECCE1Rv1G0036980	PH-response transcription factor pacC/RIM101 isoform 2	HC	GO:0016021,GO:0022857,GO:0055085
	pseudoScB.83756	169002668	169004045	882	NA	SECCE7Rv1G0462580	Sentrin-specific protease	HC	GO:0004175,GO:0005634,GO:0005635,GO:0006508,GO:0008233,GO:0008234,GO:0009792,GO:0016787,GO:0016926,GO:0032880,GO:1904333
	pseudoScB.83757	169056059	169059636	3578	NA	SECCEUnv1G0542000	Gibberellin 3-beta-dioxygenase 1	LC	GO:0005737,GO:0009639,GO:0009686,GO:0009739,GO:0009740,GO:0010114,GO:0016491,GO:0016707,GO:0046872,GO:0051213,GO:0055114
	pseudoScB.83758	169178477	169182005	3529	NA	SECCEUnv1G0542000	Gibberellin 3-beta-dioxygenase 1	LC	GO:0005737,GO:0009639,GO:0009686,GO:0009739,GO:0009740,GO:0010114,GO:0016491,GO:0016707,GO:0046872,GO:0051213,GO:0055114
	pseudoScB.83759	169234732	169235674	943	NA	SECCE5Rv1G0320620	Cytochrome c oxidase subunit 2	HC	GO:0004129,GO:0005507,GO:0005739,GO:0005743,GO:0016020,GO:0016021,GO:0022900,GO:0046872,GO:0055114,GO:0070469,GO:1902600
	pseudoScB.83760	169303085	169306272	3188	NA	SECCEUnv1G0542000	Gibberellin 3-beta-dioxygenase 1	LC	GO:0005737,GO:0009639,GO:0009686,GO:0009739,GO:0009740,GO:0010114,GO:0016491,GO:0016707,GO:0046872,GO:0051213,GO:0055114
	pseudoScB.83761	169373171	169376759	3589	NA	SECCEUnv1G0542000	Gibberellin 3-beta-dioxygenase 1	LC	GO:0005737,GO:0009639,GO:0009686,GO:0009739,GO:0009740,GO:0010114,GO:0016491,GO:0016707,GO:0046872,GO:0051213,GO:0055114
	pseudoScB.83762	169755902	169758647	1229	182	SECCE2Rv1G0090620	TPX2 (targeting protein for Xklp2) protein family	HC	GO:0000166,GO:0003676,GO:0004386,GO:0005524,GO:0016787
	pseudoScB.83763	170050872	170056506	2736	832	SECCE7Rv1G0478070	Acyl-CoA N-acyltransferase with RING/FYVE/PHD-type zinc finger protein	HC	GO:0005634,GO:0005694,GO:0008168,GO:0008270,GO:0016571,GO:0016740,GO:0018024,GO:0032259,GO:0034968
	pseudoScB.83764	170368749	170376902	206	NA	SECCE2Rv1G0120170	Transposase	LC	GO:0005524,GO:0005634,GO:0006351,GO:0006355,GO:0032502
	pseudoScB.83765	170376903	170380137	1256	284	SECCE5Rv1G0366150	Pectate trisaccharide-lyase	LC	GO:0000272,GO:0005576,GO:0005975,GO:0016829,GO:0046872,GO:0071555
	pseudoScB.83766	170461927	170462730	717	161	SECCE5Rv1G0372630	Mediator of RNA polymerase II transcription subunit 12	HC	GO:0001104,GO:0006357,GO:0016592
	pseudoScB.83767	170594283	170596055	1773	206	SECCE3Rv1G0152300	Protein root uvb sensitive 5	HC	GO:0003824,GO:0008152,GO:0016788
	pseudoScB.83768	170817107	170819903	2228	189	SECCE5Rv1G0301950	Remorin	HC	GO:0003676
	pseudoScB.83769	170880170	170883042	1306	324	SECCE1Rv1G0011880	Retrovirus-related Pol polyprotein from transposon TNT 1-94	LC	GO:0003676,GO:0008270,GO:0015074
	pseudoScB.83770	171396238	171396666	429	NA	SECCE4Rv1G0241180	vacuolar fusion protein (DUF1712)	LC	GO:0006508,GO:0008233,GO:0008234
	pseudoScB.83771	171417964	171418370	407	NA	SECCE1Rv1G0040130	phosphatidyl inositol monophosphate 5 kinase	LC	GO:0016740,GO:0016747
	pseudoScB.83772	171503790	171505971	2182	182	SECCEUnv1G0541630	Protein phosphatase 2C family protein	LC	GO:0005739,GO:0015232,GO:0015886,GO:0016020,GO:0016021,GO:0017004,GO:0020037,GO:0031966
	pseudoScB.83773	172293271	172299660	2321	159	SECCE5Rv1G0369010	Cohesin subunit SA-3	LC	GO:0000794,GO:0000795,GO:0000800,GO:0000802,GO:0001673,GO:0005634,GO:0005694,GO:0007049,GO:0007059,GO:0007129,GO:0030893,GO:0034502,GO:0034991,GO:0051321
	pseudoScB.83774	172774636	172778009	1400	235	SECCE5Rv1G0366150	Pectate trisaccharide-lyase	LC	GO:0000272,GO:0005576,GO:0005975,GO:0016829,GO:0046872,GO:0071555
	pseudoScB.83775	172782826	172786200	1401	347	SECCE5Rv1G0366150	Pectate trisaccharide-lyase	LC	GO:0000272,GO:0005576,GO:0005975,GO:0016829,GO:0046872,GO:0071555
	pseudoScB.83776	172986596	172992270	4807	144	SECCE6Rv1G0436740	Mitochondrial-processing peptidase subunit alpha	HC	GO:0003824,GO:0046872
	pseudoScB.83777	173991657	173993014	1358	NA	SECCE6Rv1G0392980	Nuclear pore complex protein Nup155	LC	GO:0000972,GO:0005515,GO:0005634,GO:0005635,GO:0005643,GO:0005737,GO:0006405,GO:0006606,GO:0006913,GO:0008150,GO:0015031,GO:0016020,GO:0017056,GO:0031965,GO:0036228,GO:0044611,GO:0051028
	pseudoScB.83778	174025179	174035739	3320	1044	SECCE1Rv1G0004300	Replication protein A 70 kDa DNA-binding subunit	HC	GO:0003676,GO:0003677,GO:0005634,GO:0006260,GO:0006281,GO:0006310,GO:0008270,GO:0046872
	pseudoScB.83779	174070074	174082022	3728	384	SECCE1Rv1G0004150	Protein kinase, putative	HC	GO:0004672,GO:0005524,GO:0006468,GO:0016020,GO:0016021,GO:0016301,GO:0016310
	pseudoScB.83780	174244859	174252942	5562	1713	SECCE6Rv1G0400740	Shortage in chiasmata	HC	GO:0007131
	pseudoScB.83781	174330283	174332250	1968	182	SECCE6Rv1G0387020	Na(+)/H(+) antiporter NhaA	LC	GO:0005886,GO:0006811,GO:0006814,GO:0006885,GO:0015297,GO:0016020,GO:0016021,GO:0055085
	pseudoScB.83782	174526487	174529812	3326	923	SECCE1Rv1G0004300	Replication protein A 70 kDa DNA-binding subunit	HC	GO:0003676,GO:0003677,GO:0005634,GO:0006260,GO:0006281,GO:0006310,GO:0008270,GO:0046872
	pseudoScB.83783	175120651	175131630	268	NA	SECCE3Rv1G0180290	ATP-citrate lyase A-1	LC	GO:0000166,GO:0005524,GO:0005737,GO:0005886,GO:0006605,GO:0006886,GO:0015031,GO:0016020,GO:0017038,GO:0046872
	pseudoScB.83784	175128867	175130349	426	NA	SECCE2Rv1G0120170	Transposase	LC	GO:0005524,GO:0005634,GO:0006351,GO:0006355,GO:0032502
	pseudoScB.83785	175131682	175140081	359	120	SECCE7Rv1G0489010	Golgin candidate 4	HC	GO:0000166,GO:0005388,GO:0005516,GO:0005524,GO:0006811,GO:0006816,GO:0016020,GO:0016021,GO:0016787,GO:0070588,GO:0099132
	pseudoScB.83786	175999535	176000363	742	169	SECCE5Rv1G0372630	Mediator of RNA polymerase II transcription subunit 12	HC	GO:0001104,GO:0006357,GO:0016592
	pseudoScB.83787	176435260	176443602	2877	477	SECCE1Rv1G0002360	Ta11-like non-LTR retrotransposon	HC	GO:0005506,GO:0016226,GO:0051536
	pseudoScB.83788	176460153	176461820	634	NA	SECCE1Rv1G0004770	Clathrin assembly protein, putative, expressed	HC	GO:0005543,GO:0005545,GO:0030136,GO:0030276,GO:0048268
	pseudoScB.83789	177027175	177032051	1535	141	SECCE4Rv1G0226530	RING/U-box superfamily protein	HC	GO:0003676,GO:0015074
	pseudoScB.83790	177326010	177330942	1210	314	SECCE6Rv1G0388950	Double-stranded RNA-binding protein 3	LC	GO:0003723
	pseudoScB.83791	177673955	177676430	946	103	SECCE4Rv1G0282180	tonoplast monosaccharide transporter2	LC	GO:0043531
	pseudoScB.83792	177740832	177742982	1142	326	SECCE5Rv1G0349140	Chromodomain-helicase-DNA-binding family protein	HC	GO:0003677,GO:0004386,GO:0005524,GO:0005634,GO:0046872
	pseudoScB.83793	178199956	178202415	1326	228	SECCEUnv1G0538850	Ankyrin repeat protein family-like protein	HC	GO:0007165,GO:0016020,GO:0016021
	pseudoScB.83794	178465503	178477270	1967	362	SECCE7Rv1G0524960	Cytomatrix protein-like protein	HC	GO:0008150
	pseudoScB.83795	178477143	178478798	475	NA	SECCE7Rv1G0487620	Translation initiation factor IF-2	HC	GO:0003743,GO:0003924,GO:0005525,GO:0005622,GO:0006413
	pseudoScB.83796	178555293	178556442	1064	265	SECCE6Rv1G0381410	Zinc finger BED domain-containing protein DAYSLEEPER	HC	GO:0003677,GO:0046983
	pseudoScB.83797	178694069	178700163	829	115	SECCE6Rv1G0386190	Adhesion G protein-coupled receptor L1	LC	GO:0004871,GO:0004888,GO:0004930,GO:0005622,GO:0005886,GO:0007157,GO:0007165,GO:0007166,GO:0007186,GO:0014069,GO:0015643,GO:0016020,GO:0016021,GO:0016524,GO:0030054,GO:0030246,GO:0030424,GO:0030426,GO:0035584,GO:0042734,GO:0042995,GO:0043005,GO:0045202,GO:0050839,GO:0051965,GO:0090129
	pseudoScB.83798	178866290	179219796	931	684	SECCE4Rv1G0240210	ATP-dependent helicase HRQ1	HC	GO:0000166,GO:0000733,GO:0003676,GO:0003677,GO:0004004,GO:0004386,GO:0005524,GO:0005634,GO:0005730,GO:0005737,GO:0006281,GO:0006289,GO:0006974,GO:0010501,GO:0016787,GO:0032508,GO:0043140
DCR145	pseudoScB.83799	178972332	178975635	909	222	SECCE7Rv1G0514140	AUGMIN subunit 2	HC	GO:0031023,GO:0051225
	pseudoScB.83800	179213751	179217684	2218	671	SECCE4Rv1G0240210	ATP-dependent helicase HRQ1	HC	GO:0000166,GO:0000733,GO:0003676,GO:0003677,GO:0004004,GO:0004386,GO:0005524,GO:0005634,GO:0005730,GO:0005737,GO:0006281,GO:0006289,GO:0006974,GO:0010501,GO:0016787,GO:0032508,GO:0043140
	pseudoScB.83801	179214165	179215148	3370	239	SECCE4Rv1G0240210	ATP-dependent helicase HRQ1	HC	GO:0000166,GO:0000733,GO:0003676,GO:0003677,GO:0004004,GO:0004386,GO:0005524,GO:0005634,GO:0005730,GO:0005737,GO:0006281,GO:0006289,GO:0006974,GO:0010501,GO:0016787,GO:0032508,GO:0043140
	pseudoScB.83802	179305723	179309218	1515	223	SECCE5Rv1G0366150	Pectate trisaccharide-lyase	LC	GO:0000272,GO:0005576,GO:0005975,GO:0016829,GO:0046872,GO:0071555
	pseudoScB.83803	179308089	179316421	336	NA	SECCE3Rv1G0150550	NADH dehydrogenase subunit 5	LC	GO:0008137,GO:0009507,GO:0009535,GO:0009536,GO:0009579,GO:0016020,GO:0016021,GO:0016491,GO:0042773,GO:0048038,GO:0055114
	pseudoScB.83804	179945551	179955251	3220	908	SECCEUnv1G0538180	Argonaute	HC	GO:0003676,GO:0031047
	pseudoScB.83805	180263945	180265626	697	NA	SECCE2Rv1G0098940	NAD(P)-binding Rossmann-fold superfamily protein	LC	GO:0003824,GO:0004722,GO:0006470
	pseudoScB.83806	180402480	180405143	455	152	SECCE6Rv1G0388950	Double-stranded RNA-binding protein 3	LC	GO:0003723
	pseudoScB.83807	181583912	181585046	1049	260	NA
	pseudoScB.83808	181724560	181730743	829	115	SECCE7Rv1G0483760	Nck-associated protein 1	HC	GO:0000166,GO:0005524,GO:0005886,GO:0016020,GO:0016021,GO:0016887,GO:0042626,GO:0055085
	pseudoScB.83809	181889779	181892094	878	219	SECCE4Rv1G0240210	ATP-dependent helicase HRQ1	HC	GO:0000166,GO:0000733,GO:0003676,GO:0003677,GO:0004004,GO:0004386,GO:0005524,GO:0005634,GO:0005730,GO:0005737,GO:0006281,GO:0006289,GO:0006974,GO:0010501,GO:0016787,GO:0032508,GO:0043140
DCR145	pseudoScB.83810	182002873	182006162	931	222	SECCE7Rv1G0514140	AUGMIN subunit 2	HC	GO:0031023,GO:0051225
	pseudoScB.83811	182413571	182417381	2671	727	SECCE2Rv1G0143320	Histone-lysine N-methyltransferase	LC	GO:0005634,GO:0005694,GO:0008168,GO:0008270,GO:0016740,GO:0018024,GO:0032259,GO:0034968
	pseudoScB.83812	182433372	182448516	3609	180	SECCE7Rv1G0457010	CTD small phosphatase-like protein	HC	GO:0016311,GO:0016791
	pseudoScB.83813	182631956	182634312	2357	680	SECCE5Rv1G0318270	Retrotransposon protein, putative, Ty3-gypsy subclass	HC	GO:0003676,GO:0008270,GO:0015074
	pseudoScB.83814	182749464	182759513	8107	682	SECCE5Rv1G0318270	Retrotransposon protein, putative, Ty3-gypsy subclass	HC	GO:0003676,GO:0008270,GO:0015074
	pseudoScB.83815	182812923	182816195	1279	209	SECCE2Rv1G0120170	Transposase	LC	GO:0005524,GO:0005634,GO:0006351,GO:0006355,GO:0032502
	pseudoScB.83816	182938773	182947529	1342	301	SECCE2Rv1G0097370	mRNA 3'-end-processing protein yth1	LC	GO:0003723,GO:0005634,GO:0005829,GO:0005847,GO:0006378,GO:0006397,GO:0046872,GO:0098789
	pseudoScB.83817	182938780	182942110	900	324	SECCE2Rv1G0120170	Transposase	LC	GO:0005524,GO:0005634,GO:0006351,GO:0006355,GO:0032502
	pseudoScB.83818	182946646	182949969	1335	321	SECCE2Rv1G0120170	Transposase	LC	GO:0005524,GO:0005634,GO:0006351,GO:0006355,GO:0032502
	pseudoScB.83819	182981686	182984363	2655	719	SECCE3Rv1G0179340	Chaperone protein dnaJ	HC	GO:0005739,GO:0008168,GO:0016740,GO:0032259
	pseudoScB.83820	183204046	183206814	776	NA	SECCE2Rv1G0120170	Transposase	LC	GO:0005524,GO:0005634,GO:0006351,GO:0006355,GO:0032502
	pseudoScB.83821	183725765	183727415	576	NA	SECCE7Rv1G0478280	Histone-lysine N-methyltransferase	HC	GO:0005634,GO:0005694,GO:0008168,GO:0008270,GO:0016571,GO:0016740,GO:0018024,GO:0032259,GO:0034968
	pseudoScB.83822	183747479	183749307	333	NA	SECCE3Rv1G0160090	Serine carboxypeptidase, putative	HC	GO:0004180,GO:0004185,GO:0006508,GO:0016787
	pseudoScB.83823	183759180	183761009	334	NA	SECCE3Rv1G0160090	Serine carboxypeptidase, putative	HC	GO:0004180,GO:0004185,GO:0006508,GO:0016787
	pseudoScB.83824	183789876	183793062	1619	324	SECCE1Rv1G0011880	Retrovirus-related Pol polyprotein from transposon TNT 1-94	LC	GO:0003676,GO:0008270,GO:0015074
	pseudoScB.83825	184173621	184181808	246	NA	NA
	pseudoScB.83826	184459363	184465024	2780	138	SECCE3Rv1G0147530	E3 ubiquitin-protein ligase	HC	GO:0005634,GO:0006511,GO:0007275,GO:0008270,GO:0016567,GO:0046872
	pseudoScB.83827	184506619	184509341	2475	164	SECCE5Rv1G0301950	Remorin	HC	GO:0003676
	pseudoScB.83828	184628730	184629808	990	NA	SECCE2Rv1G0102920	Pentatricopeptide repeat-containing protein	HC	GO:0003677,GO:0005634,GO:0006351,GO:0006355
	pseudoScB.83829	184688652	184689448	797	NA	SECCE4Rv1G0272060	Death effector domain-containing protein	LC	GO:0003677,GO:0005515,GO:0005634,GO:0005730,GO:0005737,GO:0006351,GO:0006355,GO:0006915,GO:0007283,GO:0008625,GO:0042981
	pseudoScB.83830	184860526	184862899	376	NA	SECCE5Rv1G0366150	Pectate trisaccharide-lyase	LC	GO:0000272,GO:0005576,GO:0005975,GO:0016829,GO:0046872,GO:0071555
	pseudoScB.83831	184926409	184927250	842	132	SECCE3Rv1G0180320	NEP-interacting protein, putative (DUF239)	LC	GO:0000166,GO:0005524,GO:0016020,GO:0016021,GO:0016887
	pseudoScB.83832	184982691	184985991	1306	208	SECCE5Rv1G0366150	Pectate trisaccharide-lyase	LC	GO:0000272,GO:0005576,GO:0005975,GO:0016829,GO:0046872,GO:0071555
	pseudoScB.83833	185125361	185125747	387	NA	SECCE4Rv1G0241180	vacuolar fusion protein (DUF1712)	LC	GO:0006508,GO:0008233,GO:0008234
	pseudoScB.83834	185253816	185255363	1548	182	SECCEUnv1G0541630	Protein phosphatase 2C family protein	LC	GO:0005739,GO:0015232,GO:0015886,GO:0016020,GO:0016021,GO:0017004,GO:0020037,GO:0031966
	pseudoScB.83835	185492886	185513500	1464	126	SECCE5Rv1G0317370	Pre-mRNA-processing protein 40C	LC	GO:0003824,GO:0008152
	pseudoScB.83836	185648906	185652245	1412	217	SECCE5Rv1G0337480	60S ribosomal protein L7a	HC	GO:0005840,GO:0042254,GO:1990904
	pseudoScB.83837	185720228	185726060	2253	222	NA
	pseudoScB.83838	185720567	185723994	1205	450	SECCE3Rv1G0185100	P-loop containing nucleoside triphosphate hydrolases superfamily protein	LC	GO:0016020,GO:0016021,GO:0055085
	pseudoScB.83839	185829021	185832429	763	158	SECCE6Rv1G0426680	Glucosamine-6-phosphate isomerase 1	LC	GO:0004342,GO:0005737,GO:0005975,GO:0006043,GO:0006044,GO:0006091,GO:0016787
	pseudoScB.83840	185852850	185856116	1289	313	SECCE6Rv1G0399560	Purine ribonucleoside efflux pump NepI	LC	GO:0005886,GO:0015211,GO:0015860,GO:0016020,GO:0016021,GO:0055085
	pseudoScB.83841	186111388	186114476	930	210	SECCE3Rv1G0187070	RING/U-box superfamily protein	HC	GO:0004672,GO:0004715,GO:0005524,GO:0006468,GO:0016301,GO:0016310,GO:0016740,GO:0018108
	pseudoScB.83842	186163742	186166146	1016	304	SECCE5Rv1G0327420	Ribosome production factor 2-like protein	HC	GO:0003676,GO:0015074
	pseudoScB.83843	187319809	187347855	4271	474	SECCE4Rv1G0296380	Kinesin-like protein	HC	GO:0000166,GO:0003774,GO:0003777,GO:0005524,GO:0005874,GO:0007018,GO:0008017
	pseudoScB.83844	187829130	187848119	1205	NA	SECCE2Rv1G0067710	Retrotransposon protein, putative, unclassified	LC	GO:0003824,GO:0004802,GO:0008152
	pseudoScB.83845	188530746	188534213	1479	119	SECCE5Rv1G0366150	Pectate trisaccharide-lyase	LC	GO:0000272,GO:0005576,GO:0005975,GO:0016829,GO:0046872,GO:0071555
	pseudoScB.83846	188538798	188542144	1358	119	SECCE5Rv1G0366150	Pectate trisaccharide-lyase	LC	GO:0000272,GO:0005576,GO:0005975,GO:0016829,GO:0046872,GO:0071555
	pseudoScB.83847	189192247	189193740	1494	NA	SECCEUnv1G0570620	glycine/proline-rich protein	LC	GO:0003676,GO:0015074
	pseudoScB.83848	189662768	189666117	1201	NA	SECCE1Rv1G0018350	Transposon protein, putative, CACTA, En/Spm sub-class	LC	GO:0003676,GO:0015074
	pseudoScB.83849	189726298	189726520	223	NA	SECCE2Rv1G0087250	Ribosomal protein S19, mitochondrial	LC	GO:0003723,GO:0003735,GO:0005840,GO:0006412
	pseudoScB.83850	190021466	190026702	459	109	SECCE5Rv1G0366150	Pectate trisaccharide-lyase	LC	GO:0000272,GO:0005576,GO:0005975,GO:0016829,GO:0046872,GO:0071555
	pseudoScB.83851	190028854	190030882	2029	318	SECCE1Rv1G0039880	HXXXD-type acyl-transferase family protein	HC	GO:0016740,GO:0016747
	pseudoScB.83852	190216881	190225572	2469	158	SECCE5Rv1G0299460	Receptor-like kinase	HC	GO:0000166,GO:0004672,GO:0005524,GO:0006468,GO:0016020,GO:0016021,GO:0016301,GO:0016310
	pseudoScB.83853	190631483	190632904	1339	183	SECCE7Rv1G0465400	Acyl-[acyl-carrier-protein] desaturase	LC	GO:0006631,GO:0006633,GO:0009507,GO:0016491,GO:0045300,GO:0046872,GO:0055114
	pseudoScB.83854	190741166	190745038	1900	104	SECCE4Rv1G0217580	Protein kinase superfamily protein	HC	GO:0016301,GO:0016310
	pseudoScB.83855	191005242	191008288	898	171	SECCE2Rv1G0120170	Transposase	LC	GO:0005524,GO:0005634,GO:0006351,GO:0006355,GO:0032502
	pseudoScB.83856	191119726	191124250	1621	438	SECCE7Rv1G0524960	Cytomatrix protein-like protein	HC	GO:0008150
	pseudoScB.83857	191785792	191787768	1202	268	SECCE3Rv1G0188010	Reticulon-like protein	HC	GO:0005783,GO:0005789,GO:0016020,GO:0016021
	pseudoScB.83858	192011575	192016279	1123	130	SECCE1Rv1G0042840	HGWP repeat containing protein-like	LC	GO:0003677,GO:0046983
	pseudoScB.84156	192084939	192085144	206	NA	SECCE1Rv1G0040130	phosphatidyl inositol monophosphate 5 kinase	LC	GO:0016740,GO:0016747
	pseudoScB.84157	192085399	192085950	552	NA	SECCE6Rv1G0387020	Na(+)/H(+) antiporter NhaA	LC	GO:0005886,GO:0006811,GO:0006814,GO:0006885,GO:0015297,GO:0016020,GO:0016021,GO:0055085
	pseudoScB.84158	192621387	192623190	852	208	SECCE4Rv1G0296380	Kinesin-like protein	HC	GO:0000166,GO:0003774,GO:0003777,GO:0005524,GO:0005874,GO:0007018,GO:0008017
	pseudoScB.84159	192623722	192627723	4002	287	SECCE5Rv1G0318270	Retrotransposon protein, putative, Ty3-gypsy subclass	HC	GO:0003676,GO:0008270,GO:0015074
	pseudoScB.84160	195116270	195121628	1317	160	SECCE1Rv1G0044980	villin-like 1	LC	GO:0008152,GO:0016491,GO:0016620,GO:0055114
	pseudoScB.84161	196225498	196226193	592	NA	SECCE6Rv1G0396140	Transposon protein, putative, CACTA, En/Spm sub-class	LC	GO:0046983
	pseudoScB.84162	199116579	199117597	1019	182	SECCEUnv1G0541630	Protein phosphatase 2C family protein	LC	GO:0005739,GO:0015232,GO:0015886,GO:0016020,GO:0016021,GO:0017004,GO:0020037,GO:0031966
	pseudoScB.84163	199142520	199145748	3229	NA	SECCEUnv1G0542000	Gibberellin 3-beta-dioxygenase 1	LC	GO:0005737,GO:0009639,GO:0009686,GO:0009739,GO:0009740,GO:0010114,GO:0016491,GO:0016707,GO:0046872,GO:0051213,GO:0055114
	pseudoScB.84164	199164963	199168427	3465	NA	SECCEUnv1G0542000	Gibberellin 3-beta-dioxygenase 1	LC	GO:0005737,GO:0009639,GO:0009686,GO:0009739,GO:0009740,GO:0010114,GO:0016491,GO:0016707,GO:0046872,GO:0051213,GO:0055114
	pseudoScB.84165	200726291	200729310	3020	165	SECCE1Rv1G0041300	Zn-dependent exopeptidases superfamily protein	LC	GO:0003723,GO:0003735,GO:0005840,GO:0006412,GO:0019843
	pseudoScB.84166	200967297	200968741	762	130	SECCE7Rv1G0480800	Protein SCAR2	HC	GO:0005856,GO:0030036
	pseudoScB.84167	201540500	201545100	2958	160	SECCE7Rv1G0481770	GPN-loop GTPase 1-like protein	HC	GO:0003924
	pseudoScB.84168	202097684	202107786	3298	436	SECCE5Rv1G0349140	Chromodomain-helicase-DNA-binding family protein	HC	GO:0003677,GO:0004386,GO:0005524,GO:0005634,GO:0046872
	pseudoScB.84169	202337566	202343437	4982	749	SECCE1Rv1G0053340	Retrovirus-related Pol polyprotein from transposon TNT 1-94	LC	GO:0016787
	pseudoScB.84170	203307368	203313779	1312	175	SECCE7Rv1G0480800	Protein SCAR2	HC	GO:0005856,GO:0030036
	pseudoScB.84171	203499219	203502428	1457	415	SECCE5Rv1G0355890	F-box domain containing protein	HC	GO:0004842,GO:0016567,GO:0031146
	pseudoScB.84172	204001910	204005167	1308	289	SECCE6Rv1G0399560	Purine ribonucleoside efflux pump NepI	LC	GO:0005886,GO:0015211,GO:0015860,GO:0016020,GO:0016021,GO:0055085
	pseudoScB.84173	204001934	204010090	270	NA	SECCE5Rv1G0366150	Pectate trisaccharide-lyase	LC	GO:0000272,GO:0005576,GO:0005975,GO:0016829,GO:0046872,GO:0071555
	pseudoScB.84174	204989242	204992148	855	209	SECCE7Rv1G0464610	Zinc finger protein	HC	GO:0003676,GO:0008270,GO:0046872
	pseudoScB.84175	205638338	205641906	1599	344	SECCE5Rv1G0366150	Pectate trisaccharide-lyase	LC	GO:0000272,GO:0005576,GO:0005975,GO:0016829,GO:0046872,GO:0071555
	pseudoScB.84176	206074237	206074998	762	176	SECCE5Rv1G0348030	E3 ubiquitin-protein ligase SDIR1	LC	GO:0016020,GO:0016021,GO:0016874
	pseudoScB.84177	206168487	206169788	1302	199	SECCE1Rv1G0021610	Cholesterol side-chain cleavage enzyme, mitochondrial	LC	GO:0004497,GO:0005506,GO:0005739,GO:0005743,GO:0006629,GO:0006694,GO:0006700,GO:0008202,GO:0008203,GO:0008207,GO:0008386,GO:0016020,GO:0016491,GO:0016705,GO:0020037,GO:0046872,GO:0055114
	pseudoScB.84178	206498066	206499168	1103	238	SECCE2Rv1G0100760	cDNA clone:J023048M13, full insert sequence	HC	GO:0003677,GO:0005634,GO:0006351,GO:0006355
	pseudoScB.84179	206578090	206581525	1791	161	SECCE7Rv1G0481770	GPN-loop GTPase 1-like protein	HC	GO:0003924
	pseudoScB.84180	208632045	208638485	1208	100	SECCE7Rv1G0480800	Protein SCAR2	HC	GO:0005856,GO:0030036
	pseudoScB.84181	209232372	209248669	4362	478	SECCE4Rv1G0296380	Kinesin-like protein	HC	GO:0000166,GO:0003774,GO:0003777,GO:0005524,GO:0005874,GO:0007018,GO:0008017
	pseudoScB.84182	210562108	210563453	443	NA	SECCE4Rv1G0262030	Cation calcium exchanger	HC	GO:0016020,GO:0016021,GO:0055085
	pseudoScB.84183	211659870	211665210	1307	236	SECCE1Rv1G0044980	villin-like 1	LC	GO:0008152,GO:0016491,GO:0016620,GO:0055114
	pseudoScB.84184	215696874	215697676	803	182	SECCEUnv1G0541630	Protein phosphatase 2C family protein	LC	GO:0005739,GO:0015232,GO:0015886,GO:0016020,GO:0016021,GO:0017004,GO:0020037,GO:0031966
	pseudoScB.84185	215722830	215748758	3277	106	SECCEUnv1G0542000	Gibberellin 3-beta-dioxygenase 1	LC	GO:0005737,GO:0009639,GO:0009686,GO:0009739,GO:0009740,GO:0010114,GO:0016491,GO:0016707,GO:0046872,GO:0051213,GO:0055114
	pseudoScB.84186	216091841	216095070	2914	753	SECCE6Rv1G0417800	Transposon protein, putative, Mutator sub-class	LC	GO:0003676,GO:0008270
	pseudoScB.84187	217296928	217299944	3017	165	SECCE1Rv1G0041300	Zn-dependent exopeptidases superfamily protein	LC	GO:0003723,GO:0003735,GO:0005840,GO:0006412,GO:0019843
	pseudoScB.84188	218230487	218234726	1336	NA	SECCE3Rv1G0189120	RING/U-box protein	HC	GO:0015031
	pseudoScB.84189	220474051	220477307	1307	289	SECCE6Rv1G0399560	Purine ribonucleoside efflux pump NepI	LC	GO:0005886,GO:0015211,GO:0015860,GO:0016020,GO:0016021,GO:0055085
	pseudoScB.84190	220914138	220914349	212	NA	SECCEUnv1G0566280	Signal anchor, putative	LC	GO:0003682,GO:0003886,GO:0005634,GO:0008168,GO:0016740,GO:0032259,GO:0090116
	pseudoScB.84191	221455769	221458675	924	209	SECCE7Rv1G0464610	Zinc finger protein	HC	GO:0003676,GO:0008270,GO:0046872
	pseudoScB.84192	222204358	222208819	1481	108	SECCE3Rv1G0172700	calpain-type cysteine protease family	LC	GO:0004601,GO:0005576,GO:0006979,GO:0016491,GO:0020037,GO:0042744,GO:0046872,GO:0055114,GO:0098869
	pseudoScB.84193	222507086	222507785	700	176	SECCE5Rv1G0348030	E3 ubiquitin-protein ligase SDIR1	LC	GO:0016020,GO:0016021,GO:0016874
	pseudoScB.84194	225644421	225648739	3286	285	SECCE4Rv1G0296380	Kinesin-like protein	HC	GO:0000166,GO:0003774,GO:0003777,GO:0005524,GO:0005874,GO:0007018,GO:0008017
	pseudoScB.84195	225654034	225684100	6157	962	SECCE4Rv1G0296380	Kinesin-like protein	HC	GO:0000166,GO:0003774,GO:0003777,GO:0005524,GO:0005874,GO:0007018,GO:0008017
	pseudoScB.84196	228005961	228015106	3984	1195	SECCE2Rv1G0087710	Kinesin-like protein	HC	GO:0000166,GO:0003774,GO:0003777,GO:0005524,GO:0005874,GO:0007018,GO:0008017,GO:0016787
	pseudoScB.84197	228014672	228016560	381	NA	SECCE2Rv1G0087710	Kinesin-like protein	HC	GO:0000166,GO:0003774,GO:0003777,GO:0005524,GO:0005874,GO:0007018,GO:0008017,GO:0016787
	pseudoScB.84198	228332071	228332638	461	151	SECCE2Rv1G0102090	Retrovirus-related Pol polyprotein from transposon TNT 1-94	LC	GO:0003676,GO:0008270,GO:0015074
	pseudoScB.84199	228596070	228600840	2068	483	SECCE2Rv1G0087710	Kinesin-like protein	HC	GO:0000166,GO:0003774,GO:0003777,GO:0005524,GO:0005874,GO:0007018,GO:0008017,GO:0016787
	pseudoScB.84200	228600948	228601565	524	175	SECCE2Rv1G0087710	Kinesin-like protein	HC	GO:0000166,GO:0003774,GO:0003777,GO:0005524,GO:0005874,GO:0007018,GO:0008017,GO:0016787
	pseudoScB.84201	228680730	228691506	4362	NA	SECCEUnv1G0561970	ARM repeat superfamily protein	LC	GO:0006812,GO:0015299,GO:0016020,GO:0016021,GO:0055085,GO:1902600
	pseudoScB.84202	229113915	229122479	1516	383	SECCE7Rv1G0478070	Acyl-CoA N-acyltransferase with RING/FYVE/PHD-type zinc finger protein	HC	GO:0005634,GO:0005694,GO:0008168,GO:0008270,GO:0016571,GO:0016740,GO:0018024,GO:0032259,GO:0034968
	pseudoScB.84203	229542123	229543882	1539	439	SECCE5Rv1G0372910	Tubulin beta chain	HC	GO:0000166,GO:0003924,GO:0005200,GO:0005525,GO:0005737,GO:0005856,GO:0005874,GO:0007010,GO:0007017
	pseudoScB.84204	229614492	229616251	1539	439	SECCE5Rv1G0372910	Tubulin beta chain	HC	GO:0000166,GO:0003924,GO:0005200,GO:0005525,GO:0005737,GO:0005856,GO:0005874,GO:0007010,GO:0007017
	pseudoScB.84205	229618104	229620320	917	NA	SECCE2Rv1G0082120	Transposon protein, putative, Mutator sub-class	HC	GO:0008270
	pseudoScB.84206	230048034	230048446	413	NA	SECCE1Rv1G0026410	Ser/Thr protein phosphatase family protein, expressed	HC	GO:0016787
	pseudoScB.84207	230048921	230049138	218	NA	SECCEUnv1G0570620	glycine/proline-rich protein	LC	GO:0003676,GO:0015074
	pseudoScB.84208	230230737	230231737	781	NA	SECCE4Rv1G0242000	Transposon Ty3-G Gag-Pol polyprotein	LC	GO:0003676,GO:0004523,GO:0090502
	pseudoScB.84209	230232020	230244688	1143	NA	SECCE4Rv1G0248220	Sister chromatid cohesion PDS5-B-B-like protein	HC	GO:0005634,GO:0005739,GO:0005829,GO:0006281,GO:0009507,GO:0009556
	pseudoScB.84210	230232020	230245535	1652	854	SECCE7Rv1G0478070	Acyl-CoA N-acyltransferase with RING/FYVE/PHD-type zinc finger protein	HC	GO:0005634,GO:0005694,GO:0008168,GO:0008270,GO:0016571,GO:0016740,GO:0018024,GO:0032259,GO:0034968
	pseudoScB.84211	230315941	230325651	3764	148	SECCE2Rv1G0115450	Ubiquitin-like-specific protease 1	LC	GO:0004175,GO:0005634,GO:0005635,GO:0005737,GO:0005829,GO:0006508,GO:0008233,GO:0008234,GO:0016485,GO:0016787,GO:0016926,GO:0030466,GO:0034399,GO:0070139,GO:0070140
	pseudoScB.84212	231125070	231127566	1036	309	SECCE4Rv1G0260010	Retrovirus-related Pol polyprotein from transposon TNT 1-94	HC	GO:0003676,GO:0008270,GO:0015074
	pseudoScB.84213	231454680	231458906	2879	NA	SECCE2Rv1G0096720	Alpha-mannosidase	LC	GO:0003824,GO:0004559,GO:0005618,GO:0005773,GO:0005774,GO:0005975,GO:0006013,GO:0008152,GO:0009505,GO:0016787,GO:0016798,GO:0030246,GO:0046872,GO:0048046
	pseudoScB.84214	232277202	232285401	280	NA	SECCE6Rv1G0399570	Transposase	LC	GO:0016020,GO:0016021
	pseudoScB.84215	232290022	232290951	450	150	SECCE2Rv1G0087710	Kinesin-like protein	HC	GO:0000166,GO:0003774,GO:0003777,GO:0005524,GO:0005874,GO:0007018,GO:0008017,GO:0016787
	pseudoScB.84216	232291219	232294145	1764	499	SECCE2Rv1G0087710	Kinesin-like protein	HC	GO:0000166,GO:0003774,GO:0003777,GO:0005524,GO:0005874,GO:0007018,GO:0008017,GO:0016787
	pseudoScB.84217	232638551	232646749	280	NA	SECCE6Rv1G0399570	Transposase	LC	GO:0016020,GO:0016021
	pseudoScB.84218	232979663	232988834	3878	1195	SECCE2Rv1G0087710	Kinesin-like protein	HC	GO:0000166,GO:0003774,GO:0003777,GO:0005524,GO:0005874,GO:0007018,GO:0008017,GO:0016787
	pseudoScB.84219	233609134	233618484	4030	1213	SECCE2Rv1G0087710	Kinesin-like protein	HC	GO:0000166,GO:0003774,GO:0003777,GO:0005524,GO:0005874,GO:0007018,GO:0008017,GO:0016787
	pseudoScB.84220	234286380	234295724	3878	1195	SECCE2Rv1G0087710	Kinesin-like protein	HC	GO:0000166,GO:0003774,GO:0003777,GO:0005524,GO:0005874,GO:0007018,GO:0008017,GO:0016787
	pseudoScB.84221	234406675	234411222	659	137	SECCE5Rv1G0317370	Pre-mRNA-processing protein 40C	LC	GO:0003824,GO:0008152
	pseudoScB.84222	234914592	234924560	4349	821	SECCE2Rv1G0087710	Kinesin-like protein	HC	GO:0000166,GO:0003774,GO:0003777,GO:0005524,GO:0005874,GO:0007018,GO:0008017,GO:0016787
	pseudoScB.84223	235431102	235434662	1941	NA	SECCE2Rv1G0123520	transducin family protein / WD-40 repeat family protein	LC	GO:0005576,GO:0005618,GO:0009405,GO:0015232,GO:0015886,GO:0016020,GO:0046872
	pseudoScB.84224	235504885	235514359	3528	148	SECCE2Rv1G0115450	Ubiquitin-like-specific protease 1	LC	GO:0004175,GO:0005634,GO:0005635,GO:0005737,GO:0005829,GO:0006508,GO:0008233,GO:0008234,GO:0016485,GO:0016787,GO:0016926,GO:0030466,GO:0034399,GO:0070139,GO:0070140
	pseudoScB.84225	236023981	236028855	1249	NA	SECCE7Rv1G0460750	mRNA-decapping enzyme-like protein	HC	GO:0000290,GO:0008047,GO:0016020,GO:0016021,GO:0043085
	pseudoScB.84226	236312118	236316393	2708	324	SECCEUnv1G0536360	Retrovirus-related Pol polyprotein from transposon TNT 1-94	LC	GO:0003676,GO:0008270,GO:0015074
	pseudoScB.84227	236654418	236658420	2649	NA	SECCE2Rv1G0096720	Alpha-mannosidase	LC	GO:0003824,GO:0004559,GO:0005618,GO:0005773,GO:0005774,GO:0005975,GO:0006013,GO:0008152,GO:0009505,GO:0016787,GO:0016798,GO:0030246,GO:0046872,GO:0048046
	pseudoScB.84228	236936033	236938091	409	NA	SECCE7Rv1G0462510	Bud site selection protein 4	LC	GO:0000142,GO:0005515,GO:0005525,GO:0005621,GO:0005935,GO:0007049,GO:0007120,GO:0031106,GO:0032168,GO:0051301,GO:0097271
	pseudoScB.84229	237092214	237092689	476	NA	SECCE7Rv1G0485140	kinase family with ARM repeat domain-containing protein	LC	GO:0000139,GO:0005794,GO:0006891,GO:0015031,GO:0016020,GO:0017119
	pseudoScB.84230	237142866	237145763	1558	112	SECCE6Rv1G0408480	Pesticidal crystal cry8Ba	HC	GO:0003676,GO:0004527,GO:0006139,GO:0008408,GO:0090305
	pseudoScB.84231	237181626	237182841	1216	118	SECCE3Rv1G0144720	Fhb1-1	HC	GO:0016020,GO:0016021
	pseudoScB.84232	237212849	237217112	3966	162	SECCEUnv1G0552560	Snaclec bothroinsularin subunit beta	LC	GO:0005576,GO:0009405,GO:0090729
	pseudoScB.84233	237327450	237330827	1398	105	SECCE4Rv1G0247410	Serine hydroxymethyltransferase	LC	GO:0003824,GO:0004372,GO:0005737,GO:0006545,GO:0006730,GO:0008652,GO:0016740,GO:0019264,GO:0030170,GO:0035999
	pseudoScB.84234	237406678	237407731	1054	291	SECCE3Rv1G0195270	Sodium- and chloride-dependent glycine transporter 2	LC	GO:0005328,GO:0005886,GO:0005887,GO:0006836,GO:0015187,GO:0015293,GO:0015375,GO:0015816,GO:0016020,GO:0016021,GO:0046872,GO:0060012,GO:1903804
	pseudoScB.84235	237585795	237589252	1485	279	SECCE5Rv1G0366150	Pectate trisaccharide-lyase	LC	GO:0000272,GO:0005576,GO:0005975,GO:0016829,GO:0046872,GO:0071555
	pseudoScB.84236	237893266	237896442	2511	238	SECCE6Rv1G0416680	Lysine--tRNA ligase	LC	GO:0000166,GO:0003676,GO:0004812,GO:0004824,GO:0005524,GO:0005737,GO:0006412,GO:0006418,GO:0006430,GO:0016874,GO:0046872
	pseudoScB.84237	237907118	237912244	2898	543	SECCEUnv1G0566940	Transposon protein, putative, CACTA, En/Spm sub-class	LC	GO:0043531
	pseudoScB.84238	239383160	239392738	1094	155	SECCE4Rv1G0260010	Retrovirus-related Pol polyprotein from transposon TNT 1-94	HC	GO:0003676,GO:0008270,GO:0015074
	pseudoScB.84239	239388709	239390436	2554	NA	SECCE4Rv1G0252360	transmembrane protein	HC	GO:0004601,GO:0005576,GO:0006979,GO:0016491,GO:0020037,GO:0042744,GO:0046872,GO:0055114,GO:0098869
	pseudoScB.84240	240159782	240180343	2141	111	SECCE4Rv1G0279700	T-complex protein 1 subunit alpha	HC	GO:0000166,GO:0005524,GO:0005737,GO:0006457,GO:0051082
	pseudoScB.84241	240187813	240189643	1472	143	SECCE6Rv1G0405890	DNA topoisomerase 2	HC	GO:0000166,GO:0003677,GO:0003916,GO:0003918,GO:0005524,GO:0006259,GO:0006265,GO:0016853,GO:0061505
	pseudoScB.84242	240260080	240262033	911	258	SECCE6Rv1G0434130	Polyubiquitin	HC	GO:0003824,GO:0005737,GO:0016491,GO:0016661,GO:0046872,GO:0050418,GO:0051536,GO:0051537,GO:0055114
	pseudoScB.84243	240302421	240304672	871	126	SECCE5Rv1G0298740	Glutamate dehydrogenase	HC	GO:0006520,GO:0016491,GO:0016639,GO:0055114
	pseudoScB.84244	240396901	240399551	2557	481	SECCE6Rv1G0434080	SWAP (Suppressor-of-White-APricot)/surp domain-containing protein / ubiquitin family protein	HC	GO:0003723,GO:0006396
	pseudoScB.84245	240436361	240439574	2996	618	SECCE5Rv1G0318270	Retrotransposon protein, putative, Ty3-gypsy subclass	HC	GO:0003676,GO:0008270,GO:0015074
	pseudoScB.84246	240448882	240449875	796	NA	SECCE4Rv1G0286370	RNA-binding KH domain-containing protein	HC	GO:0003676,GO:0003723
	pseudoScB.84247	240464202	240465089	888	297	SECCE6Rv1G0417340	Protein kinase-like	HC	GO:0004672,GO:0004674,GO:0005524,GO:0005643,GO:0005770,GO:0006468,GO:0006623,GO:0016236,GO:0016301,GO:0016310,GO:0030242,GO:0034271,GO:0034272,GO:0045324,GO:0071561
	pseudoScB.84248	240709903	240710795	813	NA	SECCE2Rv1G0113710	Hsp70-Hsp90 organizing protein 1	HC	GO:0016020,GO:0016021
	pseudoScB.84249	240910879	240918013	3016	118	SECCEUnv1G0527090	Cytosine-specific methyltransferase	HC	GO:0003682,GO:0003886,GO:0008168,GO:0016740,GO:0032259,GO:0090116
	pseudoScB.84250	241945507	241945889	383	NA	SECCE4Rv1G0294590	Retrovirus-related Pol polyprotein from transposon TNT 1-94	LC	GO:0003676,GO:0003899,GO:0008270,GO:0015074,GO:0016740,GO:0016779,GO:0032774
	pseudoScB.84251	242100795	242104258	1478	119	SECCE5Rv1G0366150	Pectate trisaccharide-lyase	LC	GO:0000272,GO:0005576,GO:0005975,GO:0016829,GO:0046872,GO:0071555
	pseudoScB.84252	242100844	242109811	1097	NA	SECCE3Rv1G0180420	Disease resistance protein (TIR-NBS-LRR class) family	LC	GO:0003676,GO:0015074
	pseudoScB.84253	242108739	242110722	1231	120	SECCE1Rv1G0000070	Transposase	LC	GO:0004553,GO:0004565,GO:0005975,GO:0008152,GO:0016787,GO:0016798,GO:0030246
	pseudoScB.84254	242699262	242702685	2481	168	SECCE5Rv1G0327820	E3 ubiquitin-protein ligase KEG	LC	GO:0004672,GO:0005524,GO:0006468,GO:0009507,GO:0009536,GO:0009704,GO:0009941,GO:0010006,GO:0016020,GO:0016021,GO:0016874,GO:0031359,GO:1904216
	pseudoScB.84255	243796495	243800850	2734	172	SECCE6Rv1G0401100	Endosomal targeting BRO1-like domain-containing protein	HC	GO:0006488,GO:0016020,GO:0016021
	pseudoScB.84256	245835980	245836532	553	NA	SECCEUnv1G0534670	ATP-dependent Clp protease proteolytic subunit	LC	GO:0004252,GO:0006508,GO:0008233,GO:0008236,GO:0009507,GO:0009536,GO:0009570,GO:0016787
	pseudoScB.84257	245857338	245866008	3199	444	SECCE3Rv1G0160410	Ubiquitin-like superfamily protein	LC	GO:0000724
	pseudoScB.84258	246050393	246051167	775	157	SECCE4Rv1G0243990	Dihydroflavonol-4-reductase	HC	GO:0003824,GO:0009555,GO:0050662,GO:0080110
	pseudoScB.84259	246450402	246451353	952	NA	SECCE7Rv1G0485140	kinase family with ARM repeat domain-containing protein	LC	GO:0000139,GO:0005794,GO:0006891,GO:0015031,GO:0016020,GO:0017119
	pseudoScB.84260	246813503	246821975	1112	NA	SECCE2Rv1G0087000	FBD, F-box and Leucine Rich Repeat domains containing protein	LC	GO:0043531
	pseudoScB.84261	247853614	247857665	3081	364	SECCE2Rv1G0089650	WAT1-related protein	HC	GO:0016020,GO:0016021,GO:0022857,GO:0055085
	pseudoScB.84262	247894414	247904628	4250	852	SECCE2Rv1G0110630	CLIP-associating family protein	HC	GO:0000278,GO:0005876,GO:0005886,GO:0005938,GO:0007026,GO:0009506,GO:0009524,GO:0009826,GO:0043622,GO:0050821,GO:0051010,GO:0051781
	pseudoScB.84263	247915678	247917489	1702	282	SECCE5Rv1G0348600	Pol polyprotein	LC	GO:0003676,GO:0008270
	pseudoScB.84264	248111794	248112153	360	120	SECCE6Rv1G0413300	70 kDa heat shock protein	HC	GO:0000166,GO:0005524
	pseudoScB.84265	248115379	248129793	438	146	SECCE5Rv1G0308490	70 kDa heat shock protein	HC	GO:0000166,GO:0005524
	pseudoScB.84266	249066941	249070073	1064	241	SECCE1Rv1G0044980	villin-like 1	LC	GO:0008152,GO:0016491,GO:0016620,GO:0055114
	pseudoScB.84267	249124333	249129766	1240	121	SECCE3Rv1G0167070	acyl carrier protein 3	LC	GO:0001172,GO:0003723,GO:0003968,GO:0016740,GO:0016779,GO:0031047
	pseudoScB.84268	249127663	249129662	596	388	SECCE1Rv1G0020510	Serine/threonine protein phosphatase 7 long form isogeny	LC	GO:0004175,GO:0005634,GO:0005635,GO:0006508,GO:0008233,GO:0008234,GO:0009792,GO:0016787,GO:0016926,GO:0032880,GO:1904333
	pseudoScB.84269	249135173	249138733	2793	809	SECCE5Rv1G0340510	Protein FAR1-RELATED SEQUENCE 5	LC	GO:0003676,GO:0006355,GO:0008270
	pseudoScB.84270	249143878	249144888	1011	115	SECCE7Rv1G0461060	F-box family protein	LC	GO:0003676,GO:0008270
	pseudoScB.84271	249367452	249368305	854	NA	NA
	pseudoScB.84272	249533054	249536797	2364	NA	SECCE4Rv1G0250420	Pyrophosphate--fructose 6-phosphate 1-phosphotransferase subunit beta	HC	GO:0003824,GO:0003872,GO:0005524,GO:0005737,GO:0006002,GO:0006096,GO:0008152,GO:0016301,GO:0016310,GO:0016740,GO:0046835,GO:0046872,GO:0047334,GO:0061615
	pseudoScB.84273	249711441	249714876	1447	196	SECCE5Rv1G0366150	Pectate trisaccharide-lyase	LC	GO:0000272,GO:0005576,GO:0005975,GO:0016829,GO:0046872,GO:0071555
	pseudoScB.84274	249923636	249931423	2834	134	SECCE5Rv1G0311200	Ankyrin repeat-containing protein	LC	GO:0016020,GO:0016021
	pseudoScB.84275	250070946	250073434	2489	456	SECCE7Rv1G0510950	vascular related NAC-domain protein 1	LC	GO:0006508,GO:0008233
	pseudoScB.84276	250624308	250624873	566	114	SECCE4Rv1G0294590	Retrovirus-related Pol polyprotein from transposon TNT 1-94	LC	GO:0003676,GO:0003899,GO:0008270,GO:0015074,GO:0016740,GO:0016779,GO:0032774
	pseudoScB.84277	250716740	250718303	302	NA	SECCE5Rv1G0366150	Pectate trisaccharide-lyase	LC	GO:0000272,GO:0005576,GO:0005975,GO:0016829,GO:0046872,GO:0071555
	pseudoScB.84278	250848957	250854439	1774	130	SECCE7Rv1G0481070	Long cell-linked locus protein, putative, expressed	HC	GO:0000139,GO:0004571,GO:0005783,GO:0006491
	pseudoScB.84279	251025864	251028158	1435	395	SECCE3Rv1G0187450	GATA transcription factor	HC	GO:0003677,GO:0003700,GO:0005634,GO:0006351,GO:0006355,GO:0008270,GO:0043565,GO:0045893,GO:0046872
	pseudoScB.84280	251755984	251759178	539	NA	SECCE2Rv1G0099880	Myb/SANT-like DNA-binding domain protein	LC	GO:0003677
	pseudoScB.84281	251847572	251852133	2431	581	SECCE3Rv1G0150490	Thiamin diphosphate-binding fold (THDP-binding) superfamily protein	LC	GO:0005507,GO:0005576,GO:0016491,GO:0046872,GO:0052716,GO:0055114
	pseudoScB.84282	251870545	251871460	354	NA	SECCE6Rv1G0408740	GDSL esterase/lipase	HC	GO:0016788
	pseudoScB.84283	252196921	252198348	1428	207	SECCE4Rv1G0288420	DHBP synthase RibB-like alpha/beta domain-containing protein	LC	GO:0016020,GO:0016021,GO:0055085
	pseudoScB.84284	252406950	252413902	1660	129	SECCE3Rv1G0165250	Histone-lysine N-methyltransferase	HC	GO:0005634,GO:0008168,GO:0016740,GO:0018024,GO:0032259,GO:0034968,GO:0046872
	pseudoScB.84285	255552160	255557061	1993	159	SECCE7Rv1G0515490	Eukaryotic aspartyl protease family protein	LC	GO:0005576,GO:0030145,GO:0045735,GO:0046872
	pseudoScB.84286	257720972	257723087	1741	405	SECCE2Rv1G0140260	Acetyl-coenzyme A synthetase	LC	GO:0003824,GO:0008152,GO:0016020,GO:0016021
	pseudoScB.84287	257772507	257778296	3444	118	SECCE6Rv1G0390060	Nuclear pore complex protein NUP205	HC	GO:0005643,GO:0016020,GO:0016021
	pseudoScB.84288	257783781	257786341	1276	NA	SECCEUnv1G0533270	Aspartic proteinase nepenthesin-1	HC	GO:0004190,GO:0006508
	pseudoScB.84289	257813035	257817675	1063	268	SECCE1Rv1G0028700	F-box protein PP2-A13	HC	GO:0006855,GO:0015238,GO:0015297,GO:0016020,GO:0016021,GO:0055085
	pseudoScB.84290	258361109	258361745	637	212	SECCE1Rv1G0015350	Retrotransposon protein, putative, Ty1-copia subclass	LC	GO:0003676,GO:0008270,GO:0015074
	pseudoScB.84291	258364526	258364750	225	NA	SECCE7Rv1G0466360	Tubulin-tyrosine ligase family protein	HC	GO:0005524,GO:0006464,GO:0009507,GO:0016874
	pseudoScB.84292	258460570	258461630	1061	143	SECCE2Rv1G0113170	Translation initiation factor IF-2	LC	GO:0000166,GO:0003743,GO:0003924,GO:0005525,GO:0005622,GO:0005737,GO:0006412,GO:0006413
	pseudoScB.84293	258894788	258908184	1598	137	SECCE5Rv1G0317370	Pre-mRNA-processing protein 40C	LC	GO:0003824,GO:0008152
	pseudoScB.84294	258939894	258944587	1552	146	SECCE6Rv1G0435110	Protein argonaute	HC	GO:0003676,GO:0031047
	pseudoScB.84295	259363710	259372590	816	208	SECCE3Rv1G0192720	Retrotransposon protein, putative, unclassified	LC	GO:0003676,GO:0015074
	pseudoScB.84296	259381545	259382648	368	NA	SECCE6Rv1G0390060	Nuclear pore complex protein NUP205	HC	GO:0005643,GO:0016020,GO:0016021
	pseudoScB.84297	259382883	259383473	314	NA	SECCE4Rv1G0292220	ACT domain-containing protein	LC	GO:0004857,GO:0043086,GO:0046910
	pseudoScB.84298	259747690	259755447	1896	571	SECCE2Rv1G0089970	Abnormal spindle-like microcephaly-associated protein-like protein	HC	GO:0007051
	pseudoScB.84299	260054380	260056427	1247	187	SECCE2Rv1G0089970	Abnormal spindle-like microcephaly-associated protein-like protein	HC	GO:0007051
	pseudoScB.84300	260056914	260063285	6372	1182	SECCE6Rv1G0396420	Retrotransposon protein, putative, unclassified	HC	GO:0000166,GO:0004672,GO:0004674,GO:0004871,GO:0005524,GO:0005622,GO:0006468,GO:0016301,GO:0016310,GO:0035556
	pseudoScB.84301	260121332	260127646	1037	NA	SECCE6Rv1G0413240	Pentatricopeptide repeat-containing protein	HC	GO:0000166,GO:0003924,GO:0005525,GO:0007165,GO:0007186,GO:0019001,GO:0031683
	pseudoScB.84302	260280737	260285014	2537	192	SECCE6Rv1G0401100	Endosomal targeting BRO1-like domain-containing protein	HC	GO:0006488,GO:0016020,GO:0016021
	pseudoScB.84303	260583694	260590949	1784	171	SECCE6Rv1G0384820	Zinc-finger domain of monoamine-oxidase A repressor R1 protein	HC	GO:0003674,GO:0005634,GO:0008150
	pseudoScB.84304	260955294	260958229	1314	318	SECCE1Rv1G0011880	Retrovirus-related Pol polyprotein from transposon TNT 1-94	LC	GO:0003676,GO:0008270,GO:0015074
	pseudoScB.84305	260975970	260979607	2444	107	SECCE5Rv1G0326330	Malonyl-CoA decarboxylase	HC	GO:0006633,GO:0050080
	pseudoScB.84306	262472461	262475577	1164	331	SECCE4Rv1G0245040	Transcriptional factor B3 family protein	HC	GO:0005198,GO:0005882,GO:0008150
	pseudoScB.84307	262553500	262561864	277	NA	SECCE2Rv1G0097370	mRNA 3'-end-processing protein yth1	LC	GO:0003723,GO:0005634,GO:0005829,GO:0005847,GO:0006378,GO:0006397,GO:0046872,GO:0098789
	pseudoScB.84308	262891779	262895448	337	NA	NA
	pseudoScB.84309	263442795	263447956	3078	258	SECCE6Rv1G0432530	Polypyrimidine tract-binding family protein	LC	GO:0003676,GO:0003723
	pseudoScB.84310	263449511	263450378	762	NA	SECCE5Rv1G0314690	TDP-N-acetylfucosamine:lipid II N-acetylfucosaminyltransferase	LC	GO:0005886,GO:0008417,GO:0009246,GO:0016020,GO:0016740,GO:0016757,GO:0036065,GO:0102031
	pseudoScB.84311	263510391	263511996	1606	395	SECCE4Rv1G0294240	Retrovirus-related Pol polyprotein from transposon TNT 1-94	LC	GO:0003676,GO:0008270
	pseudoScB.84312	263594605	263596840	2236	103	SECCE4Rv1G0261690	Transposon Ty1-OL Gag-Pol polyprotein	LC	GO:0000166,GO:0000943,GO:0003676,GO:0003677,GO:0003723,GO:0003824,GO:0003887,GO:0003964,GO:0004190,GO:0004518,GO:0004519,GO:0004523,GO:0004540,GO:0005524,GO:0005634,GO:0005737,GO:0006278,GO:0006310,GO:0006508,GO:0008152,GO:0008233,GO:0015074,GO:0016740,GO:0016779,GO:0016787,GO:0032196,GO:0032197,GO:0046872,GO:0071897,GO:0090305,GO:0090501,GO:0090502
	pseudoScB.84313	263601188	263601492	305	102	SECCE7Rv1G0524180	Polycomb group protein VERNALIZATION 2	HC	GO:0005634,GO:0006355,GO:0031490
	pseudoScB.84314	263704653	263709903	1034	NA	SECCE6Rv1G0426680	Glucosamine-6-phosphate isomerase 1	LC	GO:0004342,GO:0005737,GO:0005975,GO:0006043,GO:0006044,GO:0006091,GO:0016787
	pseudoScB.84315	264237230	264240731	1393	221	SECCEUnv1G0570060	Phosphatidylinositol N-acetyglucosaminlytransferase subunit P-like protein	LC	GO:0000166,GO:0005524,GO:0016020,GO:0016021,GO:0016887
	pseudoScB.84316	264244884	264249868	4343	632	SECCE4Rv1G0287360	Serine/threonine protein phosphatase 7 long form isogeny	HC	GO:0043531
	pseudoScB.84317	265114734	265115394	565	152	NA
	pseudoScB.84318	265237709	265241815	3202	135	SECCE2Rv1G0140920	AAA-type ATPase family protein	LC	GO:0004601,GO:0005576,GO:0006979,GO:0016491,GO:0020037,GO:0042744,GO:0046872,GO:0055114,GO:0098869
	pseudoScB.84319	265524267	265532700	1741	427	SECCE5Rv1G0372900	AT hook motif DNA-binding family protein	LC	GO:0003677
	pseudoScB.84320	265560343	265563657	1767	NA	SECCE5Rv1G0327820	E3 ubiquitin-protein ligase KEG	LC	GO:0004672,GO:0005524,GO:0006468,GO:0009507,GO:0009536,GO:0009704,GO:0009941,GO:0010006,GO:0016020,GO:0016021,GO:0016874,GO:0031359,GO:1904216
	pseudoScB.84321	265564696	265573739	2634	225	SECCE7Rv1G0462510	Bud site selection protein 4	LC	GO:0000142,GO:0005515,GO:0005525,GO:0005621,GO:0005935,GO:0007049,GO:0007120,GO:0031106,GO:0032168,GO:0051301,GO:0097271
	pseudoScB.84322	265592130	265597029	4393	626	SECCE3Rv1G0211650	Protein FAR1-RELATED SEQUENCE 5	LC	GO:0006355,GO:0008270
	pseudoScB.84323	265661324	265665372	3050	359	SECCE1Rv1G0035970	SNF2 domain-containing protein / helicase domain-containing protein	HC	GO:0016740,GO:0016757
	pseudoScB.84324	265836561	265837598	519	121	SECCE5Rv1G0348030	E3 ubiquitin-protein ligase SDIR1	LC	GO:0016020,GO:0016021,GO:0016874
	pseudoScB.84405	266312796	266313921	1026	151	SECCE2Rv1G0122580	U-box domain-containing protein	HC	GO:0004842,GO:0016020,GO:0016021,GO:0016567
	pseudoScB.84404	266330950	266336199	902	121	SECCE5Rv1G0328390	1-acyl-sn-glycerol-3-phosphate acyltransferase	LC	GO:0003841,GO:0008152,GO:0016020,GO:0016021,GO:0016740,GO:0016746
	pseudoScB.84403	266453009	266470901	1462	NA	SECCEUnv1G0543680	Small glutamine-rich tetratricopeptide repeat-containing protein beta	LC	GO:0005515
	pseudoScB.84402	266473526	266477834	671	162	SECCE4Rv1G0245040	Transcriptional factor B3 family protein	HC	GO:0005198,GO:0005882,GO:0008150
	pseudoScB.84401	266487127	266491326	479	152	SECCE4Rv1G0245040	Transcriptional factor B3 family protein	HC	GO:0005198,GO:0005882,GO:0008150
	pseudoScB.84400	266494291	266497784	729	111	SECCEUnv1G0543680	Small glutamine-rich tetratricopeptide repeat-containing protein beta	LC	GO:0005515
	pseudoScB.84399	266497786	266499676	619	NA	SECCE7Rv1G0455300	Disease resistance protein RPM1	HC	GO:0043531
	pseudoScB.84398	266678873	266683062	2194	674	SECCE6Rv1G0447430	DNA (Cytosine-5-)-methyltransferase	HC	GO:0006306,GO:0008168,GO:0016740,GO:0032259
	pseudoScB.84397	268597301	268600496	1077	164	SECCE7Rv1G0506990	Tetratricopeptide repeat (TPR)-like superfamily protein	LC	GO:0009733
	pseudoScB.84396	269003985	269008217	2390	209	SECCE5Rv1G0318080	Calcium-dependent protein kinase	LC	GO:0004672,GO:0005509,GO:0005524,GO:0006468,GO:0016301,GO:0016310
	pseudoScB.84395	269262169	269269654	918	201	SECCE4Rv1G0261590	U-box domain-containing family protein	HC	GO:0004672,GO:0004842,GO:0005524,GO:0006468,GO:0016567
	pseudoScB.84394	269335405	269343818	1219	121	SECCE4Rv1G0261590	U-box domain-containing family protein	HC	GO:0004672,GO:0004842,GO:0005524,GO:0006468,GO:0016567
	pseudoScB.84393	269471071	269479173	944	131	SECCE4Rv1G0261590	U-box domain-containing family protein	HC	GO:0004672,GO:0004842,GO:0005524,GO:0006468,GO:0016567
	pseudoScB.84392	269600927	269608680	707	131	SECCE4Rv1G0261590	U-box domain-containing family protein	HC	GO:0004672,GO:0004842,GO:0005524,GO:0006468,GO:0016567
	pseudoScB.84391	269768760	269787434	840	102	SECCE1Rv1G0054910	Geranylgeranyl transferase type-2 subunit beta	HC	GO:0003824,GO:0004659,GO:0004663,GO:0005515,GO:0005968,GO:0008270,GO:0016740,GO:0017137,GO:0018344,GO:0019840,GO:0046872,GO:0046982,GO:0065003
	pseudoScB.84390	269879087	269887407	1267	207	SECCE4Rv1G0261590	U-box domain-containing family protein	HC	GO:0004672,GO:0004842,GO:0005524,GO:0006468,GO:0016567
	pseudoScB.84389	269909998	269924192	2022	491	SECCE5Rv1G0318270	Retrotransposon protein, putative, Ty3-gypsy subclass	HC	GO:0003676,GO:0008270,GO:0015074
	pseudoScB.84388	269924740	269944232	3447	155	SECCEUnv1G0539040	Basic helix-loop-helix transcription factor	HC	GO:0046983
	pseudoScB.84387	269965324	269975327	571	NA	SECCE2Rv1G0120170	Transposase	LC	GO:0005524,GO:0005634,GO:0006351,GO:0006355,GO:0032502
	pseudoScB.84386	270107062	270115088	965	131	SECCE4Rv1G0261590	U-box domain-containing family protein	HC	GO:0004672,GO:0004842,GO:0005524,GO:0006468,GO:0016567
	pseudoScB.84385	270209229	270220673	1464	415	SECCE5Rv1G0366150	Pectate trisaccharide-lyase	LC	GO:0000272,GO:0005576,GO:0005975,GO:0016829,GO:0046872,GO:0071555
	pseudoScB.84128	270830482	270835346	3499	182	SECCEUnv1G0562360	Zn-dependent hydrolase (Beta-lactamase fold protein)	LC	GO:0016787
	pseudoScB.84129	271143889	271144343	455	101	NA
	pseudoScB.84130	271870518	271872520	897	102	SECCE4Rv1G0280550	Leucine-rich repeat receptor-like protein kinase	HC	GO:0000166,GO:0004672,GO:0004674,GO:0005524,GO:0005886,GO:0006468,GO:0016020,GO:0016021,GO:0016301,GO:0016310,GO:0016740
	pseudoScB.84131	271923434	271927795	647	154	SECCE4Rv1G0245040	Transcriptional factor B3 family protein	HC	GO:0005198,GO:0005882,GO:0008150
	pseudoScB.84132	272103783	272107995	2216	674	SECCE6Rv1G0447430	DNA (Cytosine-5-)-methyltransferase	HC	GO:0006306,GO:0008168,GO:0016740,GO:0032259
	pseudoScB.84133	273900502	273902117	1029	NA	SECCE2Rv1G0137410	Protein FAR1-RELATED SEQUENCE 5	LC	GO:0003674,GO:0005575,GO:0005739,GO:0008150
	pseudoScB.84134	275019947	275022532	591	114	SECCE5Rv1G0366150	Pectate trisaccharide-lyase	LC	GO:0000272,GO:0005576,GO:0005975,GO:0016829,GO:0046872,GO:0071555
	pseudoScB.84135	275713483	275719870	305	NA	SECCE3Rv1G0188010	Reticulon-like protein	HC	GO:0005783,GO:0005789,GO:0016020,GO:0016021
	pseudoScB.84136	275721021	275724968	2848	231	SECCE3Rv1G0188010	Reticulon-like protein	HC	GO:0005783,GO:0005789,GO:0016020,GO:0016021
	pseudoScB.84127	275852259	275856165	1735	195	SECCE2Rv1G0136280	Pentatricopeptide repeat-containing protein	HC	GO:0003676,GO:0008270,GO:0015074,GO:0016020,GO:0016021
	pseudoScB.84126	275909450	275918483	7234	411	SECCE3Rv1G0208990	Transposon protein, putative, CACTA, En/Spm sub-class	LC	GO:0006508,GO:0008234
	pseudoScB.84125	276110219	276113882	3664	NA	SECCEUnv1G0542000	Gibberellin 3-beta-dioxygenase 1	LC	GO:0005737,GO:0009639,GO:0009686,GO:0009739,GO:0009740,GO:0010114,GO:0016491,GO:0016707,GO:0046872,GO:0051213,GO:0055114
	pseudoScB.84124	276267455	276267776	322	NA	SECCE2Rv1G0087220	PLAC8 family protein	LC	GO:0005739,GO:0005743,GO:0006122,GO:0008121,GO:0009055,GO:0016020,GO:0016021,GO:0016491,GO:0022904,GO:0045275,GO:0046872,GO:0055114,GO:0070469
	pseudoScB.84123	276282115	276285231	3117	NA	SECCEUnv1G0542000	Gibberellin 3-beta-dioxygenase 1	LC	GO:0005737,GO:0009639,GO:0009686,GO:0009739,GO:0009740,GO:0010114,GO:0016491,GO:0016707,GO:0046872,GO:0051213,GO:0055114
	pseudoScB.84122	276806891	276810795	1921	106	SECCE4Rv1G0217580	Protein kinase superfamily protein	HC	GO:0016301,GO:0016310
	pseudoScB.84121	277338389	277347962	2959	167	SECCE1Rv1G0012980	Serine/threonine-protein phosphatase	HC	GO:0004497,GO:0005506,GO:0016491,GO:0016705,GO:0020037,GO:0046872,GO:0055114
	pseudoScB.84120	277356285	277359594	1323	371	SECCE6Rv1G0399570	Transposase	LC	GO:0016020,GO:0016021
	pseudoScB.84119	277787958	277791311	1365	119	SECCE5Rv1G0366150	Pectate trisaccharide-lyase	LC	GO:0000272,GO:0005576,GO:0005975,GO:0016829,GO:0046872,GO:0071555
	pseudoScB.84118	277830288	277839823	2959	167	SECCE1Rv1G0012980	Serine/threonine-protein phosphatase	HC	GO:0004497,GO:0005506,GO:0016491,GO:0016705,GO:0020037,GO:0046872,GO:0055114
	pseudoScB.84117	278053136	278058369	457	106	SECCE5Rv1G0366150	Pectate trisaccharide-lyase	LC	GO:0000272,GO:0005576,GO:0005975,GO:0016829,GO:0046872,GO:0071555
	pseudoScB.84116	278912158	278912694	537	NA	SECCE3Rv1G0199220	Cytochrome P450 family protein, expressed	HC	GO:0004497,GO:0005506,GO:0016020,GO:0016021,GO:0016491,GO:0016705,GO:0020037,GO:0046872,GO:0055114
	pseudoScB.84115	278912976	278913681	706	NA	SECCEUnv1G0570620	glycine/proline-rich protein	LC	GO:0003676,GO:0015074
	pseudoScB.84114	280768491	280795900	3466	1086	SECCE4Rv1G0296380	Kinesin-like protein	HC	GO:0000166,GO:0003774,GO:0003777,GO:0005524,GO:0005874,GO:0007018,GO:0008017
	pseudoScB.84113	281101563	281102107	545	NA	SECCE6Rv1G0387020	Na(+)/H(+) antiporter NhaA	LC	GO:0005886,GO:0006811,GO:0006814,GO:0006885,GO:0015297,GO:0016020,GO:0016021,GO:0055085
	pseudoScB.84112	281270911	281272068	551	149	SECCE2Rv1G0077070	UBX domain-containing protein	LC	GO:0016829
	pseudoScB.84111	281607049	281607910	447	NA	SECCE6Rv1G0401560	Vesicle-associated 1-1-like protein	HC	GO:0005789,GO:0016020,GO:0016021
	pseudoScB.84110	281756828	281760168	1365	220	SECCE6Rv1G0399560	Purine ribonucleoside efflux pump NepI	LC	GO:0005886,GO:0015211,GO:0015860,GO:0016020,GO:0016021,GO:0055085
	pseudoScB.84109	283812158	283818389	2965	NA	SECCE4Rv1G0263450	DNA mismatch repair protein MutS	LC	GO:0000166,GO:0003677,GO:0005524,GO:0006281,GO:0006298,GO:0006974,GO:0030983
	pseudoScB.84108	283943325	283947146	1070	121	SECCE5Rv1G0317370	Pre-mRNA-processing protein 40C	LC	GO:0003824,GO:0008152
	pseudoScB.84107	284269730	284270696	856	163	SECCE4Rv1G0263450	DNA mismatch repair protein MutS	LC	GO:0000166,GO:0003677,GO:0005524,GO:0006281,GO:0006298,GO:0006974,GO:0030983
	pseudoScB.84106	285142424	285149094	2152	297	SECCE2Rv1G0068010	Methyl-CpG-binding domain protein	HC	GO:0003677,GO:0005634
	pseudoScB.84105	285269822	285275790	4958	531	SECCE4Rv1G0284290	DNA helicase homolog, putative	LC	GO:0000166,GO:0000723,GO:0003678,GO:0004386,GO:0005524,GO:0006281,GO:0006310,GO:0006974,GO:0016787,GO:0032508
	pseudoScB.84104	285830241	285833890	3650	NA	SECCEUnv1G0542000	Gibberellin 3-beta-dioxygenase 1	LC	GO:0005737,GO:0009639,GO:0009686,GO:0009739,GO:0009740,GO:0010114,GO:0016491,GO:0016707,GO:0046872,GO:0051213,GO:0055114
	pseudoScB.84103	285987754	285991283	3530	NA	SECCEUnv1G0542000	Gibberellin 3-beta-dioxygenase 1	LC	GO:0005737,GO:0009639,GO:0009686,GO:0009739,GO:0009740,GO:0010114,GO:0016491,GO:0016707,GO:0046872,GO:0051213,GO:0055114
	pseudoScB.84102	286241918	286252617	466	106	SECCE2Rv1G0120170	Transposase	LC	GO:0005524,GO:0005634,GO:0006351,GO:0006355,GO:0032502
	pseudoScB.84101	286497721	286501628	1935	NA	SECCE4Rv1G0217580	Protein kinase superfamily protein	HC	GO:0016301,GO:0016310
	pseudoScB.84100	286596028	286597501	1391	135	SECCE7Rv1G0465400	Acyl-[acyl-carrier-protein] desaturase	LC	GO:0006631,GO:0006633,GO:0009507,GO:0016491,GO:0045300,GO:0046872,GO:0055114
	pseudoScB.84099	287007290	287016006	2728	167	SECCE5Rv1G0299460	Receptor-like kinase	HC	GO:0000166,GO:0004672,GO:0005524,GO:0006468,GO:0016020,GO:0016021,GO:0016301,GO:0016310
	pseudoScB.84098	287171190	287172605	1416	263	SECCE1Rv1G0039880	HXXXD-type acyl-transferase family protein	HC	GO:0016740,GO:0016747
	pseudoScB.84097	287181386	287186663	502	112	SECCE5Rv1G0366150	Pectate trisaccharide-lyase	LC	GO:0000272,GO:0005576,GO:0005975,GO:0016829,GO:0046872,GO:0071555
	pseudoScB.84096	288022989	288023525	537	NA	SECCE3Rv1G0199220	Cytochrome P450 family protein, expressed	HC	GO:0004497,GO:0005506,GO:0016020,GO:0016021,GO:0016491,GO:0016705,GO:0020037,GO:0046872,GO:0055114
	pseudoScB.84095	288023803	288024804	1002	NA	SECCEUnv1G0570620	glycine/proline-rich protein	LC	GO:0003676,GO:0015074
	pseudoScB.84094	288164015	288175130	1277	231	SECCE5Rv1G0366150	Pectate trisaccharide-lyase	LC	GO:0000272,GO:0005576,GO:0005975,GO:0016829,GO:0046872,GO:0071555
	pseudoScB.84093	289882672	289909999	3463	1085	SECCE4Rv1G0296380	Kinesin-like protein	HC	GO:0000166,GO:0003774,GO:0003777,GO:0005524,GO:0005874,GO:0007018,GO:0008017
	pseudoScB.84092	290606336	290608127	746	101	SECCE3Rv1G0153390	Plant invertase/pectin methylesterase inhibitor superfamily protein, putative	HC	GO:0004857,GO:0043086
	pseudoScB.84091	292008767	292035957	3545	1099	SECCE4Rv1G0296380	Kinesin-like protein	HC	GO:0000166,GO:0003774,GO:0003777,GO:0005524,GO:0005874,GO:0007018,GO:0008017
	pseudoScB.84089	292105321	292113481	357	NA	SECCE6Rv1G0399570	Transposase	LC	GO:0016020,GO:0016021
	pseudoScB.84090	292105394	292107735	303	NA	SECCE5Rv1G0366150	Pectate trisaccharide-lyase	LC	GO:0000272,GO:0005576,GO:0005975,GO:0016829,GO:0046872,GO:0071555
	pseudoScB.84088	292113225	292116596	1387	337	SECCE2Rv1G0120170	Transposase	LC	GO:0005524,GO:0005634,GO:0006351,GO:0006355,GO:0032502
	pseudoScB.84087	292371803	292390759	953	NA	SECCE2Rv1G0067710	Retrotransposon protein, putative, unclassified	LC	GO:0003824,GO:0004802,GO:0008152
	pseudoScB.84086	292578484	292578689	206	NA	SECCE1Rv1G0040130	phosphatidyl inositol monophosphate 5 kinase	LC	GO:0016740,GO:0016747
	pseudoScB.84085	295483417	295487284	1120	127	SECCE5Rv1G0317370	Pre-mRNA-processing protein 40C	LC	GO:0003824,GO:0008152
	pseudoScB.84084	295806464	295807430	856	163	SECCE4Rv1G0263450	DNA mismatch repair protein MutS	LC	GO:0000166,GO:0003677,GO:0005524,GO:0006281,GO:0006298,GO:0006974,GO:0030983
	pseudoScB.84083	296534833	296543573	719	188	NA
	pseudoScB.84082	296668828	296675444	2098	288	SECCE2Rv1G0068010	Methyl-CpG-binding domain protein	HC	GO:0003677,GO:0005634
	pseudoScB.84081	296796168	296802160	4982	531	SECCE4Rv1G0284290	DNA helicase homolog, putative	LC	GO:0000166,GO:0000723,GO:0003678,GO:0004386,GO:0005524,GO:0006281,GO:0006310,GO:0006974,GO:0016787,GO:0032508
	pseudoScB.84080	297096592	297106164	1057	289	SECCE1Rv1G0000070	Transposase	LC	GO:0004553,GO:0004565,GO:0005975,GO:0008152,GO:0016787,GO:0016798,GO:0030246
	pseudoScB.84079	297412362	297415791	3430	NA	SECCEUnv1G0542000	Gibberellin 3-beta-dioxygenase 1	LC	GO:0005737,GO:0009639,GO:0009686,GO:0009739,GO:0009740,GO:0010114,GO:0016491,GO:0016707,GO:0046872,GO:0051213,GO:0055114
	pseudoScB.84078	297555221	297558853	3633	NA	SECCEUnv1G0542000	Gibberellin 3-beta-dioxygenase 1	LC	GO:0005737,GO:0009639,GO:0009686,GO:0009739,GO:0009740,GO:0010114,GO:0016491,GO:0016707,GO:0046872,GO:0051213,GO:0055114
	pseudoScB.84077	297692541	297697369	1621	438	SECCE7Rv1G0524960	Cytomatrix protein-like protein	HC	GO:0008150
	pseudoScB.84076	298149111	298151702	2592	121	SECCE2Rv1G0103250	Histone-lysine N-methyltransferase	HC	GO:0005634,GO:0008168,GO:0016740,GO:0018024,GO:0032259,GO:0034968
	pseudoScB.84075	298371500	298373437	1162	260	SECCE3Rv1G0188010	Reticulon-like protein	HC	GO:0005783,GO:0005789,GO:0016020,GO:0016021
	pseudoScB.84074	299398326	299403752	1351	NA	SECCE4Rv1G0245970	Ubiquitin-like-specific protease 1D	HC	GO:0006508,GO:0008233,GO:0008234
	pseudoScB.84073	299440454	299444847	726	NA	SECCE7Rv1G0464950	WD and tetratricopeptide repeat protein, putative	HC	GO:0016020,GO:0016021,GO:0030001,GO:0046873
	pseudoScB.84072	299588681	299595380	2670	184	SECCE7Rv1G0504730	Receptor protein kinase-like	HC	GO:0004672,GO:0004674,GO:0005524,GO:0005886,GO:0006468,GO:0016301,GO:0016310
	pseudoScB.84071	299676010	299679213	3110	235	SECCE5Rv1G0337710	Cyclin-B1-5	LC	GO:0005634
	pseudoScB.84070	299761327	299764386	1795	128	SECCE4Rv1G0275160	NBS-LRR disease resistance protein	HC	GO:0043531
	pseudoScB.84069	299853686	299856985	2278	142	SECCE2Rv1G0076390	ABC transporter, putative	HC	GO:0000166,GO:0000325,GO:0005524,GO:0005774,GO:0016020,GO:0016021,GO:0016887,GO:0042626,GO:0055085
	pseudoScB.84068	299970791	299971343	280	NA	SECCE4Rv1G0242300	Polynucleotidyl transferase, ribonuclease H-like superfamily protein	HC	GO:0003676,GO:0005575,GO:0008150,GO:0016740
	pseudoScB.84067	300190445	300193534	3090	117	SECCE4Rv1G0292420	Hermansky-Pudlak syndrome 5 protein	LC	GO:0005515,GO:0005737,GO:0005829,GO:0006996,GO:0007596,GO:0031084,GO:0043473
	pseudoScB.84066	300541010	300545579	1671	182	SECCE6Rv1G0395100	U6 snRNA-associated Sm-like protein LSm7	LC	GO:0000398,GO:0000956
	pseudoScB.84065	301076493	301080091	1626	343	SECCE5Rv1G0366150	Pectate trisaccharide-lyase	LC	GO:0000272,GO:0005576,GO:0005975,GO:0016829,GO:0046872,GO:0071555
	pseudoScB.84064	301085315	301087689	402	NA	SECCE5Rv1G0366150	Pectate trisaccharide-lyase	LC	GO:0000272,GO:0005576,GO:0005975,GO:0016829,GO:0046872,GO:0071555
	pseudoScB.83579	302003683	302004948	257	NA	NA
	pseudoScB.83578	302653904	302662689	763	217	NA
	pseudoScB.83577	304205595	304214072	609	203	SECCE2Rv1G0103730	Kinesin-like protein	HC	GO:0000166,GO:0003774,GO:0003777,GO:0005524,GO:0005874,GO:0005886,GO:0007018,GO:0008017
	pseudoScB.83576	304363529	304366722	2858	NA	SECCE3Rv1G0188010	Reticulon-like protein	HC	GO:0005783,GO:0005789,GO:0016020,GO:0016021
	pseudoScB.83575	305433835	305435184	1350	187	SECCE2Rv1G0126120	Protein kinase superfamily protein	LC	GO:0016020,GO:0016021
	pseudoScB.83574	305952241	305955634	650	NA	SECCE6Rv1G0426680	Glucosamine-6-phosphate isomerase 1	LC	GO:0004342,GO:0005737,GO:0005975,GO:0006043,GO:0006044,GO:0006091,GO:0016787
	pseudoScB.83573	306186197	306186509	313	NA	SECCE3Rv1G0208380	Protein HASTY 1	HC	GO:0006629,GO:0008152,GO:0016042,GO:0016787
	pseudoScB.83572	306480622	306484228	1632	470	SECCE5Rv1G0366150	Pectate trisaccharide-lyase	LC	GO:0000272,GO:0005576,GO:0005975,GO:0016829,GO:0046872,GO:0071555
	pseudoScB.83571	306662838	306663956	1119	NA	SECCE4Rv1G0248250	Gibberellin 3-beta-dioxygenase 1	LC	GO:0005737,GO:0009639,GO:0009686,GO:0009739,GO:0009740,GO:0010114,GO:0016491,GO:0016707,GO:0046872,GO:0051213,GO:0055114
	pseudoScB.83570	306786053	306786594	542	NA	SECCE1Rv1G0040130	phosphatidyl inositol monophosphate 5 kinase	LC	GO:0016740,GO:0016747
	pseudoScB.83569	306969717	306971112	648	148	SECCE1Rv1G0000070	Transposase	LC	GO:0004553,GO:0004565,GO:0005975,GO:0008152,GO:0016787,GO:0016798,GO:0030246
	pseudoScB.83568	307435922	307439805	3109	201	SECCE3Rv1G0188010	Reticulon-like protein	HC	GO:0005783,GO:0005789,GO:0016020,GO:0016021
	pseudoScB.83567	308160930	308162113	1184	318	SECCE1Rv1G0008400	fibronectin type III domain protein (DUF1423)	LC	GO:0016020,GO:0016021
	pseudoScB.83566	308428862	308429114	253	NA	SECCEUnv1G0541630	Protein phosphatase 2C family protein	LC	GO:0005739,GO:0015232,GO:0015886,GO:0016020,GO:0016021,GO:0017004,GO:0020037,GO:0031966
	pseudoScB.83565	308499510	308499915	406	NA	SECCE2Rv1G0126120	Protein kinase superfamily protein	LC	GO:0016020,GO:0016021
	pseudoScB.83564	309018645	309022038	650	NA	SECCE6Rv1G0426680	Glucosamine-6-phosphate isomerase 1	LC	GO:0004342,GO:0005737,GO:0005975,GO:0006043,GO:0006044,GO:0006091,GO:0016787
	pseudoScB.83563	309252592	309252904	313	NA	SECCE3Rv1G0208380	Protein HASTY 1	HC	GO:0006629,GO:0008152,GO:0016042,GO:0016787
	pseudoScB.83562	309547127	309550142	1041	301	SECCE5Rv1G0366150	Pectate trisaccharide-lyase	LC	GO:0000272,GO:0005576,GO:0005975,GO:0016829,GO:0046872,GO:0071555
	pseudoScB.83561	309735868	309736983	1116	NA	SECCE4Rv1G0248250	Gibberellin 3-beta-dioxygenase 1	LC	GO:0005737,GO:0009639,GO:0009686,GO:0009739,GO:0009740,GO:0010114,GO:0016491,GO:0016707,GO:0046872,GO:0051213,GO:0055114
	pseudoScB.83560	309737260	309737634	375	NA	SECCE3Rv1G0160280	Leucine-rich repeat receptor-like protein kinase family protein	HC	GO:0046872
	pseudoScB.83559	310268581	310272907	2031	112	SECCE6Rv1G0400220	Vesicle-associated 1-1-like protein	HC	GO:0005789,GO:0016020,GO:0016021
	pseudoScB.83558	310480592	310483752	1658	307	SECCE1Rv1G0011880	Retrovirus-related Pol polyprotein from transposon TNT 1-94	LC	GO:0003676,GO:0008270,GO:0015074
	pseudoScB.83557	310590389	310593585	2289	616	SECCE7Rv1G0485900	Transposon protein, putative, Mutator sub-class	LC	GO:0008270
	pseudoScB.83556	310647080	310648917	617	162	NA
	pseudoScB.83555	311300276	311305874	5599	1581	SECCE5Rv1G0318270	Retrotransposon protein, putative, Ty3-gypsy subclass	HC	GO:0003676,GO:0008270,GO:0015074
	pseudoScB.83554	311318411	311320553	1387	283	SECCE6Rv1G0399560	Purine ribonucleoside efflux pump NepI	LC	GO:0005886,GO:0015211,GO:0015860,GO:0016020,GO:0016021,GO:0055085
	pseudoScB.83553	311581477	311586161	3584	165	SECCE4Rv1G0226560	Transposon protein, putative, CACTA, En/Spm sub-class, expressed	LC	GO:0003677,GO:0003700,GO:0005634,GO:0006351,GO:0006355,GO:0008270,GO:0043565,GO:0045893,GO:0046872
	pseudoScB.83552	311602512	311604402	1121	NA	SECCE5Rv1G0358460	Glutamate dehydrogenase	HC	GO:0006520,GO:0016491,GO:0016639,GO:0055114
	pseudoScB.83551	311605966	311607150	493	102	SECCE2Rv1G0122170	Imidazoleglycerol-phosphate dehydratase	HC	GO:0000105,GO:0004424,GO:0016829
	pseudoScB.83550	311669121	311669454	334	NA	SECCEUnv1G0570820	30S ribosomal protein S12	HC	GO:0000049,GO:0003723,GO:0003735,GO:0005622,GO:0005840,GO:0006412,GO:0015935,GO:0019843
	pseudoScB.83549	311681443	311683659	2217	182	SECCEUnv1G0541630	Protein phosphatase 2C family protein	LC	GO:0005739,GO:0015232,GO:0015886,GO:0016020,GO:0016021,GO:0017004,GO:0020037,GO:0031966
	pseudoScB.83548	311740224	311740660	437	NA	SECCEUnv1G0570820	30S ribosomal protein S12	HC	GO:0000049,GO:0003723,GO:0003735,GO:0005622,GO:0005840,GO:0006412,GO:0015935,GO:0019843
	pseudoScB.83547	311766468	311768399	1932	182	SECCE6Rv1G0387020	Na(+)/H(+) antiporter NhaA	LC	GO:0005886,GO:0006811,GO:0006814,GO:0006885,GO:0015297,GO:0016020,GO:0016021,GO:0055085
	pseudoScB.83546	311856473	311858448	1976	182	SECCEUnv1G0541630	Protein phosphatase 2C family protein	LC	GO:0005739,GO:0015232,GO:0015886,GO:0016020,GO:0016021,GO:0017004,GO:0020037,GO:0031966
	pseudoScB.83544	312010862	312027247	1156	360	SECCE1Rv1G0051320	Nucleosome assembly protein 1-like 1	HC	GO:0005634,GO:0006334
	pseudoScB.83545	312014230	312015421	2876	186	SECCE1Rv1G0006450	Histone-lysine N-methyltransferase	HC	GO:0005634,GO:0005694,GO:0008168,GO:0008270,GO:0016571,GO:0016740,GO:0018024,GO:0032259,GO:0034968
	pseudoScB.83543	312047024	312048001	417	130	SECCE5Rv1G0322930	QWRF motif protein (DUF566)	HC	GO:0003676
	pseudoScB.83542	312048810	312049248	319	NA	SECCE5Rv1G0322930	QWRF motif protein (DUF566)	HC	GO:0003676
	pseudoScB.83541	312534094	312540829	5251	353	SECCE5Rv1G0322930	QWRF motif protein (DUF566)	HC	GO:0003676
	pseudoScB.83540	313001935	313004640	1101	178	SECCE5Rv1G0322930	QWRF motif protein (DUF566)	HC	GO:0003676
	pseudoScB.83539	314331688	314333098	767	178	SECCE5Rv1G0322930	QWRF motif protein (DUF566)	HC	GO:0003676
	pseudoScB.83538	314333838	314334418	461	NA	SECCE5Rv1G0322930	QWRF motif protein (DUF566)	HC	GO:0003676
	pseudoScB.83537	314339942	314342581	1035	257	SECCE5Rv1G0322930	QWRF motif protein (DUF566)	HC	GO:0003676
	pseudoScB.83536	314698327	314701699	1641	388	SECCE1Rv1G0051320	Nucleosome assembly protein 1-like 1	HC	GO:0005634,GO:0006334
	pseudoScB.83535	315193700	315197083	1382	217	SECCE2Rv1G0120170	Transposase	LC	GO:0005524,GO:0005634,GO:0006351,GO:0006355,GO:0032502
	pseudoScB.83534	315201639	315205011	1371	214	SECCE2Rv1G0120170	Transposase	LC	GO:0005524,GO:0005634,GO:0006351,GO:0006355,GO:0032502
	pseudoScB.83533	315610908	315613116	629	NA	NA
DCR399	pseudoScB.83532	316055248	316058950	1359	NA	SECCE3Rv1G0143790	Dipeptidyl peptidase family member 6	HC	GO:0006508,GO:0008236
	pseudoScB.83531	317052337	317072417	3909	1066	SECCE7Rv1G0469790	Ubiquitin carboxyl-terminal hydrolase	HC	GO:0004843,GO:0006511,GO:0016579,GO:0016787,GO:0036459
	pseudoScB.83530	318261723	318264659	1339	446	SECCE2Rv1G0087710	Kinesin-like protein	HC	GO:0000166,GO:0003774,GO:0003777,GO:0005524,GO:0005874,GO:0007018,GO:0008017,GO:0016787
	pseudoScB.83529	318264706	318268273	293	NA	SECCE2Rv1G0087710	Kinesin-like protein	HC	GO:0000166,GO:0003774,GO:0003777,GO:0005524,GO:0005874,GO:0007018,GO:0008017,GO:0016787
	pseudoScB.83528	318495675	318495900	226	NA	SECCEUnv1G0542340	ATP synthase subunit 9, mitochondrial	HC	GO:0005739,GO:0006811,GO:0008289,GO:0015078,GO:0015986,GO:0015991,GO:0016020,GO:0016021,GO:0031966,GO:0033177,GO:0045263
	pseudoScB.83527	318586773	318593061	4320	132	SECCE7Rv1G0506920	Basic helix-loop-helix transcription factor	LC	GO:0046983
	pseudoScB.83526	319959676	319971485	1328	199	SECCE5Rv1G0366150	Pectate trisaccharide-lyase	LC	GO:0000272,GO:0005576,GO:0005975,GO:0016829,GO:0046872,GO:0071555
	pseudoScB.83525	321949858	321954295	1884	502	SECCE6Rv1G0381900	Kinetochore protein nuf2	HC	GO:0000776,GO:0031262
	pseudoScB.83524	322008362	322008963	602	166	SECCE6Rv1G0381920	Histone H2A	HC	GO:0000786,GO:0003677,GO:0005634,GO:0005694,GO:0046982
	pseudoScB.83984	323144902	323147801	805	NA	SECCE7Rv1G0521210	ATP-dependent RNA helicase	HC	GO:0003676,GO:0004386,GO:0005524
	pseudoScB.83985	323450143	323470215	2043	298	SECCE7Rv1G0461060	F-box family protein	LC	GO:0003676,GO:0008270
	pseudoScB.83986	323514892	323523403	1872	184	SECCE1Rv1G0007140	Retrotransposon protein, putative, Ty3-gypsy subclass	HC	GO:0003824,GO:0009116
	pseudoScB.83987	323529222	323532020	2799	101	SECCE1Rv1G0036890	Pyruvate, phosphate dikinase	HC	GO:0016020,GO:0016021
	pseudoScB.83988	323700195	323700465	271	NA	SECCEUnv1G0538590	Inter-alpha-trypsin inhibitor heavy chain H2	LC	GO:0004867,GO:0005576,GO:0005615,GO:0010466,GO:0010951,GO:0030212,GO:0030414
	pseudoScB.83989	323750404	323751970	1567	NA	SECCEUnv1G0570620	glycine/proline-rich protein	LC	GO:0003676,GO:0015074
	pseudoScB.83990	323958696	323962221	2624	182	SECCE6Rv1G0428820	PAX-interacting protein 1	HC	GO:0016491,GO:0046872,GO:0055114
	pseudoScB.83991	324103561	324104267	578	193	SECCE5Rv1G0372910	Tubulin beta chain	HC	GO:0000166,GO:0003924,GO:0005200,GO:0005525,GO:0005737,GO:0005856,GO:0005874,GO:0007010,GO:0007017
	pseudoScB.83992	324114557	324114889	241	NA	SECCE7Rv1G0514420	Tubulin beta chain	HC	GO:0000166,GO:0003924,GO:0005200,GO:0005525,GO:0005737,GO:0005856,GO:0005874,GO:0007010,GO:0007017
	pseudoScB.83993	324115459	324116305	847	151	SECCE5Rv1G0372910	Tubulin beta chain	HC	GO:0000166,GO:0003924,GO:0005200,GO:0005525,GO:0005737,GO:0005856,GO:0005874,GO:0007010,GO:0007017
	pseudoScB.83994	325652141	325652571	295	NA	SECCE2Rv1G0087710	Kinesin-like protein	HC	GO:0000166,GO:0003774,GO:0003777,GO:0005524,GO:0005874,GO:0007018,GO:0008017,GO:0016787
	pseudoScB.83995	325654621	325655500	670	224	SECCE2Rv1G0087710	Kinesin-like protein	HC	GO:0000166,GO:0003774,GO:0003777,GO:0005524,GO:0005874,GO:0007018,GO:0008017,GO:0016787
	pseudoScB.83996	326264626	326278902	3434	980	SECCE2Rv1G0087710	Kinesin-like protein	HC	GO:0000166,GO:0003774,GO:0003777,GO:0005524,GO:0005874,GO:0007018,GO:0008017,GO:0016787
	pseudoScB.83997	326858475	326858992	314	NA	SECCE2Rv1G0087710	Kinesin-like protein	HC	GO:0000166,GO:0003774,GO:0003777,GO:0005524,GO:0005874,GO:0007018,GO:0008017,GO:0016787
	pseudoScB.83998	326862125	326864032	1071	357	SECCE2Rv1G0087710	Kinesin-like protein	HC	GO:0000166,GO:0003774,GO:0003777,GO:0005524,GO:0005874,GO:0007018,GO:0008017,GO:0016787
	pseudoScB.83999	327337204	327350367	3249	854	SECCE7Rv1G0478070	Acyl-CoA N-acyltransferase with RING/FYVE/PHD-type zinc finger protein	HC	GO:0005634,GO:0005694,GO:0008168,GO:0008270,GO:0016571,GO:0016740,GO:0018024,GO:0032259,GO:0034968
	pseudoScB.84000	327405807	327409728	1283	109	SECCE2Rv1G0115450	Ubiquitin-like-specific protease 1	LC	GO:0004175,GO:0005634,GO:0005635,GO:0005737,GO:0005829,GO:0006508,GO:0008233,GO:0008234,GO:0016485,GO:0016787,GO:0016926,GO:0030466,GO:0034399,GO:0070139,GO:0070140
	pseudoScB.84001	327573762	327579600	855	145	SECCE4Rv1G0217960	Transposon protein, putative, Mutator sub-class, expressed	LC	GO:0008270
	pseudoScB.84002	327728530	327733968	367	NA	SECCE1Rv1G0029570	Retrovirus-related Pol polyprotein from transposon TNT 1-94	LC	GO:0003676,GO:0015074
	pseudoScB.84003	328313861	328317220	1385	NA	SECCE5Rv1G0366150	Pectate trisaccharide-lyase	LC	GO:0000272,GO:0005576,GO:0005975,GO:0016829,GO:0046872,GO:0071555
	pseudoScB.84004	328316365	328324541	201	NA	SECCE3Rv1G0180440	Tetratricopeptide repeat (TPR)-like superfamily protein	LC	GO:0000166,GO:0005524,GO:0016020,GO:0016021,GO:0016887
	pseudoScB.84005	329215690	329225644	4858	1546	SECCE6Rv1G0440310	Retrovirus-related Pol polyprotein from transposon TNT 1-94	LC	GO:0003676,GO:0008270,GO:0015074
	pseudoScB.84006	329563495	329566044	1726	256	SECCE7Rv1G0491990	Vacuolar protein sorting-associated protein 52-like protein	LC	GO:0009055,GO:0016020,GO:0016021,GO:0022900
	pseudoScB.84007	329594150	329596699	1726	256	SECCE7Rv1G0491990	Vacuolar protein sorting-associated protein 52-like protein	LC	GO:0009055,GO:0016020,GO:0016021,GO:0022900
	pseudoScB.84008	330300127	330300841	715	NA	SECCE4Rv1G0287060	NBS-LRR-like resistance protein	HC	GO:0043531
	pseudoScB.84009	330710815	330714919	1612	203	SECCEUnv1G0570060	Phosphatidylinositol N-acetyglucosaminlytransferase subunit P-like protein	LC	GO:0000166,GO:0005524,GO:0016020,GO:0016021,GO:0016887
	pseudoScB.84010	331154595	331155587	993	249	NA
	pseudoScB.84011	331338548	331344089	2574	736	SECCE2Rv1G0087710	Kinesin-like protein	HC	GO:0000166,GO:0003774,GO:0003777,GO:0005524,GO:0005874,GO:0007018,GO:0008017,GO:0016787
	pseudoScB.84012	331345216	331348390	545	182	SECCE2Rv1G0087710	Kinesin-like protein	HC	GO:0000166,GO:0003774,GO:0003777,GO:0005524,GO:0005874,GO:0007018,GO:0008017,GO:0016787
	pseudoScB.84013	331409329	331414849	5521	1570	SECCE5Rv1G0318270	Retrotransposon protein, putative, Ty3-gypsy subclass	HC	GO:0003676,GO:0008270,GO:0015074
	pseudoScB.84014	331457104	331460324	1241	105	SECCE4Rv1G0247410	Serine hydroxymethyltransferase	LC	GO:0003824,GO:0004372,GO:0005737,GO:0006545,GO:0006730,GO:0008652,GO:0016740,GO:0019264,GO:0030170,GO:0035999
	pseudoScB.84015	331562625	331567203	4579	327	SECCEUnv1G0552880	RNA-binding protein	LC	GO:0003824,GO:0004298,GO:0005737,GO:0005839,GO:0006508,GO:0008152,GO:0008233,GO:0009376,GO:0016787,GO:0046872,GO:0051603
	pseudoScB.84016	332059728	332063000	3273	349	SECCEUnv1G0552880	RNA-binding protein	LC	GO:0003824,GO:0004298,GO:0005737,GO:0005839,GO:0006508,GO:0008152,GO:0008233,GO:0009376,GO:0016787,GO:0046872,GO:0051603
	pseudoScB.84017	332859895	332869420	1650	407	SECCE6Rv1G0384820	Zinc-finger domain of monoamine-oxidase A repressor R1 protein	HC	GO:0003674,GO:0005634,GO:0008150
	pseudoScB.84018	332915992	332925524	1656	407	SECCE6Rv1G0384820	Zinc-finger domain of monoamine-oxidase A repressor R1 protein	HC	GO:0003674,GO:0005634,GO:0008150
	pseudoScB.84019	333582631	333583501	384	128	SECCE6Rv1G0384820	Zinc-finger domain of monoamine-oxidase A repressor R1 protein	HC	GO:0003674,GO:0005634,GO:0008150
	pseudoScB.84020	334835031	334837485	470	113	SECCE6Rv1G0399560	Purine ribonucleoside efflux pump NepI	LC	GO:0005886,GO:0015211,GO:0015860,GO:0016020,GO:0016021,GO:0055085
	pseudoScB.84021	334837340	334845608	399	NA	SECCE3Rv1G0180440	Tetratricopeptide repeat (TPR)-like superfamily protein	LC	GO:0000166,GO:0005524,GO:0016020,GO:0016021,GO:0016887
	pseudoScB.84022	334837887	334845962	202	NA	SECCE3Rv1G0165060	Glycosyltransferases	HC	GO:0000139,GO:0005794,GO:0015018,GO:0016020,GO:0016021,GO:0016740,GO:0071555
	pseudoScB.84023	334903217	334916406	1551	435	SECCE6Rv1G0384820	Zinc-finger domain of monoamine-oxidase A repressor R1 protein	HC	GO:0003674,GO:0005634,GO:0008150
	pseudoScB.84024	334946134	334951295	600	143	SECCE6Rv1G0384820	Zinc-finger domain of monoamine-oxidase A repressor R1 protein	HC	GO:0003674,GO:0005634,GO:0008150
	pseudoScB.84025	335426945	335427532	588	NA	SECCE2Rv1G0067340	2-oxoglutarate (2OG) and Fe(II)-dependent oxygenase superfamily protein	HC	GO:0003824,GO:0016829,GO:0030170
	pseudoScB.84026	335456738	335457319	582	NA	SECCE2Rv1G0067340	2-oxoglutarate (2OG) and Fe(II)-dependent oxygenase superfamily protein	HC	GO:0003824,GO:0016829,GO:0030170
	pseudoScB.84027	335484463	335486721	268	NA	SECCE5Rv1G0366150	Pectate trisaccharide-lyase	LC	GO:0000272,GO:0005576,GO:0005975,GO:0016829,GO:0046872,GO:0071555
	pseudoScB.84028	335994892	335997824	925	NA	SECCE1Rv1G0018350	Transposon protein, putative, CACTA, En/Spm sub-class	LC	GO:0003676,GO:0015074
	pseudoScB.84029	336254067	336256038	1972	NA	SECCE4Rv1G0279700	T-complex protein 1 subunit alpha	HC	GO:0000166,GO:0005524,GO:0005737,GO:0006457,GO:0051082
	pseudoScB.84030	336356944	336359791	2848	NA	SECCE4Rv1G0279700	T-complex protein 1 subunit alpha	HC	GO:0000166,GO:0005524,GO:0005737,GO:0006457,GO:0051082
	pseudoScB.84031	336554899	336555548	485	122	SECCE6Rv1G0384820	Zinc-finger domain of monoamine-oxidase A repressor R1 protein	HC	GO:0003674,GO:0005634,GO:0008150
	pseudoScB.84032	336721898	336722126	229	NA	NA
	pseudoScB.84033	336991842	336992507	406	136	SECCE6Rv1G0384820	Zinc-finger domain of monoamine-oxidase A repressor R1 protein	HC	GO:0003674,GO:0005634,GO:0008150
	pseudoScB.84034	337070485	337072410	467	156	SECCE7Rv1G0494930	Retrovirus-related Pol polyprotein from transposon TNT 1-94	LC	GO:0003676,GO:0008270,GO:0015074
	pseudoScB.84035	337153278	337153634	357	NA	SECCE4Rv1G0287060	NBS-LRR-like resistance protein	HC	GO:0043531
	pseudoScB.84036	337153970	337155625	442	108	SECCE5Rv1G0326330	Malonyl-CoA decarboxylase	HC	GO:0006633,GO:0050080
	pseudoScB.84037	337429934	337430385	289	NA	SECCE6Rv1G0384820	Zinc-finger domain of monoamine-oxidase A repressor R1 protein	HC	GO:0003674,GO:0005634,GO:0008150
	pseudoScB.84038	337430487	337431142	257	NA	SECCE6Rv1G0384820	Zinc-finger domain of monoamine-oxidase A repressor R1 protein	HC	GO:0003674,GO:0005634,GO:0008150
	pseudoScB.84039	337595579	337597722	2144	182	SECCEUnv1G0541630	Protein phosphatase 2C family protein	LC	GO:0005739,GO:0015232,GO:0015886,GO:0016020,GO:0016021,GO:0017004,GO:0020037,GO:0031966
	pseudoScB.84040	337729434	337731428	850	113	SECCE7Rv1G0477480	Pentatricopeptide repeat-containing protein	HC	GO:0005622,GO:0006886,GO:0015450,GO:0019867,GO:0071806
	pseudoScB.84041	337836958	337839039	685	146	SECCE7Rv1G0481150	cAMP-regulated phosphoprotein-like protein	HC	GO:0016020,GO:0016021
	pseudoScB.84042	337967139	337967865	536	NA	SECCE1Rv1G0017440	70 kDa heat shock protein	HC	GO:0000166,GO:0005524
	pseudoScB.84043	338085654	338088211	1425	336	SECCE3Rv1G0148100	E3 ubiquitin-protein ligase	HC	GO:0005634,GO:0006511,GO:0007275,GO:0008270,GO:0016567,GO:0046872
	pseudoScB.84044	338148934	338154228	1909	170	SECCE1Rv1G0039660	2-oxoglutarate (2OG) and Fe(II)-dependent oxygenase superfamily protein	LC	GO:0016020,GO:0016021,GO:0022857,GO:0055085
	pseudoScB.84045	338186296	338191799	3147	190	SECCE4Rv1G0249560	Potassium-transporting ATPase ATP-binding subunit	LC	GO:0000166,GO:0005524,GO:0005886,GO:0006811,GO:0006813,GO:0008556,GO:0016020,GO:0016021,GO:0016787,GO:0046872,GO:0071805,GO:0099132
	pseudoScB.84046	338457879	338459714	1677	126	SECCE5Rv1G0353370	WD repeat-containing protein	HC	GO:0010215,GO:0031225
	pseudoScB.84047	338459788	338461601	1092	NA	SECCE5Rv1G0314740	F-box and associated interaction domains-containing protein	LC	GO:0003735,GO:0005622,GO:0005840,GO:0006412
	pseudoScB.84048	339533043	339533881	759	NA	SECCE4Rv1G0286370	RNA-binding KH domain-containing protein	HC	GO:0003676,GO:0003723
	pseudoScB.84049	339557116	339557802	687	145	SECCE6Rv1G0381920	Histone H2A	HC	GO:0000786,GO:0003677,GO:0005634,GO:0005694,GO:0046982
	pseudoScB.84050	339632621	339633451	831	157	SECCE7Rv1G0471330	Elongation factor Ts	LC	GO:0003746,GO:0005622,GO:0005737,GO:0006412,GO:0006414
	pseudoScB.84051	340965492	340969635	1711	NA	SECCE1Rv1G0008310	DIS3-like exonuclease 2	HC	GO:0000175,GO:0000291,GO:0000932,GO:0003723,GO:0004518,GO:0004527,GO:0005737,GO:0016787,GO:0034427,GO:0046872,GO:0090305,GO:0090503,GO:1990074
	pseudoScB.84052	342029264	342029823	560	187	NA
	pseudoScB.84053	342369285	342370322	1038	NA	SECCE3Rv1G0147330	KAR-UP oxidoreductase 1	LC	GO:0005829
	pseudoScB.84054	343338569	343339809	1241	187	SECCE5Rv1G0326160	Nitrate reductase [NADH] 1	LC	GO:0005515,GO:0005829,GO:0006809,GO:0008940,GO:0009416,GO:0009635,GO:0009703,GO:0016491,GO:0020037,GO:0030151,GO:0042128,GO:0043546,GO:0046872,GO:0050464,GO:0055114
	pseudoScB.84055	343435183	343438226	1623	398	SECCE4Rv1G0296000	F-box family protein	LC	GO:0004497,GO:0005506,GO:0016491,GO:0016705,GO:0020037,GO:0046872,GO:0055114,GO:0070330
	pseudoScB.84056	344155954	344158690	1586	204	SECCE3Rv1G0192400	Vacuole membrane protein, putative	HC	GO:0016020,GO:0016021
	pseudoScB.84057	344221280	344304729	1529	871	SECCE2Rv1G0087710	Kinesin-like protein	HC	GO:0000166,GO:0003774,GO:0003777,GO:0005524,GO:0005874,GO:0007018,GO:0008017,GO:0016787
	pseudoScB.84058	344243242	344246750	2864	265	SECCE2Rv1G0120170	Transposase	LC	GO:0005524,GO:0005634,GO:0006351,GO:0006355,GO:0032502
	pseudoScB.84059	344716026	344717830	1805	208	SECCE1Rv1G0012700	F-box family protein	LC	GO:0000166,GO:0004812,GO:0004820,GO:0005524,GO:0005737,GO:0006412,GO:0006418,GO:0006426,GO:0016874,GO:0046983
	pseudoScB.84060	344755857	344769235	1240	222	SECCE7Rv1G0520720	ABC transporter B family protein	HC	GO:0000166,GO:0005524,GO:0016020,GO:0016021,GO:0016887,GO:0042626,GO:0055085
	pseudoScB.84061	344803582	344807528	1557	NA	SECCEUnv1G0528410	Poly(A) RNA polymerase GLD2-A	HC	GO:0016020,GO:0016021,GO:0055085
	pseudoScB.84062	344885421	344887536	1297	318	SECCE1Rv1G0004030	ATP-dependent RNA helicase	HC	GO:0000166,GO:0003676,GO:0003723,GO:0004386,GO:0005524,GO:0016787
	pseudoScB.84063	345575886	345576925	1040	NA	SECCE6Rv1G0448280	ATP-dependent 6-phosphofructokinase	LC	GO:0000166,GO:0003824,GO:0003872,GO:0005524,GO:0005737,GO:0006002,GO:0006096,GO:0008152,GO:0016301,GO:0016310,GO:0016740,GO:0046872,GO:0061615
	pseudoScB.84325	347330014	347333809	1773	266	SECCE5Rv1G0366150	Pectate trisaccharide-lyase	LC	GO:0000272,GO:0005576,GO:0005975,GO:0016829,GO:0046872,GO:0071555
	pseudoScB.84423	351335702	351339108	1418	119	SECCE5Rv1G0366150	Pectate trisaccharide-lyase	LC	GO:0000272,GO:0005576,GO:0005975,GO:0016829,GO:0046872,GO:0071555
	pseudoScB.84424	351343094	351344752	1659	NA	SECCE3Rv1G0180420	Disease resistance protein (TIR-NBS-LRR class) family	LC	GO:0003676,GO:0015074
	pseudoScB.84425	351344656	351347044	400	NA	SECCE5Rv1G0366150	Pectate trisaccharide-lyase	LC	GO:0000272,GO:0005576,GO:0005975,GO:0016829,GO:0046872,GO:0071555
	pseudoScB.83983	358335198	358345265	944	145	SECCE7Rv1G0497340	Aminotransferase-related family protein	LC	GO:0003824,GO:0006520,GO:0008483,GO:0009058,GO:0016740,GO:0030170
	pseudoScB.83982	358405398	358411669	2185	644	SECCE3Rv1G0146270	DNA glycosylase	HC	GO:0003824,GO:0006281,GO:0006284,GO:0051539
	pseudoScB.83981	358601501	358606328	942	323	SECCE3Rv1G0211650	Protein FAR1-RELATED SEQUENCE 5	LC	GO:0006355,GO:0008270
	pseudoScB.83980	358985490	358988299	1013	134	SECCE5Rv1G0364300	Transposon protein, putative, CACTA, En/Spm sub-class, expressed	LC	GO:0003824,GO:0050662
	pseudoScB.83979	359066095	359068182	698	137	SECCE7Rv1G0481150	cAMP-regulated phosphoprotein-like protein	HC	GO:0016020,GO:0016021
	pseudoScB.83978	359136404	359147936	1460	223	SECCE6Rv1G0399570	Transposase	LC	GO:0016020,GO:0016021
	pseudoScB.83977	359349555	359354192	1675	243	SECCE7Rv1G0524960	Cytomatrix protein-like protein	HC	GO:0008150
	pseudoScB.83976	360911141	360912105	965	225	SECCE6Rv1G0448280	ATP-dependent 6-phosphofructokinase	LC	GO:0000166,GO:0003824,GO:0003872,GO:0005524,GO:0005737,GO:0006002,GO:0006096,GO:0008152,GO:0016301,GO:0016310,GO:0016740,GO:0046872,GO:0061615
	pseudoScB.83975	361209114	361209932	721	137	SECCE5Rv1G0317370	Pre-mRNA-processing protein 40C	LC	GO:0003824,GO:0008152
	pseudoScB.83974	361217567	361218384	725	121	SECCE5Rv1G0317370	Pre-mRNA-processing protein 40C	LC	GO:0003824,GO:0008152
	pseudoScB.83973	361392869	361394981	1757	NA	SECCE6Rv1G0436470	Chemotaxis response regulator protein-glutamate methylesterase	LC	GO:0000156,GO:0000160,GO:0005737,GO:0006935,GO:0008984,GO:0016787
	pseudoScB.83972	361397784	361413743	1395	207	SECCE7Rv1G0499550	3-(3-hydroxy-phenyl)propionate/3-hydroxycinnamic acid hydroxylase	LC	GO:0008688,GO:0016491,GO:0019380,GO:0019439,GO:0019622,GO:0055114,GO:0071949
	pseudoScB.83971	361442669	361445845	849	NA	SECCE4Rv1G0292350	Chloroplast stem-loop binding protein	HC	GO:0003824,GO:0050662
	pseudoScB.83970	361473875	361477236	796	NA	SECCE4Rv1G0292350	Chloroplast stem-loop binding protein	HC	GO:0003824,GO:0050662
	pseudoScB.83969	361735999	361736962	815	102	SECCE3Rv1G0209200	glycosyltransferase family exostosin protein	HC	GO:0046983
	pseudoScB.83968	361799066	361804006	2535	364	SECCE7Rv1G0506720	Myb-like transcription factor family protein	HC	GO:0003677,GO:0005634,GO:0006351,GO:0006355
	pseudoScB.83967	361806056	361806897	842	NA	SECCE6Rv1G0432420	FMN-dependent NADPH-azoreductase	HC	GO:0005829,GO:0010181,GO:0016491,GO:0042802,GO:0052873,GO:0055114
	pseudoScB.83966	361905812	361906105	211	NA	SECCE4Rv1G0274650	60S ribosomal protein L13	LC	GO:0003735,GO:0005622,GO:0005840,GO:0006412
	pseudoScB.83965	361916643	361920285	1629	293	SECCE2Rv1G0120170	Transposase	LC	GO:0005524,GO:0005634,GO:0006351,GO:0006355,GO:0032502
	pseudoScB.83964	361971455	361974973	1522	284	SECCE5Rv1G0366150	Pectate trisaccharide-lyase	LC	GO:0000272,GO:0005576,GO:0005975,GO:0016829,GO:0046872,GO:0071555
	pseudoScB.83963	362489799	362492464	673	169	SECCE5Rv1G0366150	Pectate trisaccharide-lyase	LC	GO:0000272,GO:0005576,GO:0005975,GO:0016829,GO:0046872,GO:0071555
	pseudoScB.83962	362548789	362549094	224	NA	SECCE1Rv1G0049580	Zinc finger protein	HC	GO:0003676,GO:0008270,GO:0046872
	pseudoScB.83961	362554128	362559339	2296	125	SECCE3Rv1G0165930	RNA-binding protein, putative	HC	GO:0003676,GO:0003723
	pseudoScB.83960	371347621	371349505	520	NA	SECCE5Rv1G0335010	Cohesin subunit SA-3	LC	GO:0000794,GO:0000795,GO:0000800,GO:0000802,GO:0001673,GO:0005634,GO:0005694,GO:0007049,GO:0007059,GO:0007129,GO:0030893,GO:0034502,GO:0034991,GO:0051321
	pseudoScB.83959	373384639	373385190	445	NA	SECCE4Rv1G0294590	Retrovirus-related Pol polyprotein from transposon TNT 1-94	LC	GO:0003676,GO:0003899,GO:0008270,GO:0015074,GO:0016740,GO:0016779,GO:0032774
	pseudoScB.83958	373853278	373853787	403	NA	SECCEUnv1G0553140	Retrovirus-related Pol polyprotein from transposon TNT 1-94	LC	GO:0003676,GO:0008270,GO:0015074
	pseudoScB.83957	376377411	376385689	1777	442	SECCE6Rv1G0386290	Rad23 UV excision repair protein family	HC	GO:0006541
	pseudoScB.83956	376788563	376790419	1621	405	SECCEUnv1G0539860	Retrovirus-related Pol polyprotein from transposon TNT 1-94	HC	GO:0003676,GO:0003723
	pseudoScB.83955	377427192	377430701	1920	147	SECCE6Rv1G0422120	Transposon protein, putative, CACTA, En/Spm sub-class, expressed	LC	GO:0005737,GO:0030001,GO:0046872,GO:0046914,GO:0046916
	pseudoScB.83954	378638552	378642049	1908	147	SECCE6Rv1G0422120	Transposon protein, putative, CACTA, En/Spm sub-class, expressed	LC	GO:0005737,GO:0030001,GO:0046872,GO:0046914,GO:0046916
	pseudoScB.83884	380376234	380383875	3108	677	SECCE3Rv1G0146270	DNA glycosylase	HC	GO:0003824,GO:0006281,GO:0006284,GO:0051539
	pseudoScB.83885	380450952	380457104	2211	635	SECCE3Rv1G0146270	DNA glycosylase	HC	GO:0003824,GO:0006281,GO:0006284,GO:0051539
	pseudoScB.83886	382464447	382468168	1034	121	SECCE6Rv1G0426720	UDP-glycosyltransferase	HC	GO:0008152,GO:0016740,GO:0016758
	pseudoScB.83887	383083322	383087976	2753	104	SECCE7Rv1G0511390	Octicosapeptide/Phox/Bem1p domain-containing family protein	HC	GO:0016788
	pseudoScB.83888	383493190	383521015	1210	123	SECCE6Rv1G0440710	50S ribosomal protein L7/L12	LC	GO:0003735,GO:0005622,GO:0005840,GO:0006412
	pseudoScB.83889	383526285	383527576	1292	142	SECCE6Rv1G0440710	50S ribosomal protein L7/L12	LC	GO:0003735,GO:0005622,GO:0005840,GO:0006412
	pseudoScB.83890	383550073	383561580	270	256	SECCE2Rv1G0120170	Transposase	LC	GO:0005524,GO:0005634,GO:0006351,GO:0006355,GO:0032502
	pseudoScB.83891	383550143	383558362	1575	NA	SECCE2Rv1G0120170	Transposase	LC	GO:0005524,GO:0005634,GO:0006351,GO:0006355,GO:0032502
	pseudoScB.83892	383567022	383568277	522	NA	SECCEUnv1G0560940	FAD-binding Berberine family protein	LC	GO:0003824,GO:0016491,GO:0016614,GO:0050660,GO:0055114
	pseudoScB.83893	383568553	383569049	497	NA	SECCE5Rv1G0363400	Mg-protoporphyrin IX chelatase	HC	GO:0000166,GO:0005524,GO:0009507,GO:0009536,GO:0015979,GO:0015995,GO:0016851,GO:0016874
Drive control region start
	pseudoScB.83894	383985150	383986112	789	110	SECCE6Rv1G0393160	Zinc finger A20 and AN1 domain-containing stress-associated protein 5	LC	GO:0003677,GO:0004842,GO:0005634,GO:0006970,GO:0008270,GO:0009414,GO:0016567,GO:0046872,GO:0051865
	pseudoScB.83895	384385061	384386932	1132	356	SECCE5Rv1G0366150	Pectate trisaccharide-lyase	LC	GO:0000272,GO:0005576,GO:0005975,GO:0016829,GO:0046872,GO:0071555
	pseudoScB.83896	384393030	384394902	1133	356	SECCE5Rv1G0366150	Pectate trisaccharide-lyase	LC	GO:0000272,GO:0005576,GO:0005975,GO:0016829,GO:0046872,GO:0071555
	pseudoScB.83897	385135287	385138000	1229	272	SECCE1Rv1G0011880	Retrovirus-related Pol polyprotein from transposon TNT 1-94	LC	GO:0003676,GO:0008270,GO:0015074
	pseudoScB.83898	385269148	385274785	3310	888	SECCEUnv1G0556540	Kinesin-like protein	HC	GO:0000166,GO:0003774,GO:0003777,GO:0005524,GO:0007018,GO:0008017
DCR83	pseudoScB.83899	385297283	385302605	1362	288	SECCE6Rv1G0402520	Eukaryotic translation initiation factor 3 subunit A/Glycine-rich cell wall structural protein 1.8-like (PTHR31286) /CCHC-type domain-containing protein (PTHR31286:SF129)	LC	GO:0003723,GO:0003743,GO:0005737,GO:0005852,GO:0006412,GO:0006413,GO:0006446
	pseudoScB.83900	385822375	385828607	1363	159	SECCE6Rv1G0398110	Leucine-rich repeat (LRR) family protein	HC	GO:0000166,GO:0003676,GO:0004812,GO:0004824,GO:0005524,GO:0005737,GO:0005739,GO:0006418,GO:0006430,GO:0009507,GO:0048481
	pseudoScB.83901	385871009	385871607	599	149	SECCE1Rv1G0052220	lysophosphatidyl acyltransferase 5	HC	GO:0000166,GO:0004672,GO:0004674,GO:0005524,GO:0005737,GO:0006468,GO:0007346,GO:0016301,GO:0016310,GO:0023014,GO:0031098,GO:0032147
	pseudoScB.83902	385872132	385873476	773	175	SECCE3Rv1G0209260	Exostosin-1	HC	GO:0006486,GO:0016757
	pseudoScB.83903	386510621	386512254	929	207	SECCE6Rv1G0434140	Polyubiquitin	HC	GO:0003824,GO:0005737,GO:0016491,GO:0016661,GO:0046872,GO:0050418,GO:0051536,GO:0051537,GO:0055114
	pseudoScB.83904	386570052	386577790	1529	162	SECCE7Rv1G0485140	kinase family with ARM repeat domain-containing protein	LC	GO:0000139,GO:0005794,GO:0006891,GO:0015031,GO:0016020,GO:0017119
	pseudoScB.83905	386622519	386629124	4355	199	SECCE6Rv1G0378240	Nucellin-like aspartic protease	LC	GO:0004190,GO:0006508,GO:0008233,GO:0016787
	pseudoScB.83906	386739025	386749329	2205	393	SECCE6Rv1G0434240	Polyubiquitin	HC	GO:0004672,GO:0005524,GO:0006468,GO:0016020,GO:0016021,GO:0016301,GO:0016310
	pseudoScB.83907	386739025	386746180	1284	294	SECCE6Rv1G0434240	Polyubiquitin	HC	GO:0004672,GO:0005524,GO:0006468,GO:0016020,GO:0016021,GO:0016301,GO:0016310
	pseudoScB.83908	386771764	386774971	561	NA	SECCE4Rv1G0278990	DNA topoisomerase	LC	GO:0003676,GO:0003677,GO:0003916,GO:0003917,GO:0006265,GO:0008270,GO:0016853
	pseudoScB.83909	387294114	387295187	1074	296	SECCE5Rv1G0349270	gamma-irradiation and mitomycin c induced 1	HC	GO:0005634,GO:0005694,GO:0008168,GO:0008270,GO:0016571,GO:0016740,GO:0018024,GO:0032259,GO:0034968
DCR260	pseudoScB.83910	388261735	388265209	2399	670	SECCE1Rv1G0050170	2-isopropylmalate synthase/2-Isopropylmalate synthase (PTHR36786)	HC	GO:0016740,GO:0016757
	pseudoScB.83911	388341652	388347866	1935	171	SECCE5Rv1G0302430	30S ribosomal protein S17	HC	GO:0003735,GO:0005622,GO:0005840,GO:0006412
DCR145	pseudoScB.83912	388645956	388649276	951	283	SECCE7Rv1G0514140	AUGMIN subunit 2	HC	GO:0031023,GO:0051225
DCR154	pseudoScB.83913	389546694	389550092	1454	283	SECCE6Rv1G0399570	Transposase	LC	GO:0016020,GO:0016021
	pseudoScB.83914	389592226	389592494	269	NA	SECCEUnv1G0550220	ATPase subunit 4	HC	GO:0000276,GO:0005739,GO:0015078,GO:0015986
	pseudoScB.83915	389663936	389664232	297	NA	SECCE1Rv1G0020810	actin filament bundling protein P-115-ABP protein	LC	GO:0003676,GO:0008270,GO:0015074
	pseudoScB.83916	389988270	389989568	1299	118	SECCE2Rv1G0141390	Polyol transporter 5	LC	GO:0005215,GO:0005351,GO:0005354,GO:0005355,GO:0005365,GO:0005886,GO:0008643,GO:0010311,GO:0015145,GO:0015148,GO:0015168,GO:0015293,GO:0015575,GO:0015576,GO:0015591,GO:0015752,GO:0015753,GO:0015757,GO:0015793,GO:0015795,GO:0015797,GO:0015798,GO:0016020,GO:0016021,GO:0022857,GO:0046323,GO:0055085,GO:1902600
	pseudoScB.83917	389998767	390004506	2611	190	SECCE7Rv1G0521380	Transposon protein, putative, Mutator sub-class	LC	GO:0008270
	pseudoScB.83918	390761616	390761999	384	128	SECCE1Rv1G0030820	p-loop containing nucleoside triphosphate hydrolases superfamily protein	HC	GO:0016787
	pseudoScB.83919	390911304	390912763	1460	NA	SECCE7Rv1G0507760	protein kinase family protein	LC	GO:0003824,GO:0004721,GO:0004722,GO:0006470,GO:0016787,GO:0043169,GO:0046872
	pseudoScB.83920	390916656	390918245	1590	NA	SECCE4Rv1G0242000	Transposon Ty3-G Gag-Pol polyprotein	LC	GO:0003676,GO:0004523,GO:0090502
DCR398	pseudoScB.83921	391153691	391158591	2579	374	SECCE7Rv1G0466750	B-block binding subunit of TFIIIC	LC	GO:0000166,GO:0002161,GO:0004812,GO:0004832,GO:0005524,GO:0005737,GO:0006412,GO:0006418,GO:0006438,GO:0016874,GO:0106074
	pseudoScB.83922	391257253	391258669	856	237	SECCE6Rv1G0434130	Polyubiquitin	HC	GO:0003824,GO:0005737,GO:0016491,GO:0016661,GO:0046872,GO:0050418,GO:0051536,GO:0051537,GO:0055114
	pseudoScB.83923	391270981	391272511	441	110	SECCE6Rv1G0434130	Polyubiquitin	HC	GO:0003824,GO:0005737,GO:0016491,GO:0016661,GO:0046872,GO:0050418,GO:0051536,GO:0051537,GO:0055114
	pseudoScB.83924	391883790	391887786	1905	179	SECCE2Rv1G0117690	SHR5-receptor-like kinase	HC	GO:0004672,GO:0005524,GO:0006468,GO:0016020,GO:0016021,GO:0016301,GO:0016310
DCR399	pseudoScB.83925	391982112	391985669	1762	NA	SECCE7Rv1G0455460	OTU domain-containing protein	HC	GO:0005737,GO:0009039,GO:0016151,GO:0016787,GO:0019627,GO:0043419
	pseudoScB.83926	392414043	392417415	1783	147	SECCE6Rv1G0422120	Transposon protein, putative, CACTA, En/Spm sub-class, expressed	LC	GO:0005737,GO:0030001,GO:0046872,GO:0046914,GO:0046916
	pseudoScB.83927	393298055	393301557	1913	147	SECCE6Rv1G0422120	Transposon protein, putative, CACTA, En/Spm sub-class, expressed	LC	GO:0005737,GO:0030001,GO:0046872,GO:0046914,GO:0046916
DCR400	pseudoScB.83928	400114562	400119588	2847	885	SECCE1Rv1G0060580	Rad3-related DNA helicase family protein/ATP-dependent DNA helicase DDX11-related (PTHR11472:SF41)	HC	GO:0000166,GO:0003676,GO:0003677,GO:0004003,GO:0004386,GO:0005524,GO:0005634,GO:0006139,GO:0008026,GO:0016787,GO:0016818,GO:0032508
DCR28	pseudoScB.83929	407247670	407248945	876	260	SECCE7Rv1G0479160	Microtubule-associated Futsch-like Protein (PANTHER: PTHR34468)	HC	GO:0016020,GO:0016021
	pseudoScB.83930	407276256	407279321	623	NA	SECCE5Rv1G0335010	Cohesin subunit SA-3	LC	GO:0000794,GO:0000795,GO:0000800,GO:0000802,GO:0001673,GO:0005634,GO:0005694,GO:0007049,GO:0007059,GO:0007129,GO:0030893,GO:0034502,GO:0034991,GO:0051321
DCR28	pseudoScB.83931	407339067	407340061	782	156	SECCE7Rv1G0479160	Microtubule-associated Futsch-like Protein (PANTHER: PTHR34468)	HC	GO:0016020,GO:0016021
DCR28	pseudoScB.83932	407604540	407606232	1287	122	SECCE7Rv1G0479160	Microtubule-associated Futsch-like Protein (PANTHER: PTHR34468)	HC	GO:0016020,GO:0016021
DCR28	pseudoScB.83933	407683490	407684626	802	235	SECCE7Rv1G0479160	Microtubule-associated Futsch-like Protein (PANTHER: PTHR34468)	HC	GO:0016020,GO:0016021
DCR28	pseudoScB.83934	407927312	407928985	1267	257	SECCE7Rv1G0479160	Microtubule-associated Futsch-like Protein (PANTHER: PTHR34468)	HC	GO:0016020,GO:0016021
	pseudoScB.83935	407945694	407948691	2600	114	SECCE4Rv1G0278580	UDP-3-O-acylglucosamine N-acyltransferase	LC	GO:0006629,GO:0009245,GO:0016410,GO:0016740,GO:0016746,GO:0016747
DCR28	pseudoScB.83936	408018615	408019951	936	298	SECCE7Rv1G0479160	Microtubule-associated Futsch-like Protein (PANTHER: PTHR34468)	HC	GO:0016020,GO:0016021
DCR28	pseudoScB.83937	408136484	408138130	1242	258	SECCE7Rv1G0479160	Microtubule-associated Futsch-like Protein (PANTHER: PTHR34468)	HC	GO:0016020,GO:0016021
	pseudoScB.83938	408164025	408167229	2807	NA	SECCE4Rv1G0278580	UDP-3-O-acylglucosamine N-acyltransferase	LC	GO:0006629,GO:0009245,GO:0016410,GO:0016740,GO:0016746,GO:0016747
	pseudoScB.83939	408262092	408265224	2735	NA	SECCE4Rv1G0278580	UDP-3-O-acylglucosamine N-acyltransferase	LC	GO:0006629,GO:0009245,GO:0016410,GO:0016740,GO:0016746,GO:0016747
DCR28	pseudoScB.83940	408327648	408334993	738	298	SECCE7Rv1G0479160	Microtubule-associated Futsch-like Protein (PANTHER: PTHR34468)	HC	GO:0016020,GO:0016021
DCR28	pseudoScB.83941	408414662	408416086	1024	298	SECCE7Rv1G0479160	Microtubule-associated Futsch-like Protein (PANTHER: PTHR34468)	HC	GO:0016020,GO:0016021
DCR28	pseudoScB.83942	408516046	408517095	815	207	SECCE7Rv1G0479160	Microtubule-associated Futsch-like Protein (PANTHER: PTHR34468)	HC	GO:0016020,GO:0016021
DCR28	pseudoScB.83943	408714058	408715061	834	168	SECCE7Rv1G0479160	Microtubule-associated Futsch-like Protein (PANTHER: PTHR34468)	HC	GO:0016020,GO:0016021
DCR28	pseudoScB.83944	408714696	408718715	480	123	SECCE7Rv1G0479160	Microtubule-associated Futsch-like Protein (PANTHER: PTHR34468)	HC	GO:0016020,GO:0016021
DCR28	pseudoScB.83945	408718960	408719683	489	122	SECCE7Rv1G0479160	Microtubule-associated Futsch-like Protein (PANTHER: PTHR34468)	HC	GO:0016020,GO:0016021
	pseudoScB.83946	408743945	408747072	2751	NA	SECCE4Rv1G0278580	UDP-3-O-acylglucosamine N-acyltransferase	LC	GO:0006629,GO:0009245,GO:0016410,GO:0016740,GO:0016746,GO:0016747
DCR28	pseudoScB.83947	409324309	409325989	1375	303	SECCE7Rv1G0479160	Microtubule-associated Futsch-like Protein (PANTHER: PTHR34468)	HC	GO:0016020,GO:0016021
DCR28	pseudoScB.83948	409642146	409643611	1060	258	SECCE7Rv1G0479160	Microtubule-associated Futsch-like Protein (PANTHER: PTHR34468)	HC	GO:0016020,GO:0016021
DCR169	pseudoScB.83949	409869855	409873963	1437	169	SECCEUnv1G0543660	No hit in PANTHER	HC	GO:0000166,GO:0004672,GO:0004674,GO:0005524,GO:0006468,GO:0016020,GO:0016021,GO:0016301,GO:0016310,GO:0016740
	pseudoScB.83950	410636528	410638457	1709	272	SECCE3Rv1G0185000	zinc finger MYM-type-like protein	LC	GO:0016788
DCR169	pseudoScB.83951	410649282	410653225	1464	115	SECCEUnv1G0543660	No hit in PANTHER	HC	GO:0000166,GO:0004672,GO:0004674,GO:0005524,GO:0006468,GO:0016020,GO:0016021,GO:0016301,GO:0016310,GO:0016740
DCR169	pseudoScB.83952	411179504	411183461	1476	119	SECCEUnv1G0543660	No hit in PANTHER	HC	GO:0000166,GO:0004672,GO:0004674,GO:0005524,GO:0006468,GO:0016020,GO:0016021,GO:0016301,GO:0016310,GO:0016740
DCR169	pseudoScB.83953	411427099	411431038	1460	119	SECCEUnv1G0543660	No hit in PANTHER	HC	GO:0000166,GO:0004672,GO:0004674,GO:0005524,GO:0006468,GO:0016020,GO:0016021,GO:0016301,GO:0016310,GO:0016740
	pseudoScB.84409	415725602	415736322	559	NA	SECCE4Rv1G0295750	Myb family transcription factor-like protein	HC	GO:0003677,GO:0005634,GO:0006351,GO:0006355
DCR169	pseudoScB.84359	419961095	419965150	968	100	SECCEUnv1G0543660	No hit in PANTHER	HC	GO:0000166,GO:0004672,GO:0004674,GO:0005524,GO:0006468,GO:0016020,GO:0016021,GO:0016301,GO:0016310,GO:0016740
DCR169	pseudoScB.84360	420017613	420019301	752	161	SECCEUnv1G0543660	No hit in PANTHER	HC	GO:0000166,GO:0004672,GO:0004674,GO:0005524,GO:0006468,GO:0016020,GO:0016021,GO:0016301,GO:0016310,GO:0016740
DCR169	pseudoScB.84361	420060213	420061927	778	NA	SECCEUnv1G0543660	No hit in PANTHER	HC	GO:0000166,GO:0004672,GO:0004674,GO:0005524,GO:0006468,GO:0016020,GO:0016021,GO:0016301,GO:0016310,GO:0016740
DCR169	pseudoScB.84362	420061525	420082724	398	133	SECCE7Rv1G0472060	No hit in PANTHER	HC	GO:0016020,GO:0016021,GO:0046872
DCR169	pseudoScB.84363	420078707	420082753	959	104	SECCEUnv1G0543660	No hit in PANTHER	HC	GO:0000166,GO:0004672,GO:0004674,GO:0005524,GO:0006468,GO:0016020,GO:0016021,GO:0016301,GO:0016310,GO:0016740
	pseudoScB.84364	421277371	421278733	342	NA	SECCE1Rv1G0001220	12-oxophytodienoate reductase-like protein	HC	GO:0003824,GO:0010181,GO:0016491,GO:0055114
	pseudoScB.84365	421278029	421278370	246	NA	SECCE1Rv1G0029720	Ubiquitin carboxyl-terminal hydrolase-like protein	LC	GO:0006511,GO:0016579,GO:0016787,GO:0036459
DCR169	pseudoScB.84348	421446895	421450965	981	NA	SECCEUnv1G0543660	No hit in PANTHER	HC	GO:0000166,GO:0004672,GO:0004674,GO:0005524,GO:0006468,GO:0016020,GO:0016021,GO:0016301,GO:0016310,GO:0016740
DCR169	pseudoScB.84349	421605749	421609817	979	NA	SECCEUnv1G0543660	No hit in PANTHER	HC	GO:0000166,GO:0004672,GO:0004674,GO:0005524,GO:0006468,GO:0016020,GO:0016021,GO:0016301,GO:0016310,GO:0016740
DCR169	pseudoScB.84377	421866675	421870692	744	157	SECCEUnv1G0543660	No hit in PANTHER	HC	GO:0000166,GO:0004672,GO:0004674,GO:0005524,GO:0006468,GO:0016020,GO:0016021,GO:0016301,GO:0016310,GO:0016740
DCR169	pseudoScB.84444	422099724	422103764	951	NA	SECCEUnv1G0543660	No hit in PANTHER	HC	GO:0000166,GO:0004672,GO:0004674,GO:0005524,GO:0006468,GO:0016020,GO:0016021,GO:0016301,GO:0016310,GO:0016740
DCR169	pseudoScB.84453	422203937	422207967	941	162	SECCEUnv1G0543660	No hit in PANTHER	HC	GO:0000166,GO:0004672,GO:0004674,GO:0005524,GO:0006468,GO:0016020,GO:0016021,GO:0016301,GO:0016310,GO:0016740
DCR169	pseudoScB.84454	422336386	422340410	935	160	SECCEUnv1G0543660	No hit in PANTHER	HC	GO:0000166,GO:0004672,GO:0004674,GO:0005524,GO:0006468,GO:0016020,GO:0016021,GO:0016301,GO:0016310,GO:0016740
DCR154	pseudoScB.84455	422454096	422456517	425	NA	SECCE6Rv1G0399570	Transposase	LC	GO:0016020,GO:0016021
	pseudoScB.84456	422456854	422465300	473	158	SECCE1Rv1G0000070	Transposase	LC	GO:0004553,GO:0004565,GO:0005975,GO:0008152,GO:0016787,GO:0016798,GO:0030246
DCR154	pseudoScB.84457	422462111	422465720	1613	412	SECCE2Rv1G0120170	Transposase	LC	GO:0005524,GO:0005634,GO:0006351,GO:0006355,GO:0032502
DCR169	pseudoScB.84458	422475521	422477214	757	162	SECCEUnv1G0543660	No hit in PANTHER	HC	GO:0000166,GO:0004672,GO:0004674,GO:0005524,GO:0006468,GO:0016020,GO:0016021,GO:0016301,GO:0016310,GO:0016740
DCR169	pseudoScB.84459	422573188	422577235	958	100	SECCEUnv1G0543660	No hit in PANTHER	HC	GO:0000166,GO:0004672,GO:0004674,GO:0005524,GO:0006468,GO:0016020,GO:0016021,GO:0016301,GO:0016310,GO:0016740
DCR169	pseudoScB.84468	422690400	422694470	980	NA	SECCEUnv1G0543660	No hit in PANTHER	HC	GO:0000166,GO:0004672,GO:0004674,GO:0005524,GO:0006468,GO:0016020,GO:0016021,GO:0016301,GO:0016310,GO:0016740
DCR169	pseudoScB.84469	422729691	422733817	1036	162	SECCEUnv1G0543660	No hit in PANTHER	HC	GO:0000166,GO:0004672,GO:0004674,GO:0005524,GO:0006468,GO:0016020,GO:0016021,GO:0016301,GO:0016310,GO:0016740
	pseudoScB.84470	422729703	422748300	206	NA	SECCE3Rv1G0160060	Receptor kinase	HC	GO:0000166,GO:0004672,GO:0004674,GO:0005524,GO:0006468,GO:0016020,GO:0016021,GO:0016301,GO:0016310,GO:0016740
DCR169	pseudoScB.84471	422748468	422749870	466	NA	SECCEUnv1G0543660	No hit in PANTHER	HC	GO:0000166,GO:0004672,GO:0004674,GO:0005524,GO:0006468,GO:0016020,GO:0016021,GO:0016301,GO:0016310,GO:0016740
DCR169	pseudoScB.84472	422785063	422789121	968	160	SECCEUnv1G0543660	No hit in PANTHER	HC	GO:0000166,GO:0004672,GO:0004674,GO:0005524,GO:0006468,GO:0016020,GO:0016021,GO:0016301,GO:0016310,GO:0016740
DCR169	pseudoScB.84485	423054095	423058126	941	160	SECCEUnv1G0543660	No hit in PANTHER	HC	GO:0000166,GO:0004672,GO:0004674,GO:0005524,GO:0006468,GO:0016020,GO:0016021,GO:0016301,GO:0016310,GO:0016740
	pseudoScB.84486	423057740	423073391	409	137	SECCE7Rv1G0472060	RING/FYVE/PHD zinc finger superfamily protein	HC	GO:0016020,GO:0016021,GO:0046872
DCR169	pseudoScB.84487	423069354	423073396	952	160	SECCEUnv1G0543660	No hit in PANTHER	HC	GO:0000166,GO:0004672,GO:0004674,GO:0005524,GO:0006468,GO:0016020,GO:0016021,GO:0016301,GO:0016310,GO:0016740
DCR169	pseudoScB.84488	423172827	423176874	957	NA	SECCEUnv1G0543660	No hit in PANTHER	HC	GO:0000166,GO:0004672,GO:0004674,GO:0005524,GO:0006468,GO:0016020,GO:0016021,GO:0016301,GO:0016310,GO:0016740
Drive control region end
	pseudoScB.84137	423794537	423800679	1907	169	SECCEUnv1G0532200	Galactose oxidase/kelch repeat superfamily protein	HC	GO:0046872
	pseudoScB.84138	423854376	423857526	1133	136	SECCE2Rv1G0067660	40S ribosomal protein S25	LC	GO:0005840
	pseudoScB.84139	423893626	423895187	1562	309	SECCE7Rv1G0517710	Multidrug resistance protein ABC transporter family	HC	GO:0000166,GO:0005524,GO:0016020,GO:0016021,GO:0016887,GO:0042626,GO:0055085
	pseudoScB.84140	424023947	424024808	862	106	SECCE6Rv1G0402680	RING finger protein	HC	GO:0016020,GO:0016021
	pseudoScB.84141	424030844	424034198	2647	NA	SECCE4Rv1G0287060	NBS-LRR-like resistance protein	HC	GO:0043531
	pseudoScB.84142	424037878	424052494	1354	NA	SECCE5Rv1G0300680	Ureide permease-like protein	HC	GO:0016020,GO:0016021,GO:0022857,GO:0055085,GO:0071705
	pseudoScB.84143	424066622	424067553	932	146	SECCEUnv1G0529790	Undecaprenyl phosphate-alpha-4-amino-4-deoxy-L-arabinose arabinosyl transferase	HC	GO:0000030,GO:0005886,GO:0006493,GO:0006629,GO:0009103,GO:0009245,GO:0016020,GO:0016021,GO:0016740,GO:0016757,GO:0016763,GO:0097502,GO:0103015
	pseudoScB.84144	426847685	426851832	2194	407	SECCE6Rv1G0428230	calpain-type cysteine protease family	LC	GO:0000002,GO:0005741,GO:0005783,GO:0005789,GO:0006869,GO:0007005,GO:0008289,GO:0015914,GO:0015917,GO:0016020,GO:0016021,GO:0030176,GO:0032865,GO:0045040,GO:0070096,GO:1990456
	pseudoScB.84145	426853425	426859198	1056	NA	SECCE6Rv1G0386630	Centrosomal protein of 76 kDa	HC	GO:0005737,GO:0005814,GO:0005815,GO:0005856,GO:0046599
	pseudoScB.84146	428734799	428739160	4362	181	SECCE7Rv1G0506510	Histone acetyltransferase	HC	GO:0003712,GO:0004402,GO:0005634,GO:0006355,GO:0008270,GO:0016573,GO:0016740,GO:0046872
	pseudoScB.84147	428998972	429015275	2006	1879	SECCE5Rv1G0349140	Chromodomain-helicase-DNA-binding family protein	HC	GO:0003677,GO:0004386,GO:0005524,GO:0005634,GO:0046872
	pseudoScB.84148	429010230	429012399	5790	351	SECCE5Rv1G0339870	Retrovirus-related Pol polyprotein from transposon TNT 1-94	HC	GO:0000123,GO:0000166,GO:0003676,GO:0004674,GO:0005524,GO:0005634,GO:0006468,GO:0015074,GO:0016301,GO:0016310,GO:0016573,GO:0016740
	pseudoScB.84149	429046935	429051103	1374	408	SECCE3Rv1G0200830	Kinase family protein	HC	GO:0000166,GO:0004672,GO:0004674,GO:0005524,GO:0006468,GO:0016301,GO:0016310
	pseudoScB.84150	429171021	429173429	1810	491	SECCE6Rv1G0444720	F-box family protein	HC	GO:0008270,GO:0046872
	pseudoScB.84151	429229782	429232326	1940	497	SECCE6Rv1G0444720	F-box family protein	HC	GO:0008270,GO:0046872
	pseudoScB.84152	429264260	429266704	1846	470	SECCE6Rv1G0444720	F-box family protein	HC	GO:0008270,GO:0046872
	pseudoScB.84153	429386171	429386949	335	NA	SECCE6Rv1G0444720	F-box family protein	HC	GO:0008270,GO:0046872
	pseudoScB.84154	429611409	429611887	298	NA	SECCE6Rv1G0444720	F-box family protein	HC	GO:0008270,GO:0046872
	pseudoScB.84155	429612239	429613002	320	NA	SECCE6Rv1G0444720	F-box family protein	HC	GO:0008270,GO:0046872
	pseudoScB.84326	Unassigned	0	1358	NA	SECCE6Rv1G0392980	Nuclear pore complex protein Nup155	LC	GO:0000972,GO:0005515,GO:0005634,GO:0005635,GO:0005643,GO:0005737,GO:0006405,GO:0006606,GO:0006913,GO:0008150,GO:0015031,GO:0016020,GO:0017056,GO:0031965,GO:0036228,GO:0044611,GO:0051028
	pseudoScB.84327	Unassigned	0	3762	384	SECCE1Rv1G0004150	Protein kinase, putative	HC	GO:0004672,GO:0005524,GO:0006468,GO:0016020,GO:0016021,GO:0016301,GO:0016310
	pseudoScB.84355	Unassigned	0	1261	134	SECCEUnv1G0537540	RNA-directed DNA polymerase (reverse transcriptase)-related family protein	LC	GO:0004497,GO:0005506,GO:0016020,GO:0016021,GO:0016491,GO:0016705,GO:0020037,GO:0046872,GO:0055114
	pseudoScB.84356	Unassigned	0	7760	810	SECCE6Rv1G0392290	Retrotransposon protein, putative, unclassified	LC	GO:0005737,GO:0006351,GO:0006355,GO:0045893
	pseudoScB.84357	Unassigned	0	885	134	SECCEUnv1G0530090	F-box family protein	HC	GO:0016020,GO:0016021
	pseudoScB.84358	Unassigned	0	7760	810	SECCE6Rv1G0392290	Retrotransposon protein, putative, unclassified	LC	GO:0005737,GO:0006351,GO:0006355,GO:0045893
	pseudoScB.84378	Unassigned	0	1223	NA	SECCEUnv1G0571220	Senescence-associated protein, putative	LC	GO:0005507,GO:0008131,GO:0009308,GO:0016491,GO:0046872,GO:0048038,GO:0055114
	pseudoScB.84379	Unassigned	0	5875	126	SECCEUnv1G0570400	ATP synthase gamma chain	HC	GO:0005886,GO:0006754,GO:0006811,GO:0015986,GO:0016020,GO:0045261,GO:0046933,GO:0099132
	pseudoScB.84380	Unassigned	0	7928	126	SECCEUnv1G0570400	ATP synthase gamma chain	HC	GO:0005886,GO:0006754,GO:0006811,GO:0015986,GO:0016020,GO:0045261,GO:0046933,GO:0099132
	pseudoScB.84381	Unassigned	0	7929	130	SECCEUnv1G0570400	ATP synthase gamma chain	HC	GO:0005886,GO:0006754,GO:0006811,GO:0015986,GO:0016020,GO:0045261,GO:0046933,GO:0099132
	pseudoScB.84382	Unassigned	0	5863	126	SECCEUnv1G0570400	ATP synthase gamma chain	HC	GO:0005886,GO:0006754,GO:0006811,GO:0015986,GO:0016020,GO:0045261,GO:0046933,GO:0099132
	pseudoScB.84383	Unassigned	0	5886	126	SECCEUnv1G0570400	ATP synthase gamma chain	HC	GO:0005886,GO:0006754,GO:0006811,GO:0015986,GO:0016020,GO:0045261,GO:0046933,GO:0099132
	pseudoScB.84384	Unassigned	0	5829	126	SECCEUnv1G0570400	ATP synthase gamma chain	HC	GO:0005886,GO:0006754,GO:0006811,GO:0015986,GO:0016020,GO:0045261,GO:0046933,GO:0099132
	pseudoScB.84406	Unassigned	0	2052	NA	SECCEUnv1G0570820	30S ribosomal protein S12	HC	GO:0000049,GO:0003723,GO:0003735,GO:0005622,GO:0005840,GO:0006412,GO:0015935,GO:0019843
	pseudoScB.84407	Unassigned	0	5339	NA	SECCEUnv1G0542000	Gibberellin 3-beta-dioxygenase 1	LC	GO:0005737,GO:0009639,GO:0009686,GO:0009739,GO:0009740,GO:0010114,GO:0016491,GO:0016707,GO:0046872,GO:0051213,GO:0055114
	pseudoScB.84408	Unassigned	0	3807	NA	SECCEUnv1G0542000	Gibberellin 3-beta-dioxygenase 1	LC	GO:0005737,GO:0009639,GO:0009686,GO:0009739,GO:0009740,GO:0010114,GO:0016491,GO:0016707,GO:0046872,GO:0051213,GO:0055114
	pseudoScB.84410	Unassigned	0	393	131	SECCE6Rv1G0444720	F-box family protein	HC	GO:0008270,GO:0046872
	pseudoScB.84411	Unassigned	0	1631	491	SECCE6Rv1G0444720	F-box family protein	HC	GO:0008270,GO:0046872
	pseudoScB.84412	Unassigned	0	1788	491	SECCE6Rv1G0444720	F-box family protein	HC	GO:0008270,GO:0046872
	pseudoScB.84413	Unassigned	0	327	109	SECCE6Rv1G0444720	F-box family protein	HC	GO:0008270,GO:0046872
	pseudoScB.84414	Unassigned	0	1123	386	SECCE6Rv1G0444720	F-box family protein	HC	GO:0008270,GO:0046872
	pseudoScB.84415	Unassigned	0	1804	437	SECCE6Rv1G0444720	F-box family protein	HC	GO:0008270,GO:0046872
	pseudoScB.84416	Unassigned	0	399	133	SECCE6Rv1G0444720	F-box family protein	HC	GO:0008270,GO:0046872
	pseudoScB.84417	Unassigned	0	1697	460	SECCE6Rv1G0444720	F-box family protein	HC	GO:0008270,GO:0046872
	pseudoScB.84418	Unassigned	0	2149	311	SECCE7Rv1G0510880	Retrovirus-related Pol polyprotein from transposon TNT 1-94	LC	GO:0003676,GO:0008270
	pseudoScB.84419	Unassigned	0	2008	NA	SECCE6Rv1G0387020	Na(+)/H(+) antiporter NhaA	LC	GO:0005886,GO:0006811,GO:0006814,GO:0006885,GO:0015297,GO:0016020,GO:0016021,GO:0055085
	pseudoScB.84420	Unassigned	0	3892	NA	SECCEUnv1G0542000	Gibberellin 3-beta-dioxygenase 1	LC	GO:0005737,GO:0009639,GO:0009686,GO:0009739,GO:0009740,GO:0010114,GO:0016491,GO:0016707,GO:0046872,GO:0051213,GO:0055114
	pseudoScB.84421	Unassigned	0	3601	NA	SECCEUnv1G0542000	Gibberellin 3-beta-dioxygenase 1	LC	GO:0005737,GO:0009639,GO:0009686,GO:0009739,GO:0009740,GO:0010114,GO:0016491,GO:0016707,GO:0046872,GO:0051213,GO:0055114
	pseudoScB.84422	Unassigned	0	2647	510	SECCE4Rv1G0294060	ATP synthase subunit alpha	HC	GO:0000166,GO:0005524,GO:0005739,GO:0006754,GO:0006811,GO:0015986,GO:0032559,GO:0045261,GO:0046034,GO:0046933,GO:0099132,GO:1902600
	pseudoScB.84435	Unassigned	0	3409	997	SECCE3Rv1G0146270	DNA glycosylase	HC	GO:0003824,GO:0006281,GO:0006284,GO:0051539
	pseudoScB.84436	Unassigned	0	944	145	SECCE7Rv1G0497340	Aminotransferase-related family protein	LC	GO:0003824,GO:0006520,GO:0008483,GO:0009058,GO:0016740,GO:0030170
DCR154	pseudoScB.84437	Unassigned	0	768	125	SECCE5Rv1G0366150	Pectate trisaccharide-lyase	LC	GO:0000272,GO:0005576,GO:0005975,GO:0016829,GO:0046872,GO:0071555
	pseudoScB.84438	Unassigned	0	1756	237	SECCE5Rv1G0333590	Ribonuclease Z family protein	HC	GO:0005524,GO:0006457,GO:0006950,GO:0051082
	pseudoScB.84439	Unassigned	0	2010	NA	SECCEUnv1G0541630	Protein phosphatase 2C family protein	LC	GO:0005739,GO:0015232,GO:0015886,GO:0016020,GO:0016021,GO:0017004,GO:0020037,GO:0031966
	pseudoScB.84440	Unassigned	0	3880	NA	SECCEUnv1G0542000	Gibberellin 3-beta-dioxygenase 1	LC	GO:0005737,GO:0009639,GO:0009686,GO:0009739,GO:0009740,GO:0010114,GO:0016491,GO:0016707,GO:0046872,GO:0051213,GO:0055114
	pseudoScB.84441	Unassigned	0	1618	186	SECCE1Rv1G0039560	Protein transport protein SEC24	HC	GO:0003676,GO:0006886,GO:0006888,GO:0030127
	pseudoScB.84442	Unassigned	0	1887	NA	SECCE6Rv1G0438620	Haloacid dehalogenase-like hydrolase family protein, putative, expressed	HC	GO:0008152,GO:0016787
	pseudoScB.84443	Unassigned	0	1887	NA	SECCE6Rv1G0438620	Haloacid dehalogenase-like hydrolase family protein, putative, expressed	HC	GO:0008152,GO:0016787
	pseudoScB.84445	Unassigned	0	422	NA	SECCE2Rv1G0087220	PLAC8 family protein	LC	GO:0005739,GO:0005743,GO:0006122,GO:0008121,GO:0009055,GO:0016020,GO:0016021,GO:0016491,GO:0022904,GO:0045275,GO:0046872,GO:0055114,GO:0070469
	pseudoScB.84446	Unassigned	0	2245	NA	SECCEUnv1G0541630	Protein phosphatase 2C family protein	LC	GO:0005739,GO:0015232,GO:0015886,GO:0016020,GO:0016021,GO:0017004,GO:0020037,GO:0031966
	pseudoScB.84447	Unassigned	0	2021	NA	SECCEUnv1G0541630	Protein phosphatase 2C family protein	LC	GO:0005739,GO:0015232,GO:0015886,GO:0016020,GO:0016021,GO:0017004,GO:0020037,GO:0031966
	pseudoScB.84448	Unassigned	0	2216	NA	SECCEUnv1G0541630	Protein phosphatase 2C family protein	LC	GO:0005739,GO:0015232,GO:0015886,GO:0016020,GO:0016021,GO:0017004,GO:0020037,GO:0031966
	pseudoScB.84449	Unassigned	0	1524	432	SECCEUnv1G0538850	Ankyrin repeat protein family-like protein	HC	GO:0007165,GO:0016020,GO:0016021
	pseudoScB.84450	Unassigned	0	857	203	SECCE1Rv1G0009790	F-box protein family	HC	GO:0005739,GO:0016020,GO:0016021
	pseudoScB.84451	Unassigned	0	2505	670	SECCE3Rv1G0197710	Ankyrin repeat protein family-like protein	HC	GO:0007165,GO:0016020,GO:0016021
	pseudoScB.84452	Unassigned	0	857	203	SECCE1Rv1G0009790	F-box protein family	HC	GO:0005739,GO:0016020,GO:0016021
	pseudoScB.84460	Unassigned	0	588	124	SECCEUnv1G0565760	Histone H4	HC	GO:0003735,GO:0005840,GO:0006412
	pseudoScB.84461	Unassigned	0	959	229	SECCE3Rv1G0188010	Reticulon-like protein	HC	GO:0005783,GO:0005789,GO:0016020,GO:0016021
	pseudoScB.84464	Unassigned	0	3740	NA	SECCEUnv1G0542000	Gibberellin 3-beta-dioxygenase 1	LC	GO:0005737,GO:0009639,GO:0009686,GO:0009739,GO:0009740,GO:0010114,GO:0016491,GO:0016707,GO:0046872,GO:0051213,GO:0055114
	pseudoScB.84465	Unassigned	0	2190	NA	SECCEUnv1G0541630	Protein phosphatase 2C family protein	LC	GO:0005739,GO:0015232,GO:0015886,GO:0016020,GO:0016021,GO:0017004,GO:0020037,GO:0031966
	pseudoScB.84466	Unassigned	0	2024	NA	SECCEUnv1G0541630	Protein phosphatase 2C family protein	LC	GO:0005739,GO:0015232,GO:0015886,GO:0016020,GO:0016021,GO:0017004,GO:0020037,GO:0031966
	pseudoScB.84467	Unassigned	0	3639	NA	SECCEUnv1G0542000	Gibberellin 3-beta-dioxygenase 1	LC	GO:0005737,GO:0009639,GO:0009686,GO:0009739,GO:0009740,GO:0010114,GO:0016491,GO:0016707,GO:0046872,GO:0051213,GO:0055114
	pseudoScB.84473	Unassigned	0	6286	126	SECCEUnv1G0570400	ATP synthase gamma chain	HC	GO:0005886,GO:0006754,GO:0006811,GO:0015986,GO:0016020,GO:0045261,GO:0046933,GO:0099132
	pseudoScB.84474	Unassigned	0	44051	343	SECCEUnv1G0570400	ATP synthase gamma chain	HC	GO:0005886,GO:0006754,GO:0006811,GO:0015986,GO:0016020,GO:0045261,GO:0046933,GO:0099132
	pseudoScB.84475	Unassigned	0	7969	164	SECCEUnv1G0570400	ATP synthase gamma chain	HC	GO:0005886,GO:0006754,GO:0006811,GO:0015986,GO:0016020,GO:0045261,GO:0046933,GO:0099132
	pseudoScB.84476	Unassigned	0	16190	343	SECCEUnv1G0570400	ATP synthase gamma chain	HC	GO:0005886,GO:0006754,GO:0006811,GO:0015986,GO:0016020,GO:0045261,GO:0046933,GO:0099132
	pseudoScB.84477	Unassigned	0	16179	343	SECCEUnv1G0570400	ATP synthase gamma chain	HC	GO:0005886,GO:0006754,GO:0006811,GO:0015986,GO:0016020,GO:0045261,GO:0046933,GO:0099132
	pseudoScB.84480	Unassigned	0	4846	126	SECCEUnv1G0570400	ATP synthase gamma chain	HC	GO:0005886,GO:0006754,GO:0006811,GO:0015986,GO:0016020,GO:0045261,GO:0046933,GO:0099132
	pseudoScB.84481	Unassigned	0	5862	126	SECCEUnv1G0570400	ATP synthase gamma chain	HC	GO:0005886,GO:0006754,GO:0006811,GO:0015986,GO:0016020,GO:0045261,GO:0046933,GO:0099132
	pseudoScB.84482	Unassigned	0	6018	126	SECCEUnv1G0570400	ATP synthase gamma chain	HC	GO:0005886,GO:0006754,GO:0006811,GO:0015986,GO:0016020,GO:0045261,GO:0046933,GO:0099132
	pseudoScB.84483	Unassigned	0	5952	126	SECCEUnv1G0570400	ATP synthase gamma chain	HC	GO:0005886,GO:0006754,GO:0006811,GO:0015986,GO:0016020,GO:0045261,GO:0046933,GO:0099132
	pseudoScB.84484	Unassigned	0	1800	NA	SECCE3Rv1G0166100	Peroxidase	HC	GO:0004601,GO:0005576,GO:0006979,GO:0016491,GO:0020037,GO:0042744,GO:0046872,GO:0055114,GO:0098869
	pseudoScB.84489	Unassigned	0	1645	NA	SECCEUnv1G0541630	Protein phosphatase 2C family protein	LC	GO:0005739,GO:0015232,GO:0015886,GO:0016020,GO:0016021,GO:0017004,GO:0020037,GO:0031966
	pseudoScB.84490	Unassigned	0	863	NA	SECCE3Rv1G0169480	translation initiation factor eIF-2B subunit alpha	LC	GO:0000166,GO:0005524,GO:0005739,GO:0006754,GO:0006811,GO:0015986,GO:0032559,GO:0045261,GO:0046034,GO:0046933,GO:0099132,GO:1902600
	pseudoScB.84491	Unassigned	0	2270	NA	SECCEUnv1G0541630	Protein phosphatase 2C family protein	LC	GO:0005739,GO:0015232,GO:0015886,GO:0016020,GO:0016021,GO:0017004,GO:0020037,GO:0031966
	pseudoScB.84498	Unassigned	0	286	NA	SECCE7Rv1G0509950	BTB/POZ domain containing protein, expressed	HC	GO:0005576,GO:0005618,GO:0030145,GO:0045735,GO:0046872
	pseudoScB.84499	Unassigned	0	1032	NA	SECCE3Rv1G0169480	translation initiation factor eIF-2B subunit alpha	LC	GO:0000166,GO:0005524,GO:0005739,GO:0006754,GO:0006811,GO:0015986,GO:0032559,GO:0045261,GO:0046034,GO:0046933,GO:0099132,GO:1902600
	pseudoScB.84501	Unassigned	0	1479	337	SECCE2Rv1G0084910	Fasciclin-like arabinogalactan-protein-like	LC	GO:0004190,GO:0006508,GO:0008233,GO:0016020,GO:0016021,GO:0016787
	pseudoScB.84502	Unassigned	0	1408	391	SECCE2Rv1G0082040	Auxin response factor	LC	GO:0003677,GO:0005634,GO:0006351,GO:0006355,GO:0009725,GO:0009734
	pseudoScB.84503	Unassigned	0	1469	337	SECCE2Rv1G0084910	Fasciclin-like arabinogalactan-protein-like	LC	GO:0004190,GO:0006508,GO:0008233,GO:0016020,GO:0016021,GO:0016787
	pseudoScB.84504	Unassigned	0	1260	342	SECCE2Rv1G0082040	Auxin response factor	LC	GO:0003677,GO:0005634,GO:0006351,GO:0006355,GO:0009725,GO:0009734
	pseudoScB.84506	Unassigned	0	2373	NA	SECCEUnv1G0541630	Protein phosphatase 2C family protein	LC	GO:0005739,GO:0015232,GO:0015886,GO:0016020,GO:0016021,GO:0017004,GO:0020037,GO:0031966
	pseudoScB.84507	Unassigned	0	3629	NA	SECCEUnv1G0542000	Gibberellin 3-beta-dioxygenase 1	LC	GO:0005737,GO:0009639,GO:0009686,GO:0009739,GO:0009740,GO:0010114,GO:0016491,GO:0016707,GO:0046872,GO:0051213,GO:0055114
	pseudoScB.84510	Unassigned	0	2019	NA	SECCEUnv1G0541630	Protein phosphatase 2C family protein	LC	GO:0005739,GO:0015232,GO:0015886,GO:0016020,GO:0016021,GO:0017004,GO:0020037,GO:0031966
	pseudoScB.84511	Unassigned	0	552	NA	SECCE6Rv1G0387020	Na(+)/H(+) antiporter NhaA	LC	GO:0005886,GO:0006811,GO:0006814,GO:0006885,GO:0015297,GO:0016020,GO:0016021,GO:0055085
	pseudoScB.84512	Unassigned	0	2393	NA	SECCEUnv1G0542000	Gibberellin 3-beta-dioxygenase 1	LC	GO:0005737,GO:0009639,GO:0009686,GO:0009739,GO:0009740,GO:0010114,GO:0016491,GO:0016707,GO:0046872,GO:0051213,GO:0055114
	pseudoScB.84513	Unassigned	0	1973	NA	SECCEUnv1G0541630	Protein phosphatase 2C family protein	LC	GO:0005739,GO:0015232,GO:0015886,GO:0016020,GO:0016021,GO:0017004,GO:0020037,GO:0031966
	pseudoScB.84515	Unassigned	0	1607	145	SECCE4Rv1G0226530	RING/U-box superfamily protein	HC	GO:0003676,GO:0015074
	pseudoScB.84516	Unassigned	0	5282	505	SECCE4Rv1G0258120	ATP synthase subunit alpha	HC	GO:0000166,GO:0005524,GO:0006754,GO:0015078,GO:0015986,GO:0015991,GO:0032559,GO:0033177,GO:0045261,GO:0045263,GO:0046034,GO:0046933,GO:1902600
	pseudoScB.84517	Unassigned	0	3127	154	SECCE2Rv1G0106980	cDNA clone:J013034M05, full insert sequence	HC	GO:0000166,GO:0003774,GO:0003777,GO:0005524,GO:0005874,GO:0007018,GO:0008017
	pseudoScB.84518	Unassigned	0	785	NA	SECCE1Rv1G0020810	actin filament bundling protein P-115-ABP protein	LC	GO:0003676,GO:0008270,GO:0015074
	pseudoScB.84519	Unassigned	0	2157	182	SECCEUnv1G0541630	Protein phosphatase 2C family protein	LC	GO:0005739,GO:0015232,GO:0015886,GO:0016020,GO:0016021,GO:0017004,GO:0020037,GO:0031966
DCR154	pseudoScB.84520	Unassigned	0	1325	370	SECCE6Rv1G0399570	Transposase	LC	GO:0016020,GO:0016021
	pseudoScB.84521	Unassigned	0	5014	149	SECCE6Rv1G0436740	Mitochondrial-processing peptidase subunit alpha	HC	GO:0003824,GO:0046872
	pseudoScB.84522	Unassigned	0	1638	388	SECCE7Rv1G0524960	Cytomatrix protein-like protein	HC	GO:0008150
	pseudoScB.84523	Unassigned	0	408	NA	SECCE1Rv1G0040130	phosphatidyl inositol monophosphate 5 kinase	LC	GO:0016740,GO:0016747
	pseudoScB.84524	Unassigned	0	429	NA	SECCE4Rv1G0241180	vacuolar fusion protein (DUF1712)	LC	GO:0006508,GO:0008233,GO:0008234
	pseudoScB.84525	Unassigned	0	2288	183	SECCE5Rv1G0369010	Cohesin subunit SA-3	LC	GO:0000794,GO:0000795,GO:0000800,GO:0000802,GO:0001673,GO:0005634,GO:0005694,GO:0007049,GO:0007059,GO:0007129,GO:0030893,GO:0034502,GO:0034991,GO:0051321
	pseudoScB.84526	Unassigned	0	382	NA	SECCE6Rv1G0415360	Cyclic nucleotide-gated channel	HC	GO:0005216,GO:0005249,GO:0006811,GO:0006813,GO:0016020,GO:0016021,GO:0034220,GO:0055085,GO:0071805
	pseudoScB.84527	Unassigned	0	1093	131	SECCE4Rv1G0261590	U-box domain-containing family protein	HC	GO:0004672,GO:0004842,GO:0005524,GO:0006468,GO:0016567
