# Supplementary material for: The genetic mechanism of B chromosome drive in rye illuminated by chromosome-scale assembly
Source: Nat Commun. 2024 Nov 8;15:9686. doi: 10.1038/s41467-024-53799-w (PMC11549084; doi:10.1038/s41467-024-53799-w)
Supplement: Supplementary file 10 — Supplementary Data 7 [file 41467_2024_53799_MOESM10_ESM.xlsx]

## Sheet: Supplementary Data 7
Supplementary Data 7 A subtractive approach reveals common DEGs and their PCR results (1) A subtractive approach reveals common DEGs and the summary of the genomic PCR
	wheat data			rye data
	2Bs, 4Bs, and 1Bk-2 vs 0B	2Bs, 4Bs, and 1Bk-2 vs 1Bs-8	2Bs, 4Bs, and 1Bk-2 vs 1Bk-1	2B vs 0B and 1defB
	533 common up-regulated differentially expressed transcripts (DEs)	305 up-regulated DEs remained	29 up-regulated DEs remained	a total of 23 commonly up-regulated DEs were found across the 11 comparisons
1	pseudoScB.83207	pseudoScB.83207	pseudoScB.83898	pseudoScB.83899	DCR83
2	pseudoScB.83209	pseudoScB.83209	pseudoScB.83899	pseudoScB.83910	DCR260		PCR results of the 9 unigenes generated by differentially expression analysis
3	pseudoScB.83210	pseudoScB.83210	pseudoScB.83905	pseudoScB.83912	DCR145				Template: Wheat cv. Chinese Spring +
4	pseudoScB.83212	pseudoScB.83212	pseudoScB.83906	pseudoScB.83913	DCR154		Gene	primer	Bs-8	Bk-1	Bk-3	Bs	Bk	Bk-2
5	pseudoScB.83214	pseudoScB.83217	pseudoScB.83910	pseudoScB.83921	DCR398		DCR260	DCR260-1	✘	✘	✘	✓	✓	✓
6	pseudoScB.83215	pseudoScB.83221	pseudoScB.83912	pseudoScB.83925	DCR399		DCR169	DCR169-1	✘	✘	✘	✓	✓	✓
7	pseudoScB.83217	pseudoScB.83224	pseudoScB.83913	pseudoScB.83928	DCR400		DCR83	DCR83-3	✘	✘	✘	✓	✓	✓
8	pseudoScB.83221	pseudoScB.83266	pseudoScB.83921	pseudoScB.83929	DCR28		DCR28	DCR28-2	✘	✘	✘	✓	✓	✓
9	pseudoScB.83224	pseudoScB.83273	pseudoScB.83924	pseudoScB.83931			DCR400	DCR400-1	✘	✘	✘	✓	✓	✓
10	pseudoScB.83225	pseudoScB.83293	pseudoScB.83925	pseudoScB.83932			DCR145	DCR145-1	✓	✓	✓	✓	✓	✓
11	pseudoScB.83266	pseudoScB.83296	pseudoScB.83928	pseudoScB.83934			DCR154	DCR154-1	✓	✓	✓	✓	✓	✓
12	pseudoScB.83273	pseudoScB.83297	pseudoScB.83929	pseudoScB.83936			DCR398	DCR398-1	✓	✓	✓	✓	✓	✓
13	pseudoScB.83293	pseudoScB.83307	pseudoScB.83931	pseudoScB.83937			DCR399	DCR399-1	✘	✓	✓	✓	✓	✓
14	pseudoScB.83296	pseudoScB.83326	pseudoScB.83932	pseudoScB.83940					drive-negative			drive-positive
15	pseudoScB.83297	pseudoScB.83334	pseudoScB.83934	pseudoScB.83941			“✓”: Expected PCR amplification is present; “✘” Expected PCR amplification isn’t present
16	pseudoScB.83298	pseudoScB.83350	pseudoScB.83936	pseudoScB.83942
17	pseudoScB.83299	pseudoScB.83358	pseudoScB.83937	pseudoScB.83945
18	pseudoScB.83300	pseudoScB.83365	pseudoScB.83940	pseudoScB.83947
19	pseudoScB.83303	pseudoScB.83367	pseudoScB.83941	pseudoScB.84363	DCR169
20	pseudoScB.83304	pseudoScB.83373	pseudoScB.83942	pseudoScB.84469
21	pseudoScB.83305	pseudoScB.83375	pseudoScB.83945	pseudoScB.84472
22	pseudoScB.83307	pseudoScB.83382	pseudoScB.83947	pseudoScB.84508
23	pseudoScB.83309	pseudoScB.83386	pseudoScB.83951	pseudoScB.84471
24	pseudoScB.83316	pseudoScB.83398	pseudoScB.83953
25	pseudoScB.83319	pseudoScB.83401	pseudoScB.84363
26	pseudoScB.83320	pseudoScB.83402	pseudoScB.84469
27	pseudoScB.83322	pseudoScB.83403	pseudoScB.84471
28	pseudoScB.83323	pseudoScB.83405	pseudoScB.84472
29	pseudoScB.83325	pseudoScB.83410	pseudoScB.84508
30	pseudoScB.83326	pseudoScB.83411
31	pseudoScB.83334	pseudoScB.83413
32	pseudoScB.83335	pseudoScB.83414
33	pseudoScB.83336	pseudoScB.83424
34	pseudoScB.83338	pseudoScB.83425
35	pseudoScB.83339	pseudoScB.83429
36	pseudoScB.83342	pseudoScB.83431
37	pseudoScB.83344	pseudoScB.83432
38	pseudoScB.83345	pseudoScB.83434
39	pseudoScB.83348	pseudoScB.83447
40	pseudoScB.83350	pseudoScB.83495
41	pseudoScB.83351	pseudoScB.83525
42	pseudoScB.83357	pseudoScB.83526
43	pseudoScB.83358	pseudoScB.83527
44	pseudoScB.83359	pseudoScB.83531
45	pseudoScB.83360	pseudoScB.83532
46	pseudoScB.83363	pseudoScB.83536
47	pseudoScB.83364	pseudoScB.83537
48	pseudoScB.83365	pseudoScB.83540
49	pseudoScB.83367	pseudoScB.83541
50	pseudoScB.83369	pseudoScB.83542
51	pseudoScB.83373	pseudoScB.83543
52	pseudoScB.83374	pseudoScB.83544
53	pseudoScB.83375	pseudoScB.83552
54	pseudoScB.83376	pseudoScB.83553
55	pseudoScB.83377	pseudoScB.83557
56	pseudoScB.83378	pseudoScB.83558
57	pseudoScB.83379	pseudoScB.83559
58	pseudoScB.83381	pseudoScB.83567
59	pseudoScB.83382	pseudoScB.83569
60	pseudoScB.83383	pseudoScB.83572
61	pseudoScB.83386	pseudoScB.83584
62	pseudoScB.83391	pseudoScB.83598
63	pseudoScB.83392	pseudoScB.83600
64	pseudoScB.83395	pseudoScB.83601
65	pseudoScB.83396	pseudoScB.83644
66	pseudoScB.83398	pseudoScB.83647
67	pseudoScB.83401	pseudoScB.83651
68	pseudoScB.83402	pseudoScB.83658
69	pseudoScB.83403	pseudoScB.83667
70	pseudoScB.83405	pseudoScB.83669
71	pseudoScB.83407	pseudoScB.83685
72	pseudoScB.83408	pseudoScB.83693
73	pseudoScB.83409	pseudoScB.83698
74	pseudoScB.83410	pseudoScB.83704
75	pseudoScB.83411	pseudoScB.83718
76	pseudoScB.83413	pseudoScB.83722
77	pseudoScB.83414	pseudoScB.83728
78	pseudoScB.83415	pseudoScB.83729
79	pseudoScB.83416	pseudoScB.83730
80	pseudoScB.83424	pseudoScB.83748
81	pseudoScB.83425	pseudoScB.83754
82	pseudoScB.83427	pseudoScB.83756
83	pseudoScB.83428	pseudoScB.83765
84	pseudoScB.83429	pseudoScB.83769
85	pseudoScB.83431	pseudoScB.83782
86	pseudoScB.83432	pseudoScB.83802
87	pseudoScB.83434	pseudoScB.83806
88	pseudoScB.83436	pseudoScB.83827
89	pseudoScB.83437	pseudoScB.83832
90	pseudoScB.83447	pseudoScB.83838
91	pseudoScB.83448	pseudoScB.83839
92	pseudoScB.83449	pseudoScB.83840
93	pseudoScB.83450	pseudoScB.83843
94	pseudoScB.83451	pseudoScB.83844
95	pseudoScB.83455	pseudoScB.83851
96	pseudoScB.83459	pseudoScB.83854
97	pseudoScB.83495	pseudoScB.83857
98	pseudoScB.83505	pseudoScB.83858
99	pseudoScB.83525	pseudoScB.83860
100	pseudoScB.83526	pseudoScB.83865
101	pseudoScB.83527	pseudoScB.83870
102	pseudoScB.83531	pseudoScB.83873
103	pseudoScB.83532	pseudoScB.83876
104	pseudoScB.83536	pseudoScB.83878
105	pseudoScB.83537	pseudoScB.83879
106	pseudoScB.83540	pseudoScB.83881
107	pseudoScB.83541	pseudoScB.83884
108	pseudoScB.83542	pseudoScB.83885
109	pseudoScB.83543	pseudoScB.83887
110	pseudoScB.83544	pseudoScB.83890
111	pseudoScB.83552	pseudoScB.83894
112	pseudoScB.83553	pseudoScB.83898
113	pseudoScB.83554	pseudoScB.83899
114	pseudoScB.83557	pseudoScB.83905
115	pseudoScB.83558	pseudoScB.83906
116	pseudoScB.83559	pseudoScB.83910
117	pseudoScB.83567	pseudoScB.83911
118	pseudoScB.83568	pseudoScB.83912
119	pseudoScB.83569	pseudoScB.83913
120	pseudoScB.83572	pseudoScB.83921
121	pseudoScB.83575	pseudoScB.83923
122	pseudoScB.83584	pseudoScB.83924
123	pseudoScB.83590	pseudoScB.83925
124	pseudoScB.83592	pseudoScB.83928
125	pseudoScB.83593	pseudoScB.83929
126	pseudoScB.83594	pseudoScB.83931
127	pseudoScB.83598	pseudoScB.83932
128	pseudoScB.83599	pseudoScB.83934
129	pseudoScB.83600	pseudoScB.83936
130	pseudoScB.83601	pseudoScB.83937
131	pseudoScB.83604	pseudoScB.83939
132	pseudoScB.83605	pseudoScB.83940
133	pseudoScB.83644	pseudoScB.83941
134	pseudoScB.83647	pseudoScB.83942
135	pseudoScB.83649	pseudoScB.83945
136	pseudoScB.83651	pseudoScB.83947
137	pseudoScB.83653	pseudoScB.83949
138	pseudoScB.83654	pseudoScB.83950
139	pseudoScB.83658	pseudoScB.83951
140	pseudoScB.83659	pseudoScB.83953
141	pseudoScB.83661	pseudoScB.83955
142	pseudoScB.83663	pseudoScB.83956
143	pseudoScB.83665	pseudoScB.83957
144	pseudoScB.83667	pseudoScB.83961
145	pseudoScB.83668	pseudoScB.83963
146	pseudoScB.83669	pseudoScB.83964
147	pseudoScB.83672	pseudoScB.83965
148	pseudoScB.83679	pseudoScB.83967
149	pseudoScB.83685	pseudoScB.83968
150	pseudoScB.83687	pseudoScB.83977
151	pseudoScB.83689	pseudoScB.83978
152	pseudoScB.83690	pseudoScB.83980
153	pseudoScB.83693	pseudoScB.83981
154	pseudoScB.83694	pseudoScB.83982
155	pseudoScB.83696	pseudoScB.83984
156	pseudoScB.83698	pseudoScB.83999
157	pseudoScB.83700	pseudoScB.84003
158	pseudoScB.83701	pseudoScB.84005
159	pseudoScB.83702	pseudoScB.84006
160	pseudoScB.83704	pseudoScB.84011
161	pseudoScB.83705	pseudoScB.84017
162	pseudoScB.83715	pseudoScB.84018
163	pseudoScB.83717	pseudoScB.84020
164	pseudoScB.83718	pseudoScB.84023
165	pseudoScB.83722	pseudoScB.84024
166	pseudoScB.83723	pseudoScB.84031
167	pseudoScB.83728	pseudoScB.84041
168	pseudoScB.83729	pseudoScB.84042
169	pseudoScB.83730	pseudoScB.84043
170	pseudoScB.83731	pseudoScB.84044
171	pseudoScB.83748	pseudoScB.84047
172	pseudoScB.83754	pseudoScB.84050
173	pseudoScB.83756	pseudoScB.84051
174	pseudoScB.83763	pseudoScB.84055
175	pseudoScB.83765	pseudoScB.84057
176	pseudoScB.83766	pseudoScB.84058
177	pseudoScB.83767	pseudoScB.84061
178	pseudoScB.83768	pseudoScB.84062
179	pseudoScB.83769	pseudoScB.84065
180	pseudoScB.83773	pseudoScB.84069
181	pseudoScB.83776	pseudoScB.84070
182	pseudoScB.83778	pseudoScB.84075
183	pseudoScB.83779	pseudoScB.84080
184	pseudoScB.83780	pseudoScB.84088
185	pseudoScB.83782	pseudoScB.84092
186	pseudoScB.83786	pseudoScB.84094
187	pseudoScB.83789	pseudoScB.84110
188	pseudoScB.83790	pseudoScB.84112
189	pseudoScB.83791	pseudoScB.84114
190	pseudoScB.83793	pseudoScB.84118
191	pseudoScB.83796	pseudoScB.84121
192	pseudoScB.83797	pseudoScB.84122
193	pseudoScB.83798	pseudoScB.84126
194	pseudoScB.83799	pseudoScB.84128
195	pseudoScB.83802	pseudoScB.84129
196	pseudoScB.83804	pseudoScB.84130
197	pseudoScB.83805	pseudoScB.84160
198	pseudoScB.83806	pseudoScB.84161
199	pseudoScB.83807	pseudoScB.84169
200	pseudoScB.83808	pseudoScB.84172
201	pseudoScB.83810	pseudoScB.84175
202	pseudoScB.83811	pseudoScB.84179
203	pseudoScB.83812	pseudoScB.84180
204	pseudoScB.83814	pseudoScB.84181
205	pseudoScB.83815	pseudoScB.84186
206	pseudoScB.83823	pseudoScB.84202
207	pseudoScB.83826	pseudoScB.84203
208	pseudoScB.83827	pseudoScB.84210
209	pseudoScB.83828	pseudoScB.84211
210	pseudoScB.83829	pseudoScB.84212
211	pseudoScB.83830	pseudoScB.84213
212	pseudoScB.83832	pseudoScB.84216
213	pseudoScB.83835	pseudoScB.84218
214	pseudoScB.83836	pseudoScB.84221
215	pseudoScB.83838	pseudoScB.84223
216	pseudoScB.83839	pseudoScB.84225
217	pseudoScB.83840	pseudoScB.84227
218	pseudoScB.83843	pseudoScB.84228
219	pseudoScB.83844	pseudoScB.84230
220	pseudoScB.83851	pseudoScB.84231
221	pseudoScB.83852	pseudoScB.84232
222	pseudoScB.83854	pseudoScB.84235
223	pseudoScB.83856	pseudoScB.84237
224	pseudoScB.83857	pseudoScB.84238
225	pseudoScB.83858	pseudoScB.84239
226	pseudoScB.83860	pseudoScB.84240
227	pseudoScB.83863	pseudoScB.84253
228	pseudoScB.83864	pseudoScB.84255
229	pseudoScB.83865	pseudoScB.84257
230	pseudoScB.83870	pseudoScB.84260
231	pseudoScB.83871	pseudoScB.84261
232	pseudoScB.83872	pseudoScB.84262
233	pseudoScB.83873	pseudoScB.84268
234	pseudoScB.83876	pseudoScB.84269
235	pseudoScB.83878	pseudoScB.84272
236	pseudoScB.83879	pseudoScB.84273
237	pseudoScB.83881	pseudoScB.84274
238	pseudoScB.83884	pseudoScB.84279
239	pseudoScB.83885	pseudoScB.84281
240	pseudoScB.83887	pseudoScB.84284
241	pseudoScB.83890	pseudoScB.84285
242	pseudoScB.83894	pseudoScB.84289
243	pseudoScB.83898	pseudoScB.84293
244	pseudoScB.83899	pseudoScB.84298
245	pseudoScB.83900	pseudoScB.84300
246	pseudoScB.83905	pseudoScB.84302
247	pseudoScB.83906	pseudoScB.84303
248	pseudoScB.83908	pseudoScB.84304
249	pseudoScB.83910	pseudoScB.84305
250	pseudoScB.83911	pseudoScB.84306
251	pseudoScB.83912	pseudoScB.84310
252	pseudoScB.83913	pseudoScB.84316
253	pseudoScB.83921	pseudoScB.84317
254	pseudoScB.83923	pseudoScB.84318
255	pseudoScB.83924	pseudoScB.84319
256	pseudoScB.83925	pseudoScB.84321
257	pseudoScB.83928	pseudoScB.84322
258	pseudoScB.83929	pseudoScB.84323
259	pseudoScB.83931	pseudoScB.84325
260	pseudoScB.83932	pseudoScB.84335
261	pseudoScB.83934	pseudoScB.84336
262	pseudoScB.83936	pseudoScB.84338
263	pseudoScB.83937	pseudoScB.84342
264	pseudoScB.83939	pseudoScB.84344
265	pseudoScB.83940	pseudoScB.84363
266	pseudoScB.83941	pseudoScB.84369
267	pseudoScB.83942	pseudoScB.84372
268	pseudoScB.83945	pseudoScB.84373
269	pseudoScB.83947	pseudoScB.84376
270	pseudoScB.83949	pseudoScB.84385
271	pseudoScB.83950	pseudoScB.84388
272	pseudoScB.83951	pseudoScB.84389
273	pseudoScB.83953	pseudoScB.84394
274	pseudoScB.83955	pseudoScB.84395
275	pseudoScB.83956	pseudoScB.84396
276	pseudoScB.83957	pseudoScB.84403
277	pseudoScB.83961	pseudoScB.84404
278	pseudoScB.83962	pseudoScB.84435
279	pseudoScB.83963	pseudoScB.84436
280	pseudoScB.83964	pseudoScB.84437
281	pseudoScB.83965	pseudoScB.84438
282	pseudoScB.83967	pseudoScB.84457
283	pseudoScB.83968	pseudoScB.84469
284	pseudoScB.83977	pseudoScB.84471
285	pseudoScB.83978	pseudoScB.84472
286	pseudoScB.83980	pseudoScB.84508
287	pseudoScB.83981	pseudoScB.84520
288	pseudoScB.83982	pseudoScB.84521
289	pseudoScB.83984	TraesCS1A03G0375100
290	pseudoScB.83990	TraesCS1B03G0987500
291	pseudoScB.83996	TraesCS1D03G0824100
292	pseudoScB.83999	TraesCS3B03G1353400LC
293	pseudoScB.84003	TraesCS3D03G0637400
294	pseudoScB.84005	TraesCS3D03G1167200LC
295	pseudoScB.84006	TraesCS4A03G0031500
296	pseudoScB.84009	TraesCS4A03G0183000
297	pseudoScB.84011	TraesCS4B03G0592100
298	pseudoScB.84017	TraesCS5A03G1026600
299	pseudoScB.84018	TraesCS6A03G0717500
300	pseudoScB.84020	TraesCS6A03G0960700LC
301	pseudoScB.84023	TraesCS6A03G0971400
302	pseudoScB.84024	TraesCS6B03G0882600LC
303	pseudoScB.84028	TraesCS6D03G0879700
304	pseudoScB.84031	TraesCSU03G0498700LC
305	pseudoScB.84041	TraesCSU03G0523100LC
306	pseudoScB.84042
307	pseudoScB.84043
308	pseudoScB.84044
309	pseudoScB.84047
310	pseudoScB.84050
311	pseudoScB.84051
312	pseudoScB.84054
313	pseudoScB.84055
314	pseudoScB.84057
315	pseudoScB.84058
316	pseudoScB.84061
317	pseudoScB.84062
318	pseudoScB.84065
319	pseudoScB.84066
320	pseudoScB.84067
321	pseudoScB.84069
322	pseudoScB.84070
323	pseudoScB.84071
324	pseudoScB.84072
325	pseudoScB.84075
326	pseudoScB.84077
327	pseudoScB.84080
328	pseudoScB.84082
329	pseudoScB.84088
330	pseudoScB.84091
331	pseudoScB.84092
332	pseudoScB.84093
333	pseudoScB.84094
334	pseudoScB.84098
335	pseudoScB.84100
336	pseudoScB.84101
337	pseudoScB.84108
338	pseudoScB.84109
339	pseudoScB.84110
340	pseudoScB.84112
341	pseudoScB.84114
342	pseudoScB.84118
343	pseudoScB.84121
344	pseudoScB.84122
345	pseudoScB.84126
346	pseudoScB.84128
347	pseudoScB.84129
348	pseudoScB.84130
349	pseudoScB.84134
350	pseudoScB.84135
351	pseudoScB.84136
352	pseudoScB.84147
353	pseudoScB.84159
354	pseudoScB.84160
355	pseudoScB.84161
356	pseudoScB.84166
357	pseudoScB.84167
358	pseudoScB.84168
359	pseudoScB.84169
360	pseudoScB.84170
361	pseudoScB.84171
362	pseudoScB.84172
363	pseudoScB.84174
364	pseudoScB.84175
365	pseudoScB.84178
366	pseudoScB.84179
367	pseudoScB.84180
368	pseudoScB.84181
369	pseudoScB.84186
370	pseudoScB.84189
371	pseudoScB.84194
372	pseudoScB.84196
373	pseudoScB.84202
374	pseudoScB.84203
375	pseudoScB.84204
376	pseudoScB.84210
377	pseudoScB.84211
378	pseudoScB.84212
379	pseudoScB.84213
380	pseudoScB.84216
381	pseudoScB.84218
382	pseudoScB.84219
383	pseudoScB.84221
384	pseudoScB.84222
385	pseudoScB.84223
386	pseudoScB.84225
387	pseudoScB.84227
388	pseudoScB.84228
389	pseudoScB.84230
390	pseudoScB.84231
391	pseudoScB.84232
392	pseudoScB.84235
393	pseudoScB.84237
394	pseudoScB.84238
395	pseudoScB.84239
396	pseudoScB.84240
397	pseudoScB.84242
398	pseudoScB.84244
399	pseudoScB.84253
400	pseudoScB.84255
401	pseudoScB.84257
402	pseudoScB.84260
403	pseudoScB.84261
404	pseudoScB.84262
405	pseudoScB.84263
406	pseudoScB.84268
407	pseudoScB.84269
408	pseudoScB.84272
409	pseudoScB.84273
410	pseudoScB.84274
411	pseudoScB.84279
412	pseudoScB.84281
413	pseudoScB.84284
414	pseudoScB.84285
415	pseudoScB.84288
416	pseudoScB.84289
417	pseudoScB.84293
418	pseudoScB.84298
419	pseudoScB.84300
420	pseudoScB.84302
421	pseudoScB.84303
422	pseudoScB.84304
423	pseudoScB.84305
424	pseudoScB.84306
425	pseudoScB.84310
426	pseudoScB.84316
427	pseudoScB.84317
428	pseudoScB.84318
429	pseudoScB.84319
430	pseudoScB.84320
431	pseudoScB.84321
432	pseudoScB.84322
433	pseudoScB.84323
434	pseudoScB.84325
435	pseudoScB.84327
436	pseudoScB.84328
437	pseudoScB.84329
438	pseudoScB.84330
439	pseudoScB.84333
440	pseudoScB.84335
441	pseudoScB.84336
442	pseudoScB.84338
443	pseudoScB.84342
444	pseudoScB.84344
445	pseudoScB.84345
446	pseudoScB.84363
447	pseudoScB.84366
448	pseudoScB.84369
449	pseudoScB.84370
450	pseudoScB.84372
451	pseudoScB.84373
452	pseudoScB.84376
453	pseudoScB.84385
454	pseudoScB.84388
455	pseudoScB.84389
456	pseudoScB.84392
457	pseudoScB.84394
458	pseudoScB.84395
459	pseudoScB.84396
460	pseudoScB.84403
461	pseudoScB.84404
462	pseudoScB.84435
463	pseudoScB.84436
464	pseudoScB.84437
465	pseudoScB.84438
466	pseudoScB.84457
467	pseudoScB.84461
468	pseudoScB.84469
469	pseudoScB.84471
470	pseudoScB.84472
471	pseudoScB.84508
472	pseudoScB.84515
473	pseudoScB.84517
474	pseudoScB.84520
475	pseudoScB.84521
476	pseudoScB.84522
477	pseudoScB.84525
478	TraesCS1A03G0375100
479	TraesCS1A03G0611000
480	TraesCS1A03G0853900
481	TraesCS1B03G0394400
482	TraesCS1B03G0413700
483	TraesCS1B03G0987500
484	TraesCS1B03G0987900
485	TraesCS1B03G1275900
486	TraesCS1D03G0750600LC
487	TraesCS1D03G0823600
488	TraesCS1D03G0824100
489	TraesCS1D03G0902500LC
490	TraesCS1D03G0949500LC
491	TraesCS2A03G1123700
492	TraesCS2A03G1170200
493	TraesCS2B03G0835100
494	TraesCS2B03G1253900
495	TraesCS2B03G1267100
496	TraesCS2D03G1267800
497	TraesCS3A03G0508500LC
498	TraesCS3A03G0913900
499	TraesCS3B03G0251700
500	TraesCS3B03G1353400LC
501	TraesCS3D03G0187000
502	TraesCS3D03G0266600
503	TraesCS3D03G0380900
504	TraesCS3D03G0637400
505	TraesCS3D03G1167200LC
506	TraesCS4A03G0031500
507	TraesCS4A03G0183000
508	TraesCS4A03G0655100
509	TraesCS4B03G0074900LC
510	TraesCS4B03G0592100
511	TraesCS4B03G0731100LC
512	TraesCS4D03G0121100
513	TraesCS5A03G0794300
514	TraesCS5A03G1026600
515	TraesCS5A03G1036200LC
516	TraesCS5D03G0681300LC
517	TraesCS6A03G0172700LC
518	TraesCS6A03G0717500
519	TraesCS6A03G0960700LC
520	TraesCS6A03G0971400
521	TraesCS6B03G0882600LC
522	TraesCS6D03G0879700
523	TraesCS7A03G0027800LC
524	TraesCS7D03G0571300
525	TraesCS7D03G0578600LC
526	TraesCS7D03G0643100
527	TraesCS7D03G0805200
528	TraesCS7D03G0976500
529	TraesCSU03G0182900LC
530	TraesCSU03G0367700
531	TraesCSU03G0463400LC
532	TraesCSU03G0498700LC
533	TraesCSU03G0523100LC
534
535
536
537
538
539
540
541
542
543
544
545
546
547
548
549
550
551
552
553
554
555
556
557
558
559
560
561
562
563
564
565
566
567
568
569
570
571
572
573
574
575
576
577
578
579
580
581
582
583
584
585
586
587
588
589
590
591
592
593
594
595
596
597
598
599
600
601
602
603
604
605
606
607
608
609
610
611
612
613
614
615
616
617
618
619
620
621
622
623
624
625
626
627
628
629
630
631
632
633
634
635
636
637
638
639
640
641
642
643
644
645
646
647
648
649
650
651
652
653
654
655
656
657
658
659
660
661
662
663
664
665
666
667
668
669
670
671
672
673
674
675
676
677
678
679
680
681
682
683
684
685
686
687
688
689
690
691
692
693
694
695
696
697
698
699
700
701
702
703
704
705
706
707
708
709
710
711
712
713
714
715
716
717
718
719
720
721
722
723
724
725
726
727
728
729
730
731
732
733
734
735
736
737
738
739
740
741
742
743
744
745
746
747
748
749
750
751
752
753
754
755
756
757
758
759
760
761
762
763
764
765
766
767
768
769
770
771
772
773
774
775
776
777
778
779
780
781
782
783
784
785
786
787
788
789
790
791
792
793
794
795
796
797
798
799
800
801
802
803
804
805
806
807
808
809
810
811
812
813
814
815
816
817
818
819
820
821
822
823
824
825
826
827
828
829
830
831
832
833
834
835
836
837
838
839
840
841
842
843
844
845
846
847
848
849
850
851
852
853
854
855
