# Supplementary material for: The genetic mechanism of B chromosome drive in rye illuminated by chromosome-scale assembly
Source: Nat Commun. 2024 Nov 8;15:9686. doi: 10.1038/s41467-024-53799-w (PMC11549084; doi:10.1038/s41467-024-53799-w)
Supplement: Supplementary file 11 — Supplementary Data 8 [file 41467_2024_53799_MOESM11_ESM.xlsx]

## Sheet: Data S8
Expression: TPM	wheat 0B				wheat+1Bs-8				wheat+2Bs				wheat+4Bs				wheat+1Bk-1				wheat+1Bk-2				Rye 0B			Rye 1defB			Rye 2B
ID	T1	T2	T3	T4	W1	W2	W3	W4	X1	X2	X3	X4	Y1	Y2	Y3	Y4	U1	U2	U3	U4	M1	M2	M3	M4	B0_1	B0_2	B0_3	Bdef_1	Bdef_2	Bdef_3	Bplus_1	Bplus_2	Bplus_3
pseudoScB.83211	0	0.546149	0.465248	0.544235	0	0.272241	0	0	0	0	0	0	15.6264	0	0	0	0	0	0	0	0	4.88882	0	6.84368	0	0	0	0	0	0	0	0	0
pseudoScB.83214	0	0	0.148388	0.225948	1.33393	1.89234	1.96894	2.23692	6.28843	3.85083	6.62186	3.41614	8.92297	7.78855	12.6201	8.51284	1.98779	2.11104	1.31234	2.19685	1.54439	1.74146	2.97017	2.10016	0.918255	0.539029	0	5.39646	8.2004	5.41633	12.0241	10.6219	10.7051
pseudoScB.83215	0	0	0	0	0	1.25958	1.02198	1.04067	5.60365	3.08741	8.82898	1.55876	8.38753	9.24231	8.24909	5.56595	0.829347	1.05402	0.567586	1.55413	1.50692	2.16478	0.434756	1.40116	0	0.244719	0	6.71396	4.49068	7.42574	17.8885	22.5317	18.972
pseudoScB.83216	0	0	0	0	0	0	0	0	0.902112	0.659929	0.858394	0.211545	0.481577	1.41174	1.94483	0.747155	0.229821	0.466157	0.41059	0.089375	0.465289	0.854448	0.347299	0.8275	0	0	0	0	0	0	0	0	0
pseudoScB.83217	0	0	0	0	0	0.139178	0.095658	0	1.28957	0.80242	2.56108	0.684089	1.95367	2.08246	2.29664	2.30438	0.718856	0.724679	1.02255	0.734695	0.567895	0.717785	0.44995	0.640464	0	0	0	0.046806	0.178895	0.071222	0.703884	0.325406	0.502717
pseudoScB.83219	0	0	0	0	0	0	0	0	0	0	0	0	0.22372	0	0	0	0	0	0	0	0	0	0	0	0	0	0	0	0	0	0	0	0
pseudoScB.83220	0	0.082892	0	0	0.073251	0	0	0	0	0	0.080399	0	0	0	0	0.066243	4.74538	4.19757	3.35078	6.8971	6.11162	1.86277	1.84024	4.69385	0	0	0	0	0	0	0	0	0.062995
pseudoScB.83222	0	0	0	0	4.4838	0	4.99363	0	0	0	9.78035	0	0	10.2989	8.9852	0	0	0	0	0	0	0	0	0	27.8912	37.5719	46.4662	21.9504	49.0053	43.0875	103.954	70.9829	79.1557
pseudoScB.83223	0	0	0	0	0	0	0	0	0	0	0	0	0	0	0.260333	0	0	0.086262	0	0.302864	0.200317	0.055197	0.047619	0.214205	0	0	0	0	0	0	0	0	0
pseudoScB.83224	0	0	0	0	0	0	0	0	5.71195	2.48543	8.60312	0.946529	7.05209	8.81797	8.89394	8.81709	5.40502	4.26515	3.6518	4.75083	5.34153	5.51844	5.60598	4.92581	0	0.221117	0	0.16338	0	0.405704	1.09403	1.41222	1.44928
pseudoScB.83226	0	0	0	0	0	0	0	0	0	0	0.059719	0.045832	0	0	0	0	0	0	0	0	0	0	0	0	0	0	0	0	0	0	0	0.103986	0
pseudoScB.83227	0	0	0	0	0	0	0	0	0	0	0	0	0	0	0	0	0	0	0	0	0	0	0	0	0	0	0	0	0	0	0	0	0
pseudoScB.83228	0	0	0	0	0	0.15293	0	0	0	0	0	0	0	0	0	0	4.35778	0	0	256.352	0	0	2.93946	1.1967	0	0	0	0	0	0.150297	0	0	0.196708
pseudoScB.83229	0	0	0	0	0	0	0	0	0	0	0	0	0	0	4.32481	0	0	0	0	0	1.27905	0	0	0	3.66546	2.82095	7.45985	4.48236	2.93895	0	4.50837	7.50101	7.24081
pseudoScB.83230	0	0	0	0	0	0	0	0	0	0	0	0	0	0	0	0	0	0	0	0	0	0	0	0	0	0	0	0	0	0	0	0	0
pseudoScB.83231	0	0	0	0	0	0	0	0.074815	0	0	0	0	0	0	0	0	0.961196	0	0	0	0	0.199767	0	0	0	0	0	0	0	0	0.089788	0	0.064063
pseudoScB.83232	0	0	0	0	0	1.87054	2.89208	0	2.84321	5.79016	27.3607	5.074	13.2924	20.1571	27.2396	14.1866	0	0	0	0	0	3.15196	0	0	29.4135	22.4591	19.304	26.7987	44.847	36.3994	109.213	67.5968	68.6076
pseudoScB.83233	0	0	0	0	0	2.81005	1.7065	0	0.833485	0	7.32299	0	0	3.49762	0	7.33314	0.157073	1.41839	2.01633	2.12649	3.28225	2.04141	2.50951	3.85649	0	0	0	0.508936	4.63484	1.18052	0.826189	1.83362	0.692458
pseudoScB.83234	0	0	0	0	0	0	0	0	0	0	0	0	0	0	0	0	0	10.3683	1.86293	3.53685	8.29962	0	0	0	0	0	0	0	0	0	0	0	0
pseudoScB.83235	0	0	0	0	0	0	0.06279	0	0	0	0	0	0	0	0	0	0.350868	0.173985	0.223805	0.432525	0.290278	0.361287	0.19926	0.499714	0	0	0	0.029739	0	0	0	0	0
pseudoScB.83236	0	0	0	0	0	0	0	0	0	0	0	0	0	0	0	0	7.84462	3.25004	2.42601	8.92378	4.61926	4.55886	4.04796	3.46866	0	0	0	0	0	0	0	0	0
pseudoScB.83237	0	0	0	0	0	0	0	0	0	0	0	0	0	0	0.745654	0	0	0	0	0	0	0	0	0	0	0	0	0	0	0	0	0	0
pseudoScB.83238	0	0	0	0	0	0	0	0	0	0	0	0	0	0	0.636203	0	0	0.156151	0	0.283398	0.131874	0	0	0	0	0	0	0	0	0	0	0	0
pseudoScB.83239	0	0	0	0	0	0	0	0	0	0	0	0	0	0	0	0	0	0	0	0	0	0	0	0	0	0	0	0	0	0	0	0	0
pseudoScB.83240	0	0	0	0	0	0	0	0	0	0	0	0	0	0	0	0	0	0	0	0	0	0	0	0	0	0	0	0	0	0	0	0	0
pseudoScB.83241	0	0	0	0	0	0	0	0	0	0	0	0	0	0	0	0	0	0	0	0	0	0	0	0	0	0	0	0	0	0	0	0	0
pseudoScB.83243	0	0.067576	0	0	0.067194	0	0	0	0	0	0	0	0.078088	0	0	0	1.01909	0.621776	0.840753	1.57962	1.39106	0.354434	0.304122	0.701184	0	0	0	0	0	0	0	0	0.076353
pseudoScB.83244	0	0	0	0	0	0	0	0	0	0	0	0	0	0	0	0	0	0	0	0	0	0	0	0	0	0	0	0	0.040378	0	0	0	0
pseudoScB.83245	0	0	0	0	0.026142	0	0	0	0.085531	0.169362	0.08524	0	0	0	0	0.082087	1.61848	1.11243	1.02718	3.19976	1.35082	0.462399	1.18828	1.66788	0.100057	0	0	0	0	0.071954	0	0	0
pseudoScB.83247	0	0	0	0	0	0	0	0	0	0	0	0	0	0	0	0	6.49909	6.38502	4.40111	9.20779	4.75874	2.38734	2.36992	6.36821	0.190566	0	0	0	0	0	0	0	0
pseudoScB.83248	0	0	0	0	0	0	0	0	0	0	0	0	0	0	0	0	151.546	86.45	68.0617	615.907	134.667	50.6966	79.436	111.383	0	0	0	0	0	0	0	0	0
pseudoScB.83249	0	0	0	0	0	0	0	0	0.08841	0	0	0	0	0	0	0	0	0.124144	0	0.06297	0	0	0	0.237031	0	0	0	0	0.097978	0	0	0	0
pseudoScB.83250	0	0	0	0	0.37949	0	0.15482	0.329759	0.192	0.638062	0.162309	0.175924	0	0.60806	0	0.143475	0	0	0	0	0	0	0.02499	0	0	0	0	0	0	0	0	0	0
pseudoScB.83251	0	0.064131	0.134317	0	0	0	0.067058	0	0.068641	0.065376	0	0	0	0.069118	0	0	0.116146	0.116749	0.05314	0.091723	0.097037	0.039271	0	0.077334	0	0	0	0	0	0	0	0	0
pseudoScB.83252	0	0	0	0	0	0	0	0	0	0	0	0	0	0	0	0	2.38547	2.19954	0.791054	5.10269	2.97244	1.90824	1.70044	0.154608	0	0	0.686854	0	0	0	0	0	0
pseudoScB.83254	0	0	0	0	0	0	0	0	0	0	0	0	0	0	0	0	0.94026	1.08552	0	1.06322	0.206544	0	0	0.213794	0	0	0	0	0.244852	0	0	0	0
pseudoScB.83255	0	0	0	0	0	0	0	0	0	0	0.101896	0	0	0	0	0	0.29639	0.059534	0.160133	0.106757	0.213598	0	0	0	0	0	0	0	0	0.077573	0	0	0
pseudoScB.83256	0	0	0	0	0	0	0	0	0	0	0	0	0.330375	0	0	0	0	0	0	0	0	0	0	0	0	0	0	0	0	0	0	0	0
pseudoScB.83257	0	0	0	0	0	0	0	0	0	0	0.403934	0	0	0	0	0	0.08467	0.084989	0	0.226912	0	0	0	0	0	0	0	0	0	0	0	0	0
pseudoScB.83258	0	0	0	0	0	0	0	0	0	0	0.048781	0	0	0	0	0	0	0	0	0	0	0	0	0	0	0	0	0	0	0	0	0	0
pseudoScB.83259	0	0	0	0.106963	0	0	0	0	0	0.069395	0	0	0	0	0	0.064318	0.026603	0	0	0	0	0	0	0	0	0	0	0	0	0	0	0	0
pseudoScB.83261	0	0	0	0	0	0	0	0	0	0	1.91353	0	0	0	0	1.93866	0	0	0	0	0	0	0	0	0	2.04497	0	0	0	2.41305	0	2.98961	0
pseudoScB.83262	0	0	0	0	0	0	0	0	0	0	0	0	0	0	0	0	0	0	0	0	0	0	0	0	0	0	0	0	0	0	0	0	0
pseudoScB.83263	0	0	0	0	0	0	0	0	0	16.8942	10.3432	0	0	0	8.36712	0	0	0	0	4.0294	1.85436	0	0	1.09725	0	0	0	0	0	0	0	0	0
pseudoScB.83264	0	0	0	0	0	0	0	0	0	0	0	0	0	0	0	0	0	1.51403	0	0.804251	3.53104	0	0	2.82061	0	0	0	0	0	0	0	0	0
pseudoScB.83265	0	0	0	0	0.211066	0.401424	0.46189	0.595647	9.30005	4.13607	13.8658	5.47266	12.5748	16.3368	15.2933	11.3472	0	0	0	0	0	0	0	0	2.39743	0.790245	1.00148	2.56246	1.64253	3.4584	11.0979	8.60618	8.92034
pseudoScB.83267	0	0.490066	0	0	0.364618	0	0	0	0	0	1.20051	0	0	0	0	0	0	0	0	2.06823	0	0.485856	0	0.824841	0	0	0	0	32.0539	0	0	0.862392	0
pseudoScB.83268	0	0	0	0	0	0	0	0	0	0	0	0.331781	0	0	0	0	0	0	0	0.153508	0	0	0	0	0	0	0	0	0	0	0	0	0
pseudoScB.83269	0	0	0	0	0	0	0	0	0	0	0	0	0	0	0	0	0	0	0	0	0	0	0	0	0	0	0	0	0	0	0	0	0
pseudoScB.83270	0	0	0	0	0	0	0	0	0	0	0	0	0	0	0	0	0	0	0	0	0	0	0	0.095962	0.429363	0	0	0	0	0.369472	0	0	0
pseudoScB.83271	0	0	0	0	0	0	0	0	0	0.162452	0	0.079261	0	0	0	0	1.2573	0.214256	1.19153	0.525941	1.53675	0.50732	0.26168	0.303631	0	0	0	0	0	0	0	0	0
pseudoScB.83272	0	0	0	0	0	0	0	0	0	0.615553	8.62595	0	9.90891	1.45274	0	5.525	2.03632	0.599793	1.70957	2.15353	1.25665	1.82857	0.224234	0.424191	0	0	0.116048	2.81289	16.0403	6.80462	30.0288	25.0503	14.6967
pseudoScB.83274	0	0	0	0	0	0	0	0	0	0	0	0	0	0	0	0	0	0.22263	0.037187	0.054554	0.082055	0	0.065126	0.058353	0	0	0	0	0	0	0	0.07191	0
pseudoScB.83275	0	0.104142	0	0	0	0	0	0.097232	0	0	0	0	0	0	0	0	0	0	0	0	0	0	0	0	0	0	0	0	0	0	0	0	0
pseudoScB.83276	0	0	0.355563	0.141198	0	0	0	0	0.1782	0.071251	0	0	0.091503	0	0	0	0.019043	0	0	0.052212	0	0	0	0.017879	0	0	0	0	0	0	0	0.070896	0
pseudoScB.83280	0	0	0	0	0	0	0	0	0	0	0	0	0	0	0	0	0.573689	0.853489	0.379067	1.66723	0.659932	0.704404	0.265181	0.501718	0	0.316032	0	0.095694	0	0	0	0	0
pseudoScB.83281	0	0	0	0	0	0	0	0	0	0	0	0	0	0	0	0	0	0	0	0	0.232183	0	0	0	0	0	0	0	0	0	0	0	0
pseudoScB.83282	0	0.086382	0	0	0	0.059393	0	0	0	0	0	0	0	0	0	0.077514	0.047787	0	0	0	0	0.079214	0	0	0	0	0	0	0	0	0	0	0
pseudoScB.83283	0	0	0	0	0	0	0	0	0	0	0	0	0	0	0	0	0	0	0	0	0	0	0	0	0	0	0	0	0	0	0	0	0
pseudoScB.83285	0	0	0	0	0	0	0	0	0	0.195732	0	0	0	0.208273	0	0	0.70498	0.359736	0.376248	0.596878	0.128443	0.285948	0.042719	0.39805	0	0	0.452564	0	0	0	0	0	0
pseudoScB.83286	0	0	0	0	0	0	0	0	0	0	0	0	0	0	0	0	2.65696	3.31696	3.82029	5.7739	5.95782	1.1456	0	4.18672	0	0	0	0	0	0	2.04611	0	0
pseudoScB.83288	0	0	0	0	0.275576	0	0.299927	1.34427	2.74547	2.8289	4.95129	1.11374	6.37769	6.81486	6.98856	4.02965	0	0.060006	0	0	0	0	0.046069	0	15.2214	14.748	10.7651	16.7862	23.2563	21.3658	172.989	214.201	199.16
pseudoScB.83289	0	0	0	0	0	0	0	0	0.075291	0	0	0	0	0	0	0.144925	0	0	0	0	0	0.016944	0.152011	0.118752	0	0	0.327656	0	0	0.10948	0	0	0.077958
pseudoScB.83290	0	0	0	0	0	0	0	0	0	0	0	0	0	0	0	0	0	0	0	0	0	0.315102	0	0	0	0	0	0	0	0	0	0	0
pseudoScB.83291	0	0	0	0	0	0	0	0	0	0	0	0	0	0	0	0	0	0	0	0	0	0	0	0	0	0	0	0	0	0	0	0	0
pseudoScB.83293	0	0	0	0	0	0	0	0	0	0	6.9413	0	0	5.94681	0	0	1.34848	2.23493	0.785637	2.74709	7.43919	3.47885	6.07549	4.77489	3.65197	2.58307	1.2617	8.02234	0	0	6.93896	8.99885	19.3054
pseudoScB.83294	0	0	0	0	0	0	0	0.30744	2.69957	0	0	0.364184	9.20854	0	9.30819	9.38945	4.55737	0	1.19402	0	0	0	2.28601	0	0	0	0	0	5.8427	5.56752	11.2831	8.23568	0
pseudoScB.83295	0	0	0	0	0	0	0	0	0	0	0	0	0	0	0	0	0.319461	0	0	0	1.30291	0	0	0	0	0	0	0	0	0	0	0	0
pseudoScB.83296	0	0	0	0.176919	0	0	0.171987	0	7.41578	4.98785	8.89463	2.86648	14.1391	16.7621	13.6574	13.3017	4.96072	4.01748	3.75254	6.22718	6.23973	8.45063	4.64006	6.96233	0	0	0	1.33204	0	1.19159	4.42393	3.74316	6.36069
pseudoScB.83298	0	0.661285	0	0	3.33457	4.72481	4.93724	2.98967	5.64739	5.68555	7.76533	4.18478	15.2396	13.8038	13.2699	13.0172	3.4035	5.09151	4.28145	3.88744	3.00711	6.08855	6.02568	3.34828	0	0.639524	0	11.751	14.8192	7.9406	40.0499	36.0992	33.9683
pseudoScB.83302	0	0	0	0	0.667386	0	0	0	0.506359	0	0	0	0	6.30447	6.71032	8.46193	2.60915	2.29058	1.06308	4.77736	3.09163	0.980773	1.33817	2.53921	0	0	0	0	0	1.50925	3.60282	5.68459	5.60162
pseudoScB.83303	0	0	0	0	0.877114	0.825603	1.97134	1.52133	1.58121	2.34295	4.84616	0.675094	4.50894	6.04364	3.83339	4.9809	1.59734	1.7008	1.78302	2.79183	2.50723	1.94464	2.32683	1.93762	0	0	0	4.8784	3.6785	3.89195	7.37459	8.36768	7.81423
pseudoScB.83306	0	0	2.64159	0	2.4852	1.87745	0.771167	0	3.93533	0.336035	5.96518	1.124	0	4.74954	4.32798	0.286944	3.35572	3.01068	1.7842	2.45847	2.10488	0.763331	3.24537	4.07132	0	0	0	1.00115	10.2526	0.253738	22.3488	12.4768	12.1726
pseudoScB.83307	0	0	0	0	0	0	0	0	4.19144	6.54734	9.36019	3.01236	8.87423	13.4505	12.5542	13.0531	1.6452	2.82456	2.45095	0.922045	2.32629	2.27915	1.82181	2.57912	5.78606	2.07548	1.14481	10.4935	3.56648	4.26568	19.2927	13.4537	9.75007
pseudoScB.83308	0	0	0	0	0.812968	1.0149	0.759917	0.54744	2.70027	2.02447	3.29008	1.33498	5.99508	3.80241	5.89941	4.37128	0	0	0	0	0	0	0	0	1.01271	1.22243	2.52154	1.4284	0.261021	1.2249	6.49672	8.06503	6.48376
pseudoScB.83310	0	0	0	0	1.21926	1.13485	0.994413	0.551772	0.531979	0	4.42907	1.14018	1.81532	1.22752	1.13411	5.69034	0	1.91007	0	0.645893	0.729296	0	0.553243	0	0	0	0	1.88981	0	0.40011	1.32944	0	2.00868
pseudoScB.83311	0	0	0	0	0	0	0	0	0	0	0	0	0	0	0	0	0	0	0	0	0	0.4068	0	0	0.070917	0	0	0	0	0	0	0	0
pseudoScB.83312	0	0	0	0	0	0	0	0	0	0	3.65537	0	0	2.91853	0	0	0	0	0	0	0	0	0	0.265961	0	0	0	0	0	0	0	0	0
pseudoScB.83313	0	1.39298	0	0	0	0	0	1.29156	1.67472	4.75471	0	1.54852	1.84934	0	0	2.62454	0.643845	2.30211	0.640551	3.03952	4.39146	0	0.969944	1.96095	0	0	0	0.967155	0	1.85166	0	1.4098	0
pseudoScB.83315	0	0	0	0	0	0	0	0	5.15487	2.21239	6.16383	2.85871	6.46593	6.51699	2.57999	11.9244	0	0	0	0	0	0	0	0	0	0	0	0	0	0	2.20857	4.22051	3.21287
pseudoScB.83317	0	0	0	0	0	0	0	0	0	0	0	0	0	0	0	0	0	0	0	0	0	0	0	0	0	0	0	0	0	0	0	0	0
pseudoScB.83318	0	0	0	0	0	0	0.124964	0	0	0	0	0	0	0	0.244689	0.463742	0	0	0	0	0.029661	0.023642	0.0772	0	0	0	0	0	0	0.374511	0.127984	0	0
pseudoScB.83325	0	0	0	0	0.098031	0.128896	0.035531	0.246919	0.751101	0.494038	1.34657	0.315523	1.083	0.975977	1.4071	1.14219	0.540437	0.259117	0.215029	0.331009	0.360109	0.508562	0.26606	0.279459	0	0.02475	0.080014	1.56359	2.29445	1.3778	4.07199	3.89824	3.01001
pseudoScB.83326	0	0	0	0	0.136956	0.108991	0.298927	0.129052	2.163	2.79985	5.23789	0.672041	5.67301	4.6252	4.46842	5.39681	3.05012	2.00023	1.50575	1.272	0.739352	2.10798	0.86756	1.64303	0	0	0	0.439078	0.148628	0.33338	2.80449	0.883577	1.44911
pseudoScB.83328	0	0	0.358872	0	0.156423	0	0.159855	0.294762	0	0.148621	0.148188	0	0.18531	0	0.139846	0.138693	0	0	0	0	0	0.038014	0.145388	0	0.14643	0.236106	0	0	0	0.150126	0	0.138131	0.142894
pseudoScB.83329	0	0	0	0	0	0	0.0723	0.039358	0	0.089636	0.158462	0	0.04906	0.098004	0	0.066425	2.24661	1.88999	1.46303	5.63862	2.38862	1.24756	1.19215	2.5681	0	0	0.105579	0.023636	0	0	0	0	0
pseudoScB.83330	0	0	0	0	0	0	0	0	0	0	0	0	0	0	0	0	12.1395	9.19282	3.59959	5.15284	6.4557	6.22055	1.39009	14.3645	0	0	0	0	0	0	0	0	0
pseudoScB.83331	0	0	0	0	0	0	0	0	0	0	1.15245	0	0	0	0	0	0.22358	1.44085	0.459064	0.91821	1.10783	1.07281	0.539336	1.07049	0	0	0	0	0	0	0	0	0
pseudoScB.83333	0	0	0	0.250261	0	0	0	0	0	0	0.236325	0	0	0	0	0	0	0.088711	0	0.110278	0	0.136098	0	0.093332	0	0	0	0	0	0	0	0	0
pseudoScB.83336	0	0.133942	0	0	0.696759	0.851678	0.827375	0.478297	1.72457	0.705173	2.4202	0.368718	3.16122	2.1069	3.70461	2.88021	1.00451	1.47558	1.34849	1.07035	1.76029	1.74505	0.946518	1.12512	0.677096	0.478809	0.308499	2.93417	2.56774	2.97953	8.15147	6.59015	6.95931
pseudoScB.83338	0	0.04462	0	0	0.943172	0.734109	0.965145	1.13332	2.24781	1.48734	3.46259	1.37727	3.44697	4.22685	4.78102	4.09793	1.30729	1.59005	1.74754	1.24011	1.12216	1.43804	1.22858	1.10727	0	0	0	3.55897	4.84539	2.74049	10.009	7.41141	7.05959
pseudoScB.83339	0	0	0	0	0	0.506331	0.46856	0.602689	5.38175	3.97997	15.3381	2.03152	9.65875	7.99675	14.7562	12.0205	1.2037	0	1.26141	0	2.54237	1.22472	0	2.95148	10.1513	7.16739	3.00341	8.03996	3.56063	9.1929	25.3541	26.9651	25.6317
pseudoScB.83340	0	0	0	0	0	0	1.87032	0	0	0	4.98823	0	0	0	0	0	0	0	0	1.43445	0	0	0	0	23.8571	20.3	9.44464	25.338	30.08	18.4224	60.9977	56.5754	42.2336
pseudoScB.83346	0	0	0	0	0	0	0	0	0	0	0	0	0	0	0	0	0	2.28465	0	3.98361	0	0	0	0	0	0	0	0	36.2706	0	10.7102	0	0
pseudoScB.83348	0	0.395562	0	0.437729	2.89337	3.33624	3.41844	5.50351	5.18659	6.5077	9.62434	2.90176	17.3995	8.57363	16.0375	16.8938	3.24834	4.09624	6.04318	5.8542	4.31402	5.80259	2.93707	2.55827	16.3525	12.0986	9.51877	28.5969	23.1424	23.6675	29.6407	25.913	29.9145
pseudoScB.83349	0	0	0	0	0	0	0	0	10.1674	5.31707	15.5588	0	15.0403	15.5454	0	13.3565	0	0	2.41507	0	0	0	0	0	0	0	0	0	0	0	0	0	0
pseudoScB.83350	0	0	0	0	0	0	0	0	1.12556	4.6528	5.18447	1.5313	5.01032	11.2957	5.75984	5.14357	0.243176	1.64742	1.97327	1.65344	2.58953	2.68068	2.29715	1.39202	0.422702	1.77054	0	9.76384	6.31595	9.30358	15.7578	11.509	10.2729
pseudoScB.83351	0	0	0	0	0.493704	0.83855	0.493768	0.533379	4.57798	0	5.36643	0	4.64983	0	8.54883	3.85179	2.76865	1.82545	1.60084	2.34983	2.85894	1.59715	1.0054	3.21214	8.17935	8.05291	8.86003	0	0	0	0	0	0
pseudoScB.83353	0	0	0	0	1.40059	1.16	0	0	12.6246	7.24667	19.4505	4.38124	31.6169	31.7661	32.7096	23.6776	0	0	0	0	0	0	0	0	24.4432	27.4537	18.8741	40.9669	0	27.5802	46.9372	24.5943	44.0657
pseudoScB.83354	0	0	0	0	0	0	0	0	0.867774	0.592524	0.828914	0.269626	2.84882	1.59442	2.85569	1.99223	1.04478	1.11824	1.20298	0.391177	0.78403	0.67182	0.492761	0.635923	0	0	0	0	0	0	0	0	0
pseudoScB.83357	0	0	0	0.041911	1.48922	1.94535	1.38153	1.90758	4.07605	2.33851	7.71339	1.24438	7.87599	6.22988	8.3741	6.61783	1.87124	2.53743	3.26192	1.48285	1.3596	1.03599	1.13699	1.43897	0.136405	0.070976	0.05725	7.07791	10.4758	5.46427	15.01	13.0595	13.2876
pseudoScB.83358	0	0	0	0	0	0	0	0	3.13729	2.32547	1.5847	0	4.62485	0	3.52394	1.34334	1.33791	0.802096	1.74798	0	0.859241	0.961765	1.30557	1.05524	0	0	0	1.40711	1.17134	2.43618	8.3041	6.62688	5.94452
pseudoScB.83359	0	0	0	0	0	3.07312	0.652751	0	1.63721	0.293605	20.0714	5.5113	26.8431	2.58281	1.47505	27.8768	2.30794	14.5068	1.06184	1.60759	2.75848	1.76704	0.638944	2.903	4.34232	4.01396	2.33554	4.13941	8.90156	9.76005	0.766334	7.30068	11.5275
pseudoScB.83360	0	0	0	0	0.340996	0.243627	0.713168	0	4.45975	1.75505	8.07714	0.314675	5.93027	4.13762	1.95774	4.35488	2.59623	4.21651	3.64077	0.115286	0.359777	2.4734	1.49293	1.25514	0	0	0	2.06655	5.17957	0.934713	5.71901	6.38504	9.46176
pseudoScB.83361	0	0	0	0	0	2.48087	0	5.10437	2.88969	5.91454	2.59751	5.75689	10.0776	0	7.51624	4.51417	0	0.692412	0	0	0	0	0	0	8.29978	6.13202	5.7545	27.4197	27.7278	24.4237	21.72	23.2058	17.5536
pseudoScB.83362	0	0	0	0	0	0	0	0	1.74334	0	3.0206	0	2.93942	0	1.01214	0.904819	0.164754	0.524831	1.4287	0.954468	0	0.45356	0.388067	0.052753	0	0	0	0.140277	0.247904	0.776735	0.772714	0.721687	0.190657
pseudoScB.83365	0	0	0	0	0	0	0	0	6.03096	5.02668	12.3631	1.72955	8.52289	13.0723	15.9264	11.4198	4.58971	4.56649	2.08083	3.40625	1.79561	1.44553	2.31468	3.21241	14.5763	9.64291	5.19648	11.8856	15.9867	12.7654	36.1576	23.9956	26.7486
pseudoScB.83366	0	0	0	0	0.526269	0.584781	0.114739	0.422038	0	0	0	0	0.633033	0.611498	0.303299	0.187459	0.156188	0.159152	0.223185	0	0.159055	0	0	0.07443	0	0	0	0	0	0	0	0.20514	0.160336
pseudoScB.83367	0	0	0	0	0	0	0	0	2.26534	1.73771	4.64678	1.23145	3.72515	3.84707	5.16979	5.46946	2.35297	3.01352	3.38393	1.75201	2.16516	2.34964	2.01377	1.67172	0	0.112605	0	0.240494	0	0.060454	1.87919	2.21299	2.68599
pseudoScB.83369	0	0	0	0	4.01535	6.14557	2.88246	3.24129	7.37926	7.9485	14.3695	5.53072	24.9545	14.2923	15.2074	11.1396	9.08432	9.58783	6.90771	24.5551	17.9598	10.6171	13.2337	15.6027	5.60997	6.2068	3.52799	33.1647	27.0134	32.8581	62.9134	63.01	48.8883
pseudoScB.83370	0	0	0	0	0	0	0	0	0	0	0	0	0	0	0	0	0	0	0	0	0	0	0	0	0	0	0	0	0	0	0	0	0
pseudoScB.83371	0	0	0	0	0	0	0	0	0	0	2.74979	0	0	0	0	0	0	0	0.191816	0	0	0	0	0.149157	0	0	0	0	0	0	0	0	0
pseudoScB.83373	0	0	0	0	1.34052	0.504286	0.674577	1.20796	4.66946	4.05765	6.90515	2.53615	9.20476	9.66075	10.0694	11.5425	9.03254	6.09283	8.8949	9.29706	3.14869	4.88721	2.55618	7.49168	4.61498	2.35355	0.983078	7.7553	6.54151	11.4856	20.826	22.2413	16.8969
pseudoScB.83380	0	0	0	0.371016	1.0847	0.942993	0.506093	0	1.84896	0.654516	5.71737	1.19172	5.81476	6.08985	6.15882	7.54723	0.071583	0	0.033089	0.046235	0	0	0	0	6.41515	5.84112	2.61734	10.6436	5.43333	8.33356	17.8585	16.2128	13.7918
pseudoScB.83381	0	0	0	0	0.542886	0.741392	0.369393	0.256184	7.8091	1.22483	3.09605	0.519802	6.7179	4.69373	4.91151	5.80695	2.36906	1.1122	1.63692	6.64231	1.98741	1.58082	1.24364	1.61847	0	0	0	1.17827	1.12055	1.57462	7.37963	6.36771	5.99922
pseudoScB.83382	0	0.111451	0.230838	0	1.39929	1.28838	1.1106	0.795806	5.04856	3.44321	7.68878	2.26742	9.07798	8.51804	7.83685	7.11854	6.39175	5.71226	6.10062	5.39389	3.09366	2.3699	3.35503	4.15506	4.23866	4.79917	3.94854	8.79138	6.69357	5.55338	13.79	10.7174	12.8861
pseudoScB.83383	0	0	0	0	0	0.425221	0.437414	0.377749	2.25041	0.546077	6.82504	0.917449	5.53241	3.63327	3.63175	4.44596	3.51273	4.31624	4.13633	2.73936	1.33039	2.07424	0.722846	1.43255	1.55196	0.502756	0.321341	4.2831	3.90022	1.62624	15.0556	13.0585	10.3351
pseudoScB.83384	0	0	0	0	0	0	0	0	0	0	0	0	0	0	0	0	0	1.80377	0	0	0	0	0	0	0	4.04569	0	0	0	0	0	0	0
pseudoScB.83386	0	0	0	0	0	0	0	0	4.91871	4.57148	8.01849	1.09927	12.7593	11.4965	16.1413	16.482	5.99149	6.94764	5.56024	10.3528	3.32213	3.21172	3.95756	1.93796	1.06461	1.48894	1.57071	0.711636	0.454255	1.07687	3.23286	2.22137	4.10407
pseudoScB.83388	0	0	0	0	0	0	0	0	0	0	0	0	0	0	0	0	0	0.110367	0	0	0	0	0	0.222306	0	0	0	0	33.4674	0	0	0	0
pseudoScB.83389	0	0	0	0	0	0	0	0	0	0	0	0	0	0	0	0	0.67438	0	0.512628	0	0.865836	0	0.914081	1.1516	0	0	0	0	10.3194	0	0	0	0
pseudoScB.83392	0	0.35387	1.83085	0.147005	2.77089	3.83962	5.32858	4.98302	12.1756	3.56583	10.3806	2.00343	16.5011	19.7685	15.3615	13.732	10.1867	8.25892	10.1763	11.107	6.27521	5.88295	6.46919	8.71674	8.01426	3.71479	3.18288	19.4567	30.8132	13.5321	25.7187	22.1861	25.6042
pseudoScB.83394	0	0	0	0	0	0	0	0	0	0	0	0	0	0	0	0	0	0	0	0	0	0	0	0	0	0	0	0	0	0	0	0	0
pseudoScB.83399	0	0	0	0	0	0	0	0	5.47453	3.01057	8.65105	0.991423	10.7847	10.7882	11.9215	9.37971	0.032202	0	0	0.015613	0.032454	0.093757	0	0	0	0	0	2.99975	4.27155	2.2889	11.644	5.27976	9.07949
pseudoScB.83400	0	0	0	0	0.926603	0.963851	0.499448	0.451474	0	0	0	0	0	0	0	0	4.74542	5.80113	4.96958	6.01643	3.92159	4.76405	4.28597	4.77019	0	0	0	0	0	0	0	0	0
pseudoScB.83402	0	0	0	0	1.51748	2.03897	2.95558	1.5037	17.064	8.70435	37.8319	4.5053	38.919	24.1405	20.7996	28.384	23.2863	27.6799	31.2462	5.72076	11.9234	16.8061	14.86	5.99682	0	0	0	11.9186	12.6985	6.28962	31.9912	32.6014	29.7282
pseudoScB.83404	0	0	0	0	0	0	0	0	0	0	0	0	0	0	0	0	0.044842	0	0	0.043588	0.226925	0.087718	0.150546	0.169924	0	0	0	0	0	0	0	0	0
pseudoScB.83405	0	0	0	0	0	0	0	0	10.9723	6.75684	14.223	2.26353	13.2532	17.2852	18.3989	16.1126	8.99426	8.93755	9.3566	12.2905	6.33986	6.41228	6.52256	5.79485	0	1.09999	1.08665	1.50704	0.899624	0.392012	2.54274	1.55796	2.1303
pseudoScB.83406	0	0	0	0	0	0	0	0	0	0	0	0	0	0	0	0	0	0	0	0	0	0	0	0.154399	29.354	12.5411	33.3682	0	19.7024	0	0	26.4506	0
pseudoScB.83408	0	0.021199	0	0	0.882221	1.61261	0.895057	0	2.21146	1.11069	2.84619	0.699267	4.64498	4.40995	4.93012	1.96959	2.72526	2.42998	2.01453	2.15938	1.34752	0.74918	1.62956	1.41865	0	0	0	1.84559	2.03754	0.641834	3.36724	2.80308	4.99376
pseudoScB.83410	0	0	0	0.158218	0.606826	0.160459	0.201576	0.400128	3.03424	3.26819	4.81675	2.53933	6.35556	4.98334	6.40327	6.13945	1.28331	1.97876	1.23192	2.89908	1.12631	1.37091	1.52706	1.21553	0	0	0	5.57655	8.08517	3.28991	15.2408	9.85301	10.8731
pseudoScB.83411	0	0	0	0	0.141357	0.218016	0.150615	0.130559	7.2539	4.88719	4.41194	0.749315	11.12	5.44244	15.9758	16.0739	9.56918	8.25	7.26585	8.52135	4.64289	4.96353	1.90441	4.65325	1.59062	1.46768	1.96797	2.3407	1.86337	2.14291	7.7153	7.98208	8.65415
pseudoScB.83412	0	0	0	0	1.14148	0	0	0.767983	3.24444	3.2166	14.431	1.05446	5.72799	12.5627	11.3528	9.87634	0	2.46065	1.63536	0	3.11558	3.74604	1.13183	0	4.21199	5.8459	4.80133	6.86393	6.84447	5.58071	9.86848	6.07933	6.15433
pseudoScB.83419	0	0	0	3.40087	0	0	0	0	0	0	2.26586	0	0	0	2.31383	2.22772	4.78766	5.15378	4.04589	10.7982	3.56754	9.54149	7.37178	5.226	2.06963	0	0	0	3.04871	1.88085	0	0	0
pseudoScB.83420	0	0	0	0.11253	0	0.09105	0.108023	0	0	0.037913	0	0.088571	0	0.041786	0	0.146165	0	0	0	0	0	0	0	0	0	0.097626	0.24965	0	0	0	0	0	0
pseudoScB.83421	0	0.039749	0	0	0.043137	0.064232	0	0.075839	0	0	0.037604	0.081082	0	0	0.035122	0	0	0	0	0	0	0	0	0	0	0	0	0	0	0	0	0.100886	0
pseudoScB.83423	0	14.3794	0	0	15.2716	14.4972	24.2346	15.4845	21.4279	23.589	28.3942	18.6474	0	8.03322	23.8787	25.3618	0	0	0	0	0	0	0	0	2.21286	0	0	2.80001	0	14.4927	0	0	0
pseudoScB.83424	0	0	0	0	0	0	0.135691	0.117582	8.90502	4.94689	12.167	2.08077	12.203	16.331	15.635	14.449	7.47927	3.29646	4.1303	4.52099	3.60991	3.88746	5.91898	4.86067	2.50669	1.84843	1.46308	3.85718	2.32312	3.61184	12.4344	9.56921	12.6484
pseudoScB.83425	0	0	0	0	1.47309	2.51997	0.617806	2.24339	9.8908	6.79284	14.2524	2.7699	16.6947	17.3165	16.3725	20.5344	9.75276	10.5569	8.43346	12.5622	5.35344	6.28934	5.74003	4.78969	0	0	0	12.071	9.62042	15.2605	28.7094	27.222	30.2859
pseudoScB.83426	0	0	0	0	0	0	0	0	0	0	86.7955	0	0	0	0	0	0	0	0	0	0	0	0	0	24.3678	0	131.262	0	0	0	0	0	0
pseudoScB.83427	0	0	0	0	0.110541	0	0.078891	0.176774	0.682226	0.86284	1.34369	0.53424	2.31984	1.81984	1.58709	2.54384	0.521871	0.133459	0.068271	0.380905	0.186163	0.04765	0.188809	0.119555	1.49374	1.31815	1.14234	2.86343	0.774707	2.93576	3.51589	3.13299	3.14912
pseudoScB.83430	0	0	0	0	0	6.92114	0	9.58696	0	0	0	0	0	0	0	5.67547	0	0.321173	0.191816	0.551671	0	0.247197	0	0.149157	0	0	0	0	0	0	0	0	2.31879
pseudoScB.83431	0	0	0	0.40294	0	0.212385	0	0.345961	4.04212	5.8941	8.26502	1.41411	11.3228	12.8591	15.6684	10.778	5.05358	6.55712	2.93288	6.55044	4.52151	4.37588	4.48764	5.58942	1.32946	0.87485	1.39414	3.46262	2.8642	3.0328	15.4966	9.65389	5.20381
pseudoScB.83432	0	0	0	0	0	0	0	0.070355	2.87013	1.83842	5.49421	0	3.26985	3.89551	0	0.76459	1.79621	1.66162	1.76035	2.28057	2.87953	2.01457	3.04885	1.6726	0.83826	1.03889	0	0.298745	0.701402	1.51101	1.53075	0.848436	0.50094
pseudoScB.83433	0	0	0	0	0.302388	0.535583	0	0	0	0	0.981409	1.19236	1.99099	2.49479	6.23571	4.68872	0.75814	0.578889	0.385494	0.895899	0	0	0.874951	1.03929	4.84592	3.92802	5.48934	6.50315	4.78232	6.87902	7.77397	9.29736	9.18341
pseudoScB.83434	0	0	0	0	0	0.058676	0.161422	0	3.81877	2.78529	8.99754	1.71611	6.78743	7.63631	10.6886	8.06164	3.26879	2.44028	1.73618	4.89656	5.05274	2.35836	2.96189	4.37264	3.41873	2.45291	3.35589	2.64586	2.66101	2.81929	8.30744	4.19859	3.94762
pseudoScB.83435	0	0	0	0	0	0	0	0	0.139874	0.12424	0.439495	0	0.159176	0.318556	0.266386	0.780807	0	0.041635	0.070588	0	0.070541	0	0	0.148974	0.395148	1.00326	0.882088	0.989953	0.64745	0.460104	0.371316	0.707569	0.501655
pseudoScB.83436	0	0.458312	0	0	6.32058	5.86623	5.62366	8.44565	7.89094	3.35365	7.24306	5.63078	9.02135	13.6358	13.1428	13.4776	4.27142	3.62525	2.59172	2.05214	3.59939	2.17404	3.47538	0.976865	4.5789	5.16695	5.53679	25.0353	20.8022	15.6085	27.0063	27.7676	23.1687
pseudoScB.83437	0	0.10745	0	0	3.31528	3.11437	3.90151	3.77636	8.79461	7.05014	16.1375	4.17614	15.0703	21.9427	22.5821	20.6217	13.3026	7.05981	5.51197	9.69882	8.03129	8.20787	6.98498	14.5785	12.3599	11.419	13.0209	37.4099	28.4433	25.9993	57.421	54.614	48.5337
pseudoScB.83438	0	0	0	0	0	0	0	4.7141	0	3.17302	0	0	0	25.5733	7.65573	0	0	0.324826	0.481746	0	0	0.586292	0	0	0	0	0	11.3287	17.6117	16.0625	32.9483	0	15.4479
pseudoScB.83439	0	0	0	1.9016	6.33127	23.7379	10.149	16.1836	14.7472	10.7245	30.7402	5.97934	32.1345	32.2131	49.6491	32.7458	0	0	0.148665	0	0	0	0	0	70.0157	54.1088	44.2463	109.105	74.3823	146.052	218.518	151.569	192.124
pseudoScB.83440	0	0	0	0	0	0	0	0	0	0	0	0	0	0	0	0	0	0	0	0	0	0	0	0	0	0	0	0	0	0	0	0	0
pseudoScB.83443	0	0	0	0	0	0	0	1.24465	5.01309	0	4.04573	0	3.93844	7.73247	4.68215	9.56291	1.12447	0	0	0	1.62735	0.752191	0	0.780817	11.0641	14.13	13.0216	12.9335	7.08891	12.7369	15.5945	14.2531	15.4508
pseudoScB.83445	0	0	0	0	0	0	0	0.08507	0	0	0	0.108234	0	0	0.193521	0	1.6253	1.19407	0.146128	0.456335	0.655227	0.823858	0.660436	0.517438	0	0	0	0	0	0.102127	0	0	0
pseudoScB.83446	0	0	0	0	0	0	220.846	0	0	0	0	0	0	0	0	0	0	0	0	0.235331	1.53636	0.789628	0.111213	0.364736	0	0	0	0	0	0	0	0	0
pseudoScB.83447	0	0	0	0	0.352152	0.617721	0.11648	0.525396	1.73371	2.18731	5.72766	2.1001	4.16079	5.84	3.88066	6.50014	1.08471	1.84928	1.47816	0.770791	1.51758	2.11766	0.984234	2.1196	0.197357	0.115164	0	2.33343	2.19257	1.54381	6.48305	3.37789	2.80653
pseudoScB.83450	0	0	0	0	1.82915	1.77544	1.30896	1.74811	4.64511	3.81365	5.09145	1.8576	8.79283	10.0764	13.9696	12.0991	3.76537	2.04142	2.79911	3.69786	3.3446	2.36996	2.41475	2.59274	0	0	0	3.80329	5.86704	4.49752	12.7234	10.1524	11.0531
pseudoScB.83452	0	0	0	0	0	0	0	0	0	0.201031	0	0	0	0	0	0	0.070342	0	0	0	0	0	0	0	0	0	0	0	0	0	0	0	0
pseudoScB.83457	0	0	0	0	0	0	0	0	0	0	0	0	0	0	0	0	0.177471	0.557794	0	0.478829	0.194927	0	0	0	0	0	0	0	0	0	0	0	0
pseudoScB.83458	0	0	0	0	0	0	0	0	0	0	0	0	0	0	0	0	0	0.288189	0.550272	0.882268	0.323483	0	0.733981	0.57001	0	0	0	0	0	0	0	0	0
pseudoScB.83459	0	0	0	0	0.506374	0	0	0.361111	1.27041	0	4.67289	1.52483	3.23818	3.18883	6.03896	3.02675	0.543381	2.20165	0.619539	0.615008	0.771904	0.85829	1.19694	0.529197	0	0	0	2.40206	0	3.57386	7.23366	7.65885	6.47669
pseudoScB.83460	0	0	0	0	0	0	0	0	0	0	0	0	0	0	0	0	0.211835	0	0.317695	0	0	0.731455	0.528528	0	0	0	0	0	0	0	0	0	0
pseudoScB.83461	0	0	0	0	0	0	0	0.967829	0	0	0	0	0	0	0	0	31.3545	21.1761	23.8948	53.8031	32.0622	13.3681	14.354	34.29	0	0	0	0	1.14356	0	0	0	0
pseudoScB.83462	0	0.104675	0	0	0	0	0	0	0	0	0	0	0	0	0	0	1.15113	0.776115	0.785784	6.58689	1.24126	0.428487	0.734988	1.36752	0	0	0	0	0	0	0	0	0
pseudoScB.83463	0	0	0	0	0.35474	0	0.445398	0	0	0	0	0	0	0	0	0	14.2691	7.6511	6.31384	58.0176	15.0494	6.13632	7.08773	16.7655	0	0	0	0	0	0	0	0.390056	0
pseudoScB.83465	0	0	0	0	0	0	0	0	0	0	0	0	0	0	0	0	0	0	0	0	0	0	0	0	0	0	0	0	0	0	0	0	0
pseudoScB.83466	0	0	0	0	0	0	0	0	0	0	0	0	0	0	0	0	0	2.43112	0.273831	2.9466	1.36102	3.68434	1.4024	0	0	0	0	0	19.8999	0	0	0	0
pseudoScB.83468	0	0	0	0	0	0	0	0	0	0	0.109136	0	0	0	0.064041	0	0	0	0	0	0	0	0	0	0	0	0	0	0.114805	0.078797	0	0	0
pseudoScB.83469	0	0	0	0	0	0	0	0	0	0	0.756548	0	0	0	0	0	0	0	0	0.619599	0.849695	0	0.432888	0	0	0	0	0	0	0	0	0	0
pseudoScB.83470	0	0	0	0	0	0	0	0	0	0	0.234279	0	0	0	0	0	0	0.116423	0.062418	0.192799	0.078099	0.139296	0.225505	0.026008	0	0	0	0	0	0	0	0	0
pseudoScB.83471	0	0.098857	0	0.06274	0.081129	0.029272	0	0.075962	0.041182	0.08403	0	0.035841	0.097411	0.042109	0.034357	0.035852	0.569617	0.735191	0.744907	0.816368	0.748922	0.451018	0.290276	1.0283	0	0.067912	0	0	0	0.093209	0	0.040042	0
pseudoScB.83473	0	0	0	0	0	0	0	0.356876	0	0	0	0	0	0	0.369853	0	0	0	0	0	0	0	0	0	0	0	0	0	0	0	0	0	0.320817
pseudoScB.83474	0	0	0	0	0.132375	0	0.091799	0	0	0	0.17177	0	0	0	0	0	0	0	0.031211	0.133028	0.027053	0	0	0	0	0	0	0	0	0	0	0	0
pseudoScB.83475	0	0.078785	0	0	0	0	0	0.065346	0	0	0.083507	0.174858	0	0	0	0.069882	0	0	0	0	0	0	0	0	0	0.220579	0	0	0	0	0	0	0
pseudoScB.83476	0	0	0	0	1.53693	0	0	0	0	0	0	0	0	0	0	0	0	0	0	0	0	0	0	0	0	0	0	0	0	0	0	0	0
pseudoScB.83478	0	0	0	0	0	0	0	0	0	0	0	0	0	0	0	0	0.02188	0	0	0.022496	0	0	0	0	0	0	0	0	0	0	0	0	0
pseudoScB.83479	0	0	0	0	0	0	0	0	0	0	0.355887	0	0	0	0	0	21.5647	14.1516	13.5608	31.4712	24.011	9.87872	6.48211	17.8553	0	0	0	0	0	0	0	0	0
pseudoScB.83480	0	0	0	0	0	0	0	0	0	0	0	0	0	0	0	0	0	0	0	0	0	0	0	0	55.5317	35.6742	93.3948	37.497	0	117.449	53.7265	72.32	65.5294
pseudoScB.83481	0	0	0	0	0	0	0	0	0	0	0	0	0	0	0	0	0	0	0	0	0	0	0	0	0	0	0	0	0	0	0	0	0
pseudoScB.83482	0	0	0	0	0	0	0	0	0	0	0	0	0	0.09553	0	0	0.889371	0.767206	0.47815	1.01546	0.435979	0.305756	0.254519	0.918623	0	0	0	0	0	0	0	0	0
pseudoScB.83483	0	0	0	0	0	0	0	0	0	0.253407	0.284656	0	0	0	0	0	2.31525	0	1.15579	6.82194	2.41581	1.17464	1.59607	3.45427	0.239328	0	0	0	0	0	0	0	0
pseudoScB.83484	0	0	0	0	0	0.089671	0	0.138625	0.393979	0	0	0	0	0	0	0	0	0	0	0	0	0	0	0	0	0	0	0	0	0	0	0	0.11918
pseudoScB.83485	0	0	0	0	0	0	0	0	0	0	0.120676	0.074364	0	0	0	0.222253	0	0	0.03139	0	0	0	0	0	0.107995	0	0	0	0	0.077012	0	0.095863	0
pseudoScB.83486	0	0	0	0	0	0	0	0.350026	0	0.542061	0	0.440063	0	0	0	0	0	0	0.140996	0	0.45371	0.17897	0	0.416094	0	0	0	0	0	0.352809	0	0	0
pseudoScB.83487	0	0	0	0	0	0	0	0	0	0	0	0	0	0	0	0	1.35824	1.08668	0.539801	3.04159	1.83299	0.307614	0.385778	0.853538	0	0	0	0	0	0	0	0	0
pseudoScB.83488	0	0	0	0	0	0	0	0	0	0	0	0	0	0	0	0	2.34446	0	0	0	0.610908	0	0	0	0	0	0	0	0	0	0	0	0
pseudoScB.83489	0	0	0	0	0	0	0	0	0	0	0	0	0	0.17685	0.068065	0	0	0	0	0	0	0	0	0	0.269125	0	0	0	0	0	0	0	0.157099
pseudoScB.83490	0	0	0	0	0	0	0	0	0	0	0	0.06277	0	0.218812	0.059264	0	0.026603	0	0	0	0	0	0	0	0	0	0	0	0	0	0	0.079266	0.089571
pseudoScB.83491	0	0	0	0	0	0	0	0	0	0	0	0	0	0	0	0.140209	0.355759	0.080335	0.532274	1.4086	0.613788	0	0.251805	0.103045	0	0	0	0	0	0	0	0	0
pseudoScB.83492	0	0	0	0	0	0	0	0	0	0	0	0	0	0	0	0	7.64749	8.75174	5.69632	4.01694	4.20878	5.41632	2.72556	6.78855	0	0	0	0	0	0	0	0	0
pseudoScB.83493	0	0	0	0	0	0	0	0	0	0	0	0	0	0	0	0	0	0	0	0	0	0	0	0	0	0	0	0	0	0	0	0	0
pseudoScB.83496	0	0	0	0	0	0	0	0	0	0	0	0	0	0	0	0	0	0	0	0	0	0	0	0	0	0	0	0	0	0	0	0	0
pseudoScB.83497	0	0	0	0	0	0	0.097815	0	0	0	0	0	0	0.104226	0	0	0.480591	0.170314	0.039512	0.814458	0.430298	0.202906	0.251272	0.382659	0	0	0	0	0	0	0	0	0
pseudoScB.83498	0	0	0	0	0	0.224266	0	0	0	0	0	0	0	0	0	0	0.070727	0.128468	0	0.299316	0	0	0	0	0	0	0	0	0	0	0	0	0
pseudoScB.83499	0	0	0	0	0	0	0	0	0	0	0	0	0	0	0	0	0	0	0	0	0	0	0	0	0	0	0	0	0	0	0	0	0
pseudoScB.83500	0	0	0	0	0	0	0	0	0	0	0	0	0	0	0	0	0	0	0	0	0	1.11698	0	0	0	0	0	0	26.6134	0	0	0	0
pseudoScB.83502	0	0	0	0	0	0	0	0	0	0	0	0	0	0	0	0	0	0	0	0	0	0	0	0	0	0	0	0	0	0	0	0	0
pseudoScB.83503	0	0	0	0	0	0.106329	0	0	0	0	0.174174	0	0.136951	0.132122	0	0	5.59343	2.28977	2.08863	6.11829	2.47087	2.30757	1.20717	3.05419	0	0	0	0	0	0	0	0	0
pseudoScB.83504	0	0	0	0	0	0	0	0	0	1.86813	0	0	0	0	4.19797	1.15964	0	0	0.014277	0.034247	0.035668	0	0	0	0.0752	0	0	0	0	0	0	0	0
pseudoScB.83505	0	0	0	0	3.5801	4.04495	3.68684	3.50216	11.4639	5.23239	3.67143	3.9497	4.75577	15.1164	17.1726	10.8728	8.96145	8.85511	8.49497	5.10626	2.85334	2.79429	6.60927	2.506	0	0	0	15.8766	10.077	9.7345	87.9882	74.4968	76.1452
pseudoScB.83507	0	0	0	0	0	0.072447	0	0	0	0	0.157627	0	0	0	0	0	2.06961	2.195	1.76876	5.58984	2.15453	1.09066	1.47132	2.81478	0.041083	0	0	0	0	0.032081	0	0	0.115136
pseudoScB.83509	0	0	0	0	0	0	0	0	0	0	0	0	0	0	0	0	0	0	0	0	0	0	0	0	0	0	0	0	0	0	0	0	0
pseudoScB.83510	0	0	0	0	0	0.067043	0	0	0	0	0	0	0	0	0	0	0	0	0	0	0	0	0	0	0	0	0	0	0	0	0	0.12155	0
pseudoScB.83511	0	0	0	0	0	0	0	0	0	0	0	0	0	0	0	0	0	0.165123	0	0	0	0	0	0	0	0	0	0	0	0.275558	0	0	0
pseudoScB.83513	0	0	0	0	0	0	0	0	0	0	0	0	0	0	0	0	0	0	0	0	0	0	0	0	0	0	0	0	0	0	0	0	0.079964
pseudoScB.83514	0	0	0	0	0	0	0	0	0	0	0	0	0.181405	0	0	0	0	0	0	0	0.131256	0	0	0	0	0	0	0	0	0	0	0	0
pseudoScB.83515	0	0	0	0	0	0	0	0	0	0	0	0	0	0	0	0	0.022025	0.048356	0	0.062147	0.073368	0.021491	0	0.047669	0	0	0	0	0	0	0	0	0
pseudoScB.83518	0	255.245	166.875	134.642	0	116.191	361.804	437.251	0	0	0	0	0	0	0	0	0	0	0	0	0	0	0	0	0	0	0	0	140.354	0	0	0	0
pseudoScB.83519	0	0	0	0	0	0	0	0	0	0	0	0	0	0	0	0	0	0	0	0	0	0	0	0	23.3537	12.1507	20.2243	19.3376	14.8864	37.3307	14.9646	17.3459	17.4666
pseudoScB.83520	0	0	0	0	0	0	0	0	0	0	0	0	0	0	0	0	0	0	0	0	0	0	0	2.97022	0	0	0	0	0	0	0	0	0
pseudoScB.83521	0	0	0	0	0	0	0	0	0	0.08397	0	0.240081	0	0	0	0	0	0	0	0	0	0	0	0	0	0	0	0	0	0	0	0	0
pseudoScB.83522	0	0	0	0	0	0	0	0	0.958115	9.47883	0	0	2.66487	0	10.1989	5.26169	0	0.20558	0	0.717767	0	0	0	0	0	0	0	0	0	0	0	0	0
pseudoScB.83523	0	0	0	0	0	0	0	0	0.251271	0	0.768611	0	0.175003	0	0.904193	0.93991	0	0.293404	0.535384	0.281253	0.360995	1.1584	0.512691	0	0	0	0	0	0	0	0	0	0
pseudoScB.83524	0	0	0	0	0	0	0	0	0.245589	1.43452	0.525274	0	0	0	0.844036	0.607189	0	0	0	0	0	0	0.041568	0	0	0	0	0	0	0.246662	0	0	0
pseudoScB.83529	0	0	0	0	0	0	0	0	0	0	0	0	0	0	0	0	0	0	0	0	0	0	0	0	0	0	0	0	0	0	0	0	0
pseudoScB.83530	0	0	0	0	0	0	0	0	0	0	0.495457	0	0	0	0	0	5.54799	11.2767	5.06395	1.82497	5.03748	9.5697	0	0.843134	0	0	0	0	0	0	0	0	0
pseudoScB.83532	0	0	0	0	0	0	0	0	3.3909	2.68047	6.03353	1.6634	5.72523	7.40156	8.30201	6.17125	1.55112	1.62474	1.52235	1.51264	1.278	1.38646	1.73554	1.43972	3.10757	2.13655	2.32677	0	0.370153	1.15576	11.4254	12.0405	9.06781
pseudoScB.83535	0	0	0	0	1.58204	0	0	1.77094	6.44729	6.4836	0	0	10.2469	0	0	8.30068	4.75029	0.938684	2.12574	2.83759	3.66594	0	3.51639	4.62022	0.410175	0.596985	0	4.47404	0	1.13309	20.0358	20.057	22.4181
pseudoScB.83537	0	0	0	0	0	0	0	0	40.6459	19.9197	77.4777	14.6992	57.6232	56.9241	38.6732	59.5281	38.1282	49.4205	44.6159	4.50749	30.627	39.2773	29.6336	21.902	0	0	0	0	0	0	85.0384	113.532	80.1099
pseudoScB.83539	0	0	0	0.286878	0	0	0	0	0	0	0	0	0	0	0	2.37631	0	0	0	0	0	0	0	0	0	0	0	0	0	0	0	0	0
pseudoScB.83540	0	0	0	0	0	0	0	0	3.89605	1.9647	6.60987	2.2256	7.49309	6.85773	3.76157	5.30465	2.51319	3.80275	3.4875	0	2.71139	3.34577	2.39978	1.08458	0	0	0	0	0	0	0.884715	4.48822	3.35732
pseudoScB.83542	0	0	0	0	0	0	0	0	22.7969	6.38626	27.9914	9.94938	12.1963	14.0556	18.1349	19.9086	21.1276	25.083	22.1839	1.85251	22.9239	23.5941	15.6733	12.2845	0	0	0	0	0	0	99.8168	49.0618	69.2066
pseudoScB.83543	0	0	0	0	0	0	0	0	3.34162	1.19105	13.1727	4.00917	16.9265	15.1988	9.82891	17.8141	10.7452	4.92809	7.64092	0.274609	5.50588	7.57494	5.78287	2.17566	0	0	0	0	0	0	24.6222	30.3295	35.444
pseudoScB.83545	0	0	0	0	0	0	0	0	1.86196	1.02736	1.97918	0.742883	3.07813	3.33847	3.06485	2.71288	0	0	0	0	0	0	0	0	0.654394	0.698763	0	0.120959	1.9466	0.945818	2.49449	2.15564	2.12154
pseudoScB.83546	0	0.114546	0	0	0.100625	0	0	0	0.12099	0	0	0	0	0	0	0	0	0	0	0	0	0	0	0	0	0	0	0.177254	0	0	0	0	0
pseudoScB.83549	0	0.058676	0	0	0	0	0	0	0.264084	0.054567	0.131163	0	0	0.059696	0.099304	0	0	0	0.097495	0	0	0	0	0	0	0	0	0	0	0	0	0	0.053585
pseudoScB.83550	0	0	0	0	0	0	0	0	0	0	0	0	0	0	0	0	0	0	0	0	0	0	0	0	0	0	0	0	0	0	0	0	0
pseudoScB.83555	0	0	0	0	0.03006	0.161518	0.114195	0.125678	3.36923	2.10732	5.56306	1.30031	5.76631	6.77072	5.98467	7.03833	0.012144	0	0	0.010752	0	0	0	0.019042	2.0013	1.58411	2.305	3.5857	3.41602	2.75522	5.02027	5.854	5.84224
pseudoScB.83556	0	0	0	0	0	0	0	0	2.59293	1.38157	6.73008	1.3289	2.26824	2.71079	2.03503	0.976501	0.526476	0.679991	0.622133	0.046546	1.40542	0.70277	0.482386	1.6785	3.85971	1.83267	3.69023	4.53963	2.3099	5.06148	7.26191	5.89731	5.39065
pseudoScB.83559	0	0	0	0	0	0.040188	0	0.096047	1.91572	1.13063	2.90324	0.738782	2.87242	1.90632	2.4227	1.55623	0.758249	0.769205	0.89971	0.670606	0.710324	0.957113	0.64623	1.27249	0.692496	0.423278	0.372426	0.974388	0.369524	1.56695	0.878151	0.709697	0.835137
pseudoScB.83560	0	0	0	0	0	0	0	0	0	0	0	0	0	0	0	0	0	0	0	0	0	0	0	0.407198	0	0	0	0	0	0	0	0	0
pseudoScB.83561	0	0.123686	0	0	0	0	0	0	0	0	0	0	0.12387	0	0	0	0	0	0.03194	0	0	0	0.147875	0	0	0	0	0.058655	0	0	0	0	0.111154
pseudoScB.83562	0	0	0	0	0	0.543141	0	0	3.36998	0	4.97472	0	0	2.75331	0	1.78844	0	0	0	0	0	0	0	0	1.85348	1.60614	0	3.72882	3.59791	3.24144	6.39919	6.14648	5.72914
pseudoScB.83563	0	0	0	0	0	0	0	5.68215	0	0	0	1.08793	0	0	0	0	0	0	0	0	0	0	0	0	0	0	0	0	0	0	0	0	0.775919
pseudoScB.83564	0	0	0	0	0	0	0	0	0	0	0.880228	0	0.699382	2.05562	1.31834	1.13538	0.369545	0	0.025311	0.357991	0	0.137523	0	0.597121	4.80532	6.05015	6.76063	6.26627	2.02431	4.42944	5.47487	4.69391	4.72819
pseudoScB.83565	0	0	0	0	0	0	0.902942	0	0	0	1.16642	0	0	0	0	0	0	0	0	0	0	0	0	0	0	0	0	0	0	0	0	0	0
pseudoScB.83566	0	0	0	0	0	0	0	0	0	0	1.34106	0	0	0	0	0	18.8571	5.86784	9.1935	13.9296	15.1128	6.09434	3.35365	12.79	0	0	0	0	0	0	0	0	0
pseudoScB.83567	0	0	0	0	0.283725	0.599978	0.103059	0.446017	2.77942	1.44181	3.90045	2.02845	3.47511	2.24597	5.12145	4.22009	1.71564	2.27797	1.69332	1.44094	1.98338	1.58437	2.05893	2.63066	0.183486	0.214043	0.458056	0.706044	0.197091	0.997331	5.8433	4.99099	4.32892
pseudoScB.83568	0	0	0	0	0.937253	0.916103	0.642624	1.04806	2.04453	1.33699	1.73108	0.926177	4.67324	3.12547	2.65388	2.90907	2.0522	1.45307	1.69144	0.636123	1.07882	2.00383	1.43066	0.81597	0.070705	0	0	0.045312	0	0.030344	0.102878	0.035036	0.140505
pseudoScB.83569	0	0	0	0	0	0	0	0	2.16136	1.78187	8.55932	2.14128	9.35691	3.71671	8.07944	6.76793	1.42011	1.4242	0.591082	1.08118	1.7019	1.75545	1.95216	2.75964	0.454738	0.359747	0	0.24037	0.382855	0	3.93202	5.0258	6.48234
pseudoScB.83570	0	0	0	0	0	0	0	0.279316	0	0	0	0	0	0	0	0	0	0	0	0	0	0	0	0	0	0	0	0	0	0	0	0	0
pseudoScB.83571	0	0	0.259134	0	0	0	0	0	0	0.118236	0	0	0	0	0	0	0	0	0	0	0	0	0	0	0	0	0	0	0.166555	0	0	0	0
pseudoScB.83573	0	0	0	0	0	0	0	0	0.866403	0	0	0	0	0	0	0	0	0	0.226606	0	0	0	0	0	0	0	0	0	0	0	0	0	0
pseudoScB.83574	0	0	0	0	0	0	0	0	1.03725	0.270932	0.367197	0	0	0.451309	0	1.06814	0	0.056126	0.187098	0.523915	0.180799	0.283793	0.405439	0.295792	0	0	0	0	0	0	0	0	0.299046
pseudoScB.83575	0	0	0	0	0.32377	0.448796	0.103501	0.534584	2.29151	1.06748	3.29019	1.10242	2.96903	2.87576	3.13712	3.54	1.38463	1.70676	1.80309	1.23317	1.26571	0.8606	0.991857	0.787945	0.157159	0	0	0	0	0.065653	0.092783	0.518933	0.728745
pseudoScB.83577	0	0	0	0	0	0	0	0	1.20302	0.243731	2.28717	1.12977	1.54248	2.51452	4.36041	1.9912	0	0	0	0	0	0	0	0	0	0	0	2.67999	1.85876	1.84293	8.67482	10.3653	7.14131
pseudoScB.83578	0	0	0	0	1.10108	0.659015	0	0.560296	3.77263	2.25401	7.66374	1.07923	3.71681	2.93086	6.3761	4.56867	0.043088	0	0	0.293104	0.130796	0.042123	0.10845	0	0	0	0	0	0	0	5.84517	5.85309	3.44782
pseudoScB.83579	0	0	0	0	0	0	0	0	1.39791	0	0	0	0	0	0	0	0	0	0	0	0.407761	0	0	0.578669	0	0	0	0	0	0	0	0	0
pseudoScB.83581	0	0	0	0	0	0	0.146673	0.040522	0	0	0	0.083367	0	0	0.075799	0.037649	0	0	0	0	0	0	0	0	0	0	0	0	0.040442	0	0	0.039754	0
pseudoScB.83582	0	0	0	0	0	0	0	0	0	0	0	0	0	0	0	0	0	0	0	0	0	0	0	0	0	0	0	0	107.217	0	0	0	0
pseudoScB.83583	0	0	0	0	0	0	0	0	0	0	0	0	0	0	0	0	0	0	0	0	0	0	0	0	7.69803	0	0	0	0	0	0	0	0
pseudoScB.83585	0	0	0	0	0	0	0	0	0	0	0	0	0	0	0	0	0	0	0	0	0	0	0	0	0	0	0	0	0.779267	0	0	0	0
pseudoScB.83587	0	0	0	0	0	0	0	0	0.220946	0	1.55106	0.176492	0.826592	1.72469	0.213197	0.177842	0.045371	0	0.377084	0	0.447519	0	0	0	0	0.106325	0	0.076089	0.19823	0.402528	0	0	0
pseudoScB.83588	0	0	0	0	0.179178	0	0	0	3.92332	2.43028	4.66793	1.65901	7.26767	6.40259	3.08433	3.42768	0	0.764137	0	0	0.132182	0	0.730738	0.254607	0.876966	1.18502	1.05948	5.08284	4.33633	6.51849	10.3725	10.0564	12.7741
pseudoScB.83589	0	0	0	0	0	0.042542	0	0	0.335835	0	0.374005	0	0.129238	0	0	0.105427	0.061768	0.066652	0.054951	0	0.044566	0.021774	0.047338	0	0	0.044338	0	0	0	0	0	0	0.062522
pseudoScB.83590	0	0	0	0.17159	0.598123	0.276998	0.640422	1.0271	3.20884	1.13377	5.58616	1.84334	1.82674	7.83458	4.89303	5.47252	0.595512	2.46024	2.32362	1.43665	1.96764	3.46336	1.64201	1.62749	0.581278	0.584484	1.12199	5.03811	8.42243	3.16818	5.8527	6.30909	6.09768
pseudoScB.83591	0	0	0	0	0	0.261056	0.962764	0.367712	4.18882	0	4.23769	0.365781	1.6542	2.33654	3.82969	2.4171	1.94182	0.267181	1.25404	1.06899	0.16508	0.474444	0.760727	1.16706	0	0	0	2.37241	4.41126	2.63625	9.41764	7.6752	8.9497
pseudoScB.83592	0	0	0	0	2.81768	2.18555	1.99321	1.28581	3.44618	3.44604	4.72878	3.60547	8.23515	4.36013	9.51308	8.70049	2.76936	2.39923	3.09867	1.06624	2.22737	2.6168	3.60449	2.01645	0	0	1.19725	6.65147	4.75945	5.72685	19.8893	20.4517	19.7578
pseudoScB.83595	0	0	0	6.18841	1.91993	2.57896	0	0	0	4.38145	4.80296	0	0	0	0	0	0	0	1.30443	0.446975	0	0	0.993183	0	0	0	0	0	0	4.20795	14.159	8.17278	9.08063
pseudoScB.83598	0	0	0	0	0	0	0	0	4.76058	0	7.87747	2.42783	7.07878	5.90521	7.66077	5.84373	2.39142	0	2.10857	0	2.55701	2.49581	2.645	3.69824	12.2033	16.9704	16.6153	15.7982	13.1298	17.8275	24.5296	18.7544	18.8932
pseudoScB.83601	0	0	0	0	0.289694	0.22884	0.367695	0.478926	2.07065	1.39674	3.38367	1.1216	3.56738	3.95292	5.0231	4.00089	0.672681	0.59886	0.765118	0.454225	0.884448	1.13958	0.716378	1.04297	0.852184	1.20558	0.825266	2.77926	1.87891	2.61323	4.96162	4.63944	5.58045
pseudoScB.83602	0	0	0	0	0	0	0	0	0	0	0	0	0	0	3.86932	0	0	0	0	0	0	0	0	0	0	0	0	0	0	0	0	0	0
pseudoScB.83605	0	0	0	0	0.12196	0.43399	0.530971	0.172682	1.2769	0.616966	1.78317	0.650537	1.89307	2.61602	2.46853	1.75947	0.50507	0.802384	0.62221	0.529288	0.664363	0.721246	0.646357	0.751555	0.059267	0.046102	0	0.681761	0.573854	0.445095	1.19152	2.15311	1.9004
pseudoScB.83608	0	0	0	0	0	0	0	0	0	0	0	0	0	0	0	0	0	0.074585	0	0	0	0.024018	0.103139	0	5.22654	2.87672	12.631	2.79822	4.47442	16.8902	2.81581	5.32978	3.69691
pseudoScB.83610	0	0	0	0	0	0	0	0	0	0	0	0	0	0	0	0	0	0	0	0	0	0	0	0	2.21552	2.48749	4.98963	2.06182	3.76288	5.60763	1.67282	2.54896	3.06662
pseudoScB.83613	0	0	0	0	0	0	0	0	0	0	0	0	0	0	0	0	3.31278	0	4.93348	8.05938	4.55982	2.29078	1.15892	0.702803	0	0	0	0	0	0	0	0	0
pseudoScB.83619	0	0.093081	0	0	0	0	0	0	0	0	0	0	0	0	0	0	0	0	0	0	0	0	0	0	2.50487	2.14631	5.05505	1.54497	0	2.96764	1.41891	0.675275	0.837204
pseudoScB.83620	0	0	0	0	0	0	0	0	0	0	0	0	0	0	0	0	0	0	0	0	0	0	0	0	0	0	0	0	0	0	0	0	0
pseudoScB.83630	0	0	0	0	0	0	0	0	0	0	0	0	0	0	0	0	0	0	0	0.095376	0	0	0.203689	0.038569	0	0	7.97041	0	0	2.63991	0	3.25813	0
pseudoScB.83640	0	0	0	0	0	0	0	0.417048	0	0	0	0	0	0	0	0	0	0	2.69097	0.5526	2.61841	0.864782	1.12408	0.320289	0	0	0	0	0	0	0	0	0
pseudoScB.83641	0	0	0	4.39335	0	0	3.29322	0	0	0	0	0	0	0	0	2.34375	0	0	0	0	1.59286	0	0	0	0	0	0	0	0	0	0	0	2.31328
pseudoScB.83642	0	0	0	0	0	0	0	0	0	0	0	0	0	0	0	0	0	0	0	0	0	0	0	0	0	0	0	0	0	0	0	0	0
pseudoScB.83645	0	0	0	0	0	0	0	0	0	0	0	0	0	0	0	0	0	0	0	0	0	0	0	0	0	0	0	0	0	0	0	0	0
pseudoScB.83647	0	0	0	0	0	0.014437	0	0	3.49062	2.8779	7.29997	1.94704	7.09913	7.06592	7.09102	7.14926	1.04978	1.47609	1.09716	0.912471	1.88321	1.67278	1.68059	1.44223	0	0	0	0	0	0.014855	0.127091	0.235639	0.538791
pseudoScB.83650	0	0.093144	0	0.154758	0.440683	0.279416	0.384084	0.166286	0.184926	0.447495	1.32973	0.600873	1.17668	0.855193	0.953958	0.848141	0.501022	0.080595	0.32363	0.25226	0.565871	0.35047	0.418144	0.09453	0	0	0	0.140952	0.995055	0.142984	1.51396	1.06153	1.44172
pseudoScB.83651	0	0	0	0	0	0	0	0	12.3392	10.2059	21.7327	6.74924	24.9206	18.7201	20.3812	22.8743	14.7287	10.5052	11.8396	12.239	9.83869	10.993	14.1355	16.9302	164.963	194.348	141.355	198.837	95.5561	201.883	283.094	215.478	219.708
pseudoScB.83652	0	0	0	0	0	0	0	0	2.38723	4.17009	6.46387	0	6.25374	2.45503	2.35636	8.17389	0	0	0	0	0	0	0	0	0	0	0	2.01608	0	0.984323	3.71262	7.02876	0
pseudoScB.83653	0	0	0	0	2.06851	3.61961	2.04082	2.53218	18.7933	6.73451	23.2039	7.55113	27.9023	30.8312	22.0024	24.8933	6.32364	8.49733	7.73805	4.34993	5.27876	7.22052	5.74949	6.44389	19.1219	21.527	22.4692	40.1081	44.9451	38.8021	86.2021	82.7962	85.7559
pseudoScB.83654	0	0	0	0	3.45134	7.91751	6.97473	2.68312	12.1873	3.91395	26.2361	3.94346	23.4602	12.3019	11.9845	17.7473	6.02149	11.9743	8.82863	2.243	6.66552	5.35925	4.71055	5.72875	0	0.222908	0	3.13096	1.48463	2.33194	35.5919	26.2165	25.4598
pseudoScB.83655	0	0	0	0	0	0	0	0	0	0	0	0	0	0	0	0	0	0	0.104897	0	0	0	0.09651	0	0	0	0	0	0	0	0	0	0
pseudoScB.83656	0	0	0	0	0	0	0	0.059514	0.073472	0	0	0	0	0	0	0	0.130363	0	0.138751	0	0	0.04694	0	0	0	0	0.191809	0	0.083803	0	0	0	0
pseudoScB.83657	0	0	0	0	0.813746	0.465261	0	0	0	0	3.15375	0	3.02752	0	4.59118	4.54013	0	0	0	0.111369	0	0	0	0.2171	0	0	0	11.8213	7.51452	5.99237	9.88012	14.1537	15.1159
pseudoScB.83659	0	0	0	0	0.423931	0.739455	0.458845	1.18531	5.07377	2.45031	10.9567	2.26214	7.17012	6.80419	2.93458	8.47374	1.64666	2.78238	2.9315	1.97498	1.66542	2.90681	2.35134	1.68471	5.69354	5.97126	6.06226	8.35069	4.40239	9.6267	26.1298	18.0017	24.1812
pseudoScB.83660	0	0.764694	0	0.792616	0	0.542126	1.06925	0	3.3275	0	8.47481	1.90141	2.58783	1.79988	2.91516	6.09488	1.0897	3.94708	2.81515	0.40771	1.08139	2.71025	1.14907	1.70868	1.25608	2.38639	0	3.62879	0.81585	2.09048	6.78994	5.07548	6.31363
pseudoScB.83661	0	0	0	0	0.995771	0.258321	0.402001	0.546996	3.32164	1.30877	6.42821	0.880315	4.40987	5.94298	2.89418	6.5337	2.62046	3.81203	1.91482	0.65486	2.04192	1.12479	1.61196	1.00615	0.606875	0.098585	0.723156	0.731169	0.651573	0.972368	9.92493	8.14773	8.93855
pseudoScB.83662	0	0	0	0	14.6215	0	0	0	0	4.55935	0	0	0	0	0	0	0	4.43495	0	6.54255	2.86349	1.59081	0	0.69929	0	0	0	0	34.2476	0	0	0	0
pseudoScB.83666	0	0	0	0.123848	0	0	0	0	0	0	7.27408	2.04289	0	9.0623	0	0	0	0	0	0	0	0	3.22289	0	0	0.328743	0.90923	0	0	0.427382	0	0	0
pseudoScB.83671	0	0	0	0	0	0	0	0	1.10623	0	2.70132	1.68478	6.40139	1.85436	5.72325	0.572631	0.592854	1.90088	1.39535	1.20903	0.630774	3.46364	4.11592	3.10298	0	0	0	0.169911	0	0.256092	0	0.673343	0.777944
pseudoScB.83674	0	0	0	0	0	1.53782	1.94453	1.56608	0	0	1.65423	0	0	0	0	0	0	0	0	0	0	0	0	0	0	3.02939	0	0	0	0	0	1.69526	0
pseudoScB.83677	0	0	0	0	0	0	0	0	0	0	0.819303	0	0	0	0	0	46.0435	21.7202	24.265	26.7192	23.8135	23.912	16.5532	21.0203	0	0	0	0	0	0	0	0	0
pseudoScB.83678	0	1.70694	0	0	1.64922	0	7.43623	10.4949	0	0	0	0	0	0	0	0	3.77944	0.286067	1.87935	0.297831	2.54749	0	1.09761	1.09537	0	1.19444	10.9057	1.00853	0	2.79469	0	2.78471	0
pseudoScB.83681	0	0	0	0	0	0	0	0	0	0	0	0	0	0	0	0	0	0	0	0	0	0	0	0	0	0	0	0	0	0	0	0	0
pseudoScB.83682	0	0	0.076722	0.139834	0.052259	0.057273	0	0	0	0	0.134626	0.087779	0	0	0.035659	0.069867	0	0	0	0	0	0	0	0.009769	0	0.027052	0	0	0	0	0	0.074608	0.033777
pseudoScB.83683	0	0	0	0.087628	0.096878	0	0	0	0.221312	0.224301	0.103596	0	0	0	0	0.041031	0	0	0.020738	0	0	0	0.058021	0	0	0.086354	0	0.035943	0	0.093829	0	0	0.122773
pseudoScB.83685	0	0	0	0	2.78283	2.08461	2.30452	1.56452	19.1106	9.43099	34.7937	7.33078	30.2357	26.1275	17.6605	28.2734	20.9218	35.5924	27.7348	2.73572	12.5154	17.1762	9.74358	12.3231	0	0	0	22.348	24.7238	11.271	51.4679	40.8504	45.0105
pseudoScB.83687	0	0	0	0	0.740173	0.882552	0.403694	0.929468	2.46537	1.40545	4.59199	1.81215	3.44665	4.8137	4.6006	4.62747	3.08041	2.11623	2.70791	5.08135	2.54411	1.93239	2.12872	1.93146	0.119473	0	0	4.17711	3.53529	5.70502	8.99849	8.91542	10.8855
pseudoScB.83690	0	0	0	0	1.44803	0	0	0	4.3291	7.60371	10.0384	0	18.476	2.8607	9.89096	2.2667	2.46965	3.03803	3.20498	1.78191	3.19973	1.3102	1.32333	5.6517	0.488362	0	0	3.70098	0	10.6787	6.37188	14.3159	9.10948
pseudoScB.83692	0	0.436919	0.697872	0	0.581921	0.996012	0.697248	0.635026	6.09565	3.8584	5.08471	2.84353	5.68564	5.33831	5.65655	4.26066	0	0	0	0	0	0	0	0.04409	0	0	0	0.081996	0.112732	0	0	0.193679	0.418039
pseudoScB.83694	0	0	0	0	1.56135	0	0	0	15.1972	11.8761	31.3246	1.64685	20.5004	33.0302	37.8427	23.8609	0.961865	1.85487	2.82948	3.92369	1.68531	3.30931	3.27712	3.56375	29.1833	21.5702	21.5708	26.5645	32.2519	26.3745	75.3851	54.4804	48.523
pseudoScB.83695	0	1.73198	0	0	0	0	0	0	0	0	0	0	0	0	0	0	0	0	0	0	0	0	0	0	0	0	0	0	0	0	0	0	0
pseudoScB.83697	0	0	0	0	0.207053	0	0.336033	0.440128	1.69622	1.20664	3.14335	1.75585	2.99474	4.79466	3.89314	2.40362	0	0.892177	0.055852	0.165174	0.56464	0	0.194175	0	9.65792	8.61136	15.8204	15.3669	14.3613	12.6958	21.6293	22.5544	19.242
pseudoScB.83700	0	0	0	0	2.45205	1.6078	2.27819	2.20179	1.56527	1.14949	2.58566	0.695891	2.18785	3.39874	3.38903	3.81716	0.675857	0.982181	1.01012	0.932367	0.624144	0.867903	0.712368	0.480012	0	0	0	9.9479	12.3419	10.1113	17.6322	16.2841	15.0641
pseudoScB.83703	0	0	0	0	0	0	0	0	0.350256	0.340646	0.501316	0.163628	0.373005	0.908314	0.452551	0.872534	0.65731	1.25519	0.976564	0.872542	0.221487	0.748372	0.458872	1.03638	0	0	0	0	0	0	0	0	0
pseudoScB.83706	0	0	0	0	0	0	0	0	0	3.8624	0	0	0	0	7.62324	0	0.080214	0	0.032528	0.116871	0.040565	0.430955	0.067253	0.152611	0	0	0	0	3.45819	0	0	0	0
pseudoScB.83713	0	0	0.664493	0.517017	0.59438	0.479444	0.652361	1.39506	3.7992	2.48376	8.69019	0.89735	9.84906	7.67781	7.6608	8.61286	0.123995	0.758548	1.31355	0.181281	0.94355	1.27926	0.156713	1.11909	11.6851	12.1725	13.1976	15.6825	11.8482	22.448	30.447	31.2381	31.4263
pseudoScB.83719	0	0	0	0	0	0	0	0	4.68479	0	21.9954	0	19.607	0	10.4631	6.6986	0	0	0	0	0	0	0	0	11.8926	10.5524	0	26.2527	7.59665	13.4882	48.1963	40.6893	30.3559
pseudoScB.83720	0	0	0	0	0	0	0	0	0	0	0	0	0	0	0	0	0	0	0	0	0	0	0	0	0	0	0	0	0	0	0	0	0
pseudoScB.83721	0	0	0	0	0	0	0	0	0	0	0	0	0	0	0	0	0.228454	0	0	0	0	0	0	0	0	0	0	0	0	0	0	0	0
pseudoScB.83722	0	0	0	0	0	0	0	0	24.8122	19.3051	39.6056	10.0737	40.7354	59.1029	55.2068	47.8969	6.03836	3.93611	4.94082	4.06136	4.34148	0	7.39716	7.85088	6.22769	4.50768	12.6685	43.5938	45.8069	53.2614	130.688	119.337	120.039
pseudoScB.83724	0	0	0	0	0	0	0	0.138127	0.245017	0	0.421369	0.367151	0.541646	0.29524	0.417848	0.823196	0.087934	0.127037	0.162709	0.588468	0.805026	0.499218	0.354082	0.189492	0	0.164477	0	0	0	0.819486	0.76288	0.247109	0.41596
pseudoScB.83725	0	0	0	0	0	0	0	0	0	0	0	0	0	0.324824	0	0	0	0	0.247928	0	0	0	0	0	0	0	0	0	0	0	0	0	0
pseudoScB.83727	0	0	0	0	2.39502	0	0	0	0	6.02868	0	0	5.79619	0	9.7683	3.52099	0	0	0	0	0	0	0	0	10.5971	9.00767	11.2108	17.0023	7.52625	10.4189	25.6942	18.7967	19.4499
pseudoScB.83729	0	0	0.135019	0.144167	0.655247	0.42642	0.456519	0.452505	5.31985	3.7441	9.19323	1.68501	7.80511	6.82434	9.6676	7.96555	1.42281	1.7783	1.38524	1.46684	1.95558	2.12584	2.22208	1.91443	8.51005	10.1178	10.084	13.9796	6.81892	12.4154	25.9975	25.6393	24.3963
pseudoScB.83730	0	0	0	0.290941	1.55714	2.6128	2.98962	1.71501	10.5209	4.16698	17.5677	6.03807	23.3065	13.6787	17.4808	18.1151	20.7884	16.5748	18.9319	14.7523	10.0892	11.8042	13.5714	6.22898	0	0	0	4.39994	5.60222	2.08742	15.2017	19.0325	22.2046
pseudoScB.83732	0	0	0	2.40163	0	0.529785	0	1.23962	0	1.21895	0	1.84585	0	0	2.05229	1.74301	0.602056	0	0	0.209765	0	0	0.186566	0	0	0	2.38076	0	0	1.68143	0.717268	0	0
pseudoScB.83733	0	0	0.718461	1.1286	0	0	0	0.740857	0.344758	0	1.6638	0.323839	0	0	0	0	0	0	0.057842	0	0	0	0	0	0	0	0	0	0.43431	0.261419	0.752753	0.614284	0.261139
pseudoScB.83737	0	0	0	0	0	0	0	0	0	2.82677	0	0	0	0	0	0	73.5386	43.3163	54.6818	60.7166	42.3868	44.9089	36.8336	24.9732	0	0	0	0	263.842	3.31097	1.17789	0	0
pseudoScB.83738	0	0	0	0	0	0	0.428369	0.181897	0.444379	0	0.832659	0.192915	0.44327	0.21297	0.178749	0.532662	27.7752	13.9065	17.5557	11.9908	15.0965	10.5594	8.32065	10.5537	1.61511	1.16778	5.65303	0.433827	18.7093	7.37834	0.607096	2.45298	2.12616
pseudoScB.83744	0	0	0	0	0	0	0	0	0	0	0	0	0	0	0	0	0	0	0	0	0	0	0	0	0	0	0	1.47283	0	0	0	0	0
pseudoScB.83745	0	0	0	0.971056	0.565897	0	1.87975	1.05409	0	0.613401	1.14525	0	0.663488	0	1.06156	0.494993	0.329283	0.223699	0.087501	0.476717	0.326065	0	0.201961	0	0	0	1.27046	0.310238	0	0.462612	0	0	0
pseudoScB.83748	0	0	0	0.325778	0	0	0	0	1.1685	0.188559	1.58664	0.904331	2.16912	1.90236	2.51186	1.78594	1.28442	1.84236	1.17334	1.10111	1.23172	1.51422	1.05462	1.05296	40.033	41.5839	43.5445	37.784	38.2497	29.0537	35.7863	30.1547	28.7182
pseudoScB.83755	0	0	0	0	0	0	0	0	0	0	0	0	0	0	0	0	0	0	0	0	0	0	0	0	0	0.215916	0	0	0	0	0	0	0
pseudoScB.83758	0	0	0	0	0	0	0	0	0.039854	0.083831	0	0	0	0	0	0.033306	0	0.013685	0	0.019858	0	0	0.020167	0.02897	0	0.036031	0	0	0	0	0	0	0.057853
pseudoScB.83760	0	0	0	0	0.196655	0	0.068301	0.053921	0.236171	0.054842	0	0.18748	0	0	0.120409	0.050101	0	0	0	0.019183	0	0	0	0	0	0	0	0	0	0	0	0	0
pseudoScB.83762	0	0	0	0	0.294999	0.362005	0.306676	0.127152	1.29494	0.339259	1.54367	0.476371	2.33054	1.04163	0.700306	0.218506	0.423641	0.90193	0.773283	0	0.805287	0.58637	0.893895	0.038356	0	0	0	0.758729	2.1433	0.258917	2.94776	2.55126	1.31477
pseudoScB.83765	0	0	0	0	0	0	0	0	1.55577	1.56647	2.60907	0.287277	2.36882	3.111	1.59531	5.07091	2.59592	2.37847	2.24293	0.616031	2.25883	1.15858	2.99373	2.31318	0	1.2807	0	0	0	0	2.00766	0.45107	3.9164
pseudoScB.83769	0	0	0	0	0	0	0	0	7.67136	7.66538	77.239	9.14766	71.4689	21.9221	16.9838	23.0794	3.49165	7.37533	5.76735	2.64029	2.36091	3.46348	4.89987	5.33287	0	0	0	27.143	60.5572	29.9447	138.006	118.603	116.677
pseudoScB.83771	0	0	0	0	0	0	0	0	0	0	0	0	0	0	0	0	0	0	0	0	0	0	0	0	0	0	0	0	0	0	0	0	0
pseudoScB.83773	0	0	0	0	1.47892	0	0	0	12.3951	9.07704	1.64338	0	20.771	3.17938	14.4202	4.79615	5.0873	0.998537	0	5.94496	4.10471	1.493	5.78424	8.25937	1.05723	1.44897	0.898479	8.93284	10.2505	6.43659	11.0331	37.1318	22.038
pseudoScB.83774	0	0	0	0	0.708989	0.580954	0.929112	0	0	1.51786	4.6678	0.768774	0.968546	3.68147	0.408388	0.637344	1.07757	0	0	0	0	0.061351	0.084816	0	5.54895	3.72804	3.81752	9.68736	8.3286	9.9035	20.9245	13.5684	15.7875
pseudoScB.83775	0	0	0	0	0	0	0	1.06093	1.48181	0	0	0	2.75992	0	4.06822	4.10421	0	0.913466	1.30398	1.82442	1.90047	1.8469	1.61944	2.02274	0	0	0	0	0	0	0.713722	3.23667	0
pseudoScB.83778	0	0	0	0	2.04676	3.20556	0.956181	2.5844	7.1403	4.15484	17.0095	1.95062	14.4976	13.5918	11.1119	13.6879	0.445208	1.55889	0.77821	0.820649	1.24264	0.919251	0.494154	0.614171	0	0	0	4.28313	5.49334	4.68552	14.4861	18.9291	17.9004
pseudoScB.83779	0	0	0	0	1.31331	2.73633	0.722156	1.86566	4.7172	3.40611	7.58337	0.903488	7.96378	8.82531	8.76667	7.67619	1.77009	1.59711	1.95202	1.0589	1.70914	1.74212	1.68861	0.211975	0	0	0.081167	3.23063	2.11806	2.6469	7.80627	6.35389	6.35666
pseudoScB.83780	0	0	0	0	0.78206	0.766796	0.793242	0.8539	0.970784	0.468629	1.01697	0.6889	0.97397	1.79334	1.26615	1.58174	0.168471	0.397695	0.393316	0.182463	0.35393	0.995783	0.642805	0.130227	2.02629	0	2.19146	6.11827	6.1871	4.52071	5.69163	4.10362	4.38833
pseudoScB.83781	0	0	0	0	0	0	0	0	0	0	0	0	0	0	0	0.082655	0	0	0	0	0	0	0	0	0	0	0	0	0	0	0	0	0
pseudoScB.83783	0	0	0	0	0.818284	0.333075	1.35245	0	2.19348	2.07118	4.34561	3.76538	4.96243	3.61341	3.44678	6.21143	0.640514	0	0.093657	2.33822	0.14209	0.43989	0.880459	0	26.3326	29.6651	18.6217	25.4381	12.6518	27.7563	31.6498	34.0501	22.8484
pseudoScB.83784	0	0	0	0	0	0	0	0	3.74142	0	5.74296	0	5.60651	6.67323	5.53348	4.15302	0	0	0	0	0	0	0	0	2.16966	3.4628	0	1.39095	2.61708	1.98506	2.57487	6.14477	3.68684
pseudoScB.83785	0	0	0	0	0	0	0	0	0	0	2.0062	0	0	0	0	0	0	0	0	0	0	0	0	0	0	0	0	0	0	0	0	0	0
pseudoScB.83786	0	0	0	0	2.26726	11.5772	14.3659	20.2945	37.7677	10.761	52.3348	28.4623	65.6089	91.5619	44.7868	59.5195	85.6923	60.1773	50.2687	21.8821	57.2046	49.0692	75.1592	43.5795	0	0	0	69.2952	29.0633	21.2106	64.2849	125.517	123.445
pseudoScB.83787	0	0	0	0	0	0	0.302755	0	1.35731	0.139975	1.76454	0.113425	1.68928	1.3731	1.14647	1.24788	0	0.15636	0	0.257967	0.039	0.035644	0.116664	0	3.455	3.26786	2.98128	3.61347	3.44599	5.11522	7.05273	6.54861	6.53302
pseudoScB.83788	0	0	0	0	1.89179	0	0	1.19435	1.93925	0	0	0	5.60092	2.42588	0	4.52928	4.82941	3.69619	3.37087	1.80852	3.49141	2.64181	3.63726	3.39134	9.03486	8.99505	7.10328	12.5157	3.39409	10.6366	16.1734	16.4497	19.2228
pseudoScB.83791	0	0	0	0.218574	8.22955	6.44291	6.93656	5.28838	3.93473	2.79918	6.52428	2.56468	6.41079	6.36272	8.12542	6.65844	1.78638	1.77259	1.06108	1.89416	2.31337	2.58167	1.30686	1.2656	1.93188	1.31432	1.50163	10.8529	14.569	7.38467	21.5958	19.2135	18.492
pseudoScB.83792	0	0	0	0	0	0.3036	0	0	0	0	0	0	0	0	0	0	0	0	0.674776	1.23206	0.560363	0.798096	0	0.279108	0	0	0	0	2.55943	0	0	0	0.266502
pseudoScB.83794	0	0.167207	0	0.278069	0.156377	0	0	0	0.963603	0.128418	0.964969	0.111811	1.73019	0	1.72177	0.544875	0.238066	0.0314	0.249032	0.120108	0.168223	0.043101	0.515815	0.427629	0	0	0	2.19015	3.54825	1.9285	2.28334	2.00737	3.16854
pseudoScB.83796	0	0	0	0	6.31413	8.0727	7.92857	8.19914	10.6638	6.48704	19.376	5.57964	18.9593	22.3166	18.785	24.8974	16.0565	16.2303	15.9785	15.2478	7.12673	8.3082	10.7536	4.49612	0	0	0	5.20307	4.25369	2.3499	21.4262	23.6588	22.4734
pseudoScB.83797	0	0	0	0.483554	15.078	11.283	14.1404	13.0886	3.24584	3.27752	7.92971	2.23355	4.14211	6.6699	8.71031	9.89088	6.95516	4.81859	7.05672	1.882	7.53752	7.61088	6.38534	4.72911	2.97553	3.85146	0.811769	10.7099	9.43747	12.0865	30.4233	22.7431	22.5939
pseudoScB.83800	0	0	0	0	0	0	0	0	0	0	0	0	0	0	0	0	0.077089	0	0	0.071094	0	0	0.035685	0.054079	0	0	0	0	0.391406	0.084432	0	0	0.067228
pseudoScB.83801	0	0	0	0	0	0	0	0	0	0	0	0	0	0	0	0	0.198017	0	0	0	0	0	0.381561	0	0	0	0	1.08305	0	0	2.79036	1.93159	0.79228
pseudoScB.83802	0	0	0	0.12441	0	0.112063	0	0.066665	2.8846	1.8582	3.66572	1.2108	3.86281	4.49574	5.31547	3.97647	1.21678	1.40063	1.26924	1.55064	1.43853	2.11735	1.87645	1.89697	6.92749	3.66694	4.1323	8.97763	9.35284	8.86098	14.4627	14.1263	11.9166
pseudoScB.83806	0	0	0	0	0	0	0	0	5.45791	4.40074	12.0562	3.39624	9.5695	8.29189	6.90691	7.73201	1.3282	1.49543	3.18356	0.077203	2.38978	1.62071	2.98804	0.616848	2.27621	1.86532	0	0	0	0	0	0	0
pseudoScB.83807	0	0	0	0	2.63004	2.25103	3.82408	2.92386	4.81042	2.27804	6.63868	2.90498	13.1307	8.46406	10.3231	10.4032	8.29784	7.86179	7.84555	5.87423	2.88397	5.47961	5.68754	3.23234	0	0	0	3.74212	3.65612	2.90103	17.156	13.8895	16.079
pseudoScB.83808	0	0	0	0	3.25974	3.92852	1.91518	3.60527	3.95817	3.78228	4.27734	1.83518	7.79884	8.05852	6.07127	8.12939	2.06795	3.54903	1.31031	3.34642	1.85085	3.63132	2.55105	3.89702	0	0	2.02496	7.83462	9.05689	7.09153	10.8277	10.7797	14.6124
pseudoScB.83809	0	0	0	0	0	0	0	0	0	0.331307	0	0	0	0	0.371761	0	0	0	0	0	0	0	0	0	0	0	0	0	0	0	0	0	0
pseudoScB.83812	0	0.028916	0	0	0.792593	0.66811	0.742802	0.593823	1.08467	1.15616	2.19743	0.580103	2.20265	1.98042	2.1565	1.95819	0.427559	0.574799	0.549672	0.408518	0.539475	0.710369	0.520319	0.570597	0.186298	0.144953	0.200964	1.11858	1.15557	1.48475	4.35502	4.48572	3.32855
pseudoScB.83813	0	0	0	0	0	0	0	0	2.24801	1.29406	2.83216	0.78096	3.28643	2.54902	1.98774	2.91256	0	0	0	0	0	0	0	0	0	0	0	0	0	0.035017	0.049754	0.049124	0.045985
pseudoScB.83816	0	0	0	0	0.564257	1.26831	0	0	0	0	0	0	0	0	0	0	0	0	0	0	0	0.086612	0	0	0	0	0	0	0	0	0	0	0
pseudoScB.83817	0	0	0	0	0	0	0	0	0	3.32837	9.51341	0	10.119	0	13.3629	9.29206	0	0	0	0	0	0	3.12973	5.73564	0	0	0	0	0	0	0	0	0
pseudoScB.83820	0	0	0	0	0.16839	0.567827	0.528797	1.06385	2.94991	0	4.25083	1.65939	3.10454	3.02666	8.29948	4.39212	0	0	0	0	0	0	0	0	16.2483	16.34	11.4056	20.2318	11.9423	23.4913	36.7301	27.152	28.0635
pseudoScB.83821	0	0	0	0	0	0.198256	0	0	1.57203	0.512201	4.72642	0.246469	2.24206	5.2154	4.2965	2.59918	0.945728	1.12147	0.640928	0.153403	0.4259	0.566465	0.53011	0.448548	0	0	0	0.265178	0.26219	0	1.38352	0	0
pseudoScB.83822	0	0	0	0	0	4.58474	0	0	0	0	0	0	0	0	0	0	0	0	4.86662	0	0	0	0	0	6.46553	0	0	0	0	0	0	0	33.2229
pseudoScB.83823	0	0	0	0	7.439	8.93425	10.1804	11.3266	43.734	29.7282	69.2062	21.6617	52.7201	110.873	79.201	86.6318	17.0584	10.6811	5.3111	10.1179	10.8127	13.1077	15.5952	14.8074	0	14.3984	4.25349	97.7621	115.279	48.1058	144.024	149.433	105.281
pseudoScB.83824	0	0	0	0	0	0	0	0	0	0	3.57263	0	2.02158	1.91645	0	1.40652	0	0	0.499829	0	0.096088	0	0	0	0	0	0	0	0.785864	0	9.48882	5.07576	9.57993
pseudoScB.83827	0	0	0	0	0.730155	0.907819	0.587178	0.513236	4.10452	1.92784	2.86781	1.62509	4.29508	3.36062	4.95875	3.88626	1.60518	1.68362	1.04505	0.858057	2.12486	0.971232	1.45926	1.88523	1.50594	1.29932	0.623199	4.45564	2.75407	1.49499	7.14893	6.38197	6.39429
pseudoScB.83828	0	0	0	0	0.824265	0.748463	0.6421	0.111005	4.20933	2.52109	14.4549	2.53472	7.89013	6.25635	4.36721	7.73052	6.13323	6.16572	4.14175	0.563744	2.26831	3.29214	2.01048	2.89631	0	0	0	2.95446	1.43653	0.477667	3.89488	5.54625	5.28132
pseudoScB.83830	0	0	0	0	2.61167	1.61638	0	0.487403	8.28364	13.4177	28.2451	6.48496	18.3281	31.7316	24.3504	27.0229	2.15364	3.49437	4.23386	2.71558	1.83055	3.14441	3.49144	2.00497	6.95208	5.83502	3.53992	17.6486	8.0951	13.7418	33.8874	32.0247	33.6459
pseudoScB.83831	0	0	0	0	0	0	0	0	0	0.296397	1.16622	0.14231	1.29841	1.42081	1.83903	1.39527	0.321479	1.16828	0.947857	0.56136	0.454673	1.06541	0.484275	0.850915	0.280183	1.30691	0.695225	0.464494	0	0.705121	0	0.266739	0
pseudoScB.83832	0	0	0	0	0.168316	0.133357	0.091674	0.237709	2.76996	3.47928	5.98934	1.55019	4.92601	5.81475	8.04886	7.02052	1.69556	1.71445	1.94413	1.84136	2.94822	2.22457	2.76336	2.73644	1.35272	1.43376	1.54263	3.94282	3.57603	3.3016	4.26553	4.25538	3.62575
pseudoScB.83834	0	0	0	0	0	0	0	0.075585	0	0	0	0	0	0.095594	0	0	0	0	0	0	0	0	0	0	0	0.077178	0	0	0	0	0	0	0
pseudoScB.83835	0	0	0	0	1.12859	3.15102	0.70644	0.766494	4.71957	3.88095	8.05814	2.32321	11.6156	11.2804	11.374	8.75607	3.1538	3.72035	2.83387	3.87556	3.73726	3.21485	2.87324	4.15472	0	0	0	5.74309	6.4368	4.26056	14.8011	16.5449	15.2187
pseudoScB.83838	0	0	0.411744	0	0	0.134738	0.298799	0.200748	2.70807	1.38193	3.43953	1.74693	4.14419	3.79011	5.30693	3.96528	1.17311	1.308	0.95011	1.1119	1.89664	1.95943	1.85342	2.24434	2.78451	2.16526	1.63625	9.63243	14.907	8.46291	19.484	16.7434	17.5678
pseudoScB.83840	0	0	0	0	0	0	0	0	3.31918	2.24569	6.36189	1.42386	4.87489	6.36711	8.2996	5.97151	1.69152	1.48639	1.58376	1.79357	2.11976	2.19145	2.91547	2.37961	0.775947	1.09678	0.829259	0.647443	1.44495	1.17653	2.00476	2.89333	2.93113
pseudoScB.83843	0	0	0	0	0.181517	0.091641	0.238572	0.140963	1.82309	0.948643	2.65285	0.878648	2.88714	2.52841	2.46121	2.65937	0.907636	1.34956	1.23378	0.424958	0.8911	1.46495	1.06719	1.09721	0.044587	0	0.112288	0.452595	0.310798	0.24159	0.707888	0.600354	0.372251
pseudoScB.83844	0	0	0	0.162567	0	0	0	0	1.36041	0.47045	2.79428	0.631756	1.95818	2.89759	2.59076	2.6416	0.567429	0.778301	0.339723	0.529147	0.805445	1.00074	0.350867	0.970812	0.965076	0.209324	0	1.45615	0.644161	1.24195	3.38122	1.97455	2.26759
pseudoScB.83845	0	0	0	0	0	0	0	0	0	0	0	0	0	0	0	0	0	0	0	0.204524	1.56014	1.44538	2.95476	4.11518	0	0	0	0	0	0	0	0	0
pseudoScB.83849	0	0	0	0	0	0	0	0	0	0	0	0	0	0	0	0	0	0	0	1.45479	0	0	0	0	0	0	0	0	0	0	0	0	0
pseudoScB.83850	0	0	0	0	0	0	0	0	0	0	0.348288	0	0	0.406434	0	0	0	0.298058	0	0	0.080701	0	0	0	0	0	0	0	0	0.290535	0.395455	0	0
pseudoScB.83851	0	0	0	0	0	0.102341	0.076885	0	9.39264	10.9445	24.1083	5.73518	14.4318	17.4732	13.3749	17.2625	6.27271	11.1717	8.81614	0.786983	11.1148	9.37127	3.81044	12.8344	0.513546	0.728576	0.211864	4.45142	2.67612	1.84551	4.98327	5.37557	2.47336
pseudoScB.83853	0	0	0	0.144548	0.14304	0.265518	0	0.232944	1.94575	1.52082	1.8819	0.34654	3.91314	4.73501	3.94618	3.18304	1.89799	0.86175	1.0598	0.815369	1.48104	0.406023	0.264483	0	0	0	0	1.25824	0	1.06759	4.18587	4.87317	6.31837
pseudoScB.83855	0	0	0	0	0.133236	0.375877	0	0.158761	0.550168	0	0.699659	0	1.41683	1.28425	1.66128	2.22389	0.235575	0.544576	0.375647	0.269364	0	0.314694	0.246251	0.075756	0	0	0.320971	1.01751	0.680833	0.605048	2.75743	2.10331	1.73743
pseudoScB.83857	0	0	0	0	6.63218	6.37521	7.88442	8.55637	59.1583	29.9608	74.6166	22.7014	83.5407	79.9455	61.5221	84.5703	82.9838	84.5218	77.6816	27.7559	59.0681	80.5407	67.3269	32.6075	0	0	0	59.9019	86.8008	33.7297	208.159	255.693	252.42
pseudoScB.83859	0	0	0	0	0	0	0	0	1.02616	0.849145	0	0	0	0	0	0	1.1269	0	0	1.67925	0	1.10598	0.729751	0	0	0	0	0	0	0	5.25941	0	4.15134
pseudoScB.83863	0	0	0	0	1.08739	0.947222	0.210663	0.550692	2.39881	1.7912	5.78363	1.3884	3.2428	4.27471	5.30102	3.85074	1.41231	1.97741	2.4486	2.21653	1.53349	1.53557	1.09715	2.00515	3.04579	3.44423	1.77313	6.33407	3.58101	4.37267	5.163	5.861	4.07538
pseudoScB.83865	0	0.017988	0	0.029943	0	0.026786	0	0	9.04251	4.55987	7.72509	0.52409	3.26266	13.1075	15.3517	6.61442	0.470143	2.20551	1.69483	0.435611	5.77924	4.96125	1.2698	4.23433	0	0	0	0.009031	0.014038	0	15.1602	36.2762	22.2292
pseudoScB.83866	0	0	0	0	0	0	0	0	0.827196	0	0	0	0	0	0	0	0.233705	0.302231	0	0	0	0	0	0	0	0	0	1.88181	0	2.30799	3.03694	0	0
pseudoScB.83867	0	0	0	0	0	0	0	0	0.046117	0	0.042865	0	0	0	0	0	1.52355	1.25522	1.51522	3.49277	2.15111	1.28954	0.846403	1.71192	0	0	0	0	0	0	0	0	0
pseudoScB.83868	0	0	0	0	0	0	0	0	0	0	0	0	0	0	0	0	0.228174	0	1.1853	0.476272	0.447363	0	0	0	0	0	0	0	1.30949	0	0	0	0
pseudoScB.83869	0	0	0	0	0	0	0	0	0	0	0	0	0	0	0	0	5.48668	4.15753	4.81233	13.4154	5.52156	2.68567	2.65206	7.27298	0	0	0	0	0	0	0	0	0
pseudoScB.83870	0	0	0	0	0	0	0	0	1.26001	0.385268	2.28124	3.16468	5.81397	3.54641	6.02106	9.30121	3.56537	2.2831	3.98077	1.66321	4.21353	1.23628	2.10928	3.55487	0	0	0	0	0	0	12.3141	22.8776	22.2502
pseudoScB.83873	0	0	0	0	0	0.175563	0.801828	0	5.05855	4.28118	5.16301	2.25337	7.60555	6.48061	6.40163	9.69724	4.41569	2.35679	2.59373	4.26991	2.94064	2.77941	2.16114	2.39057	0.397016	0.926352	0.397061	1.05592	1.30404	0.362137	5.22274	7.57555	9.23596
pseudoScB.83874	0	0	0	0	0	0	0	0	0	0	0	0	0	0	0	0	0	0	0	0	9.78529	0	0	0	0	0	0	0	215.984	0	0	0	0
pseudoScB.83875	0	0	0	0	0	0	0	0	18.1453	0	35.3369	0	0	0	0	0	0	0	6.75682	7.01069	0	0	2.76074	0	0	0	0	0	0	0	0	0	0
pseudoScB.83877	0	0	0	0	0	0	0	0	7.11943	0	0	4.47726	0	0	0	0	1.25421	0	0	0	0	0	0	0	0	0	0	0	0	0	0	0	0
pseudoScB.83878	0	0	0	0	0	0	0	0	16.0076	10.8893	22.5284	7.93688	24.1243	22.1402	24.0193	28.4223	7.21251	8.55876	8.43259	12.2145	7.68332	10.0283	6.06832	2.57727	0	0	0	0	0	0	5.64729	0	5.64668
pseudoScB.83882	0	0	0	0	0	0	0	0	1.30008	0.028746	1.15619	0.05274	0	1.3781	0.417765	1.11104	0.328182	0.276016	0.063433	0	0	0	0	0	14.8288	12.5868	12.8002	14.7727	8.26681	10.6903	17.1152	7.88898	6.09686
pseudoScB.83884	0	0	0	0	0	0	0	0	1.88265	2.71457	7.43538	1.89911	6.60913	3.47471	2.9594	4.7522	2.67341	3.86701	4.26675	2.45422	2.85443	2.47092	2.41959	4.46583	0	0.816176	0	0	0	0	3.16864	1.96154	1.78649
pseudoScB.83885	0	0	0	0.162961	0	0	0	0	3.95202	2.78368	9.74273	0.857789	6.74327	3.54688	4.85443	4.87977	0.569586	1.76998	1.19303	0	1.67873	1.93668	0.410118	0.99532	0	0	0	0	0.464333	0	10.9275	3.83609	5.23734
pseudoScB.83892	0	0	0	0	0	0	0	0	0	0	0	0	0	0	0	0	0	0	0	0	0	0	0	0	0	0	0	0	0	2.91185	0	0	0
pseudoScB.83893	0	0	0	0	0	0	0	0	5.32541	0.653432	4.40635	1.57431	6.07496	4.92266	3.45289	2.46732	0	0	0	0	0	0	0	0	0	0	0	0	0	0	9.36581	6.21214	6.24164
pseudoScB.83895	0	0	0	0.175221	0.199685	0	0.326457	0.188321	0.104835	0.304639	2.20964	0.487088	0	0.647314	1.89332	0	0	0	0.018249	0	0.478542	0	0	0.767539	2.92287	2.57587	0.990221	1.67088	0.447746	4.05213	0	8.63031	6.80154
pseudoScB.83896	0	0	0	0	0	0	0	0	0	0	0	0	1.55576	0	0	1.91999	0	0	0	0	0	0.526525	0.622344	0	0	0	0	0	0	0	7.34157	0	0
pseudoScB.83897	0	0	0	0	0	0	0	0	0.123538	0.769748	1.9235	0.300379	2.04906	1.10924	1.31344	1.19788	0	0	0	0	0.162084	0.041605	0.028168	0.033185	0.096175	0.074581	0	0	0	0.224732	12.6138	15.3503	13.6857
pseudoScB.83899	0	0	0	0	0	0	0	0	9.23893	3.33158	8.86215	2.41558	10.2388	12.1587	10.9019	9.42772	0	0	0	0	2.3956	5.24928	4.14883	2.04232	0	0	0	0	0	0	1.65305	1.78276	1.50815
pseudoScB.83900	0	0	0	0	1.34502	0.508246	1.07438	0.817647	1.11943	0.930003	1.7874	0.96504	1.44528	2.50553	2.94878	2.62617	0	0	0	0	1.32155	0.672676	1.55299	1.20745	0.901818	0.073906	0	0.121521	0.428543	0.27106	3.74927	6.47159	5.04951
pseudoScB.83901	0	0	0	0	0	0	0	0	0.986844	0.963734	1.87163	0.4636	1.31844	1.29008	1.06427	1.22468	0	0	0	0	0.554945	1.60985	1.00447	0.802844	7.6138	6.61126	7.14868	8.61758	2.67051	6.42259	6.79413	7.42933	5.81484
pseudoScB.83902	0	0	0	0	0	0	0	0	2.05343	1.1647	3.42966	1.11882	2.18635	3.0162	2.94768	2.84245	0	0	0	0	0.975555	1.15097	0.508996	0.270502	0	0	0	0	0	0	6.62104	5.96422	7.5069
pseudoScB.83907	0	0.049131	0	0.163437	0.046454	0.07338	0.050535	0	1.40912	0.695816	1.2571	0.608638	3.04282	2.10943	1.51192	1.68247	0	0	0	0	0	0	0.008958	0	0.350771	0.277085	0.283275	0.28944	0.061628	0.197722	0.515775	0.608223	0.425757
pseudoScB.83908	0	0	0	0.441099	0.514083	0.412841	0.563422	0.966152	4.3687	2.93772	14.5083	1.28538	13.735	10.3113	8.72163	9.19009	0.544887	0.332517	0.310326	0.318281	1.71271	1.92364	1.00836	1.96473	24.2117	23.6051	21.778	29.8383	20.0587	23.1681	37.6964	39.0618	37.4182
pseudoScB.83909	0	0	0	0	0.106456	0	0	0	0.894668	0.758585	1.39231	0.311934	1.5433	1.49733	1.73147	2.04962	0	0	0.019409	0	0.315038	0.210229	0.401249	0.544138	0	0	0	0.170399	0	0	0	0.098436	0
pseudoScB.83911	0	0.170285	0	0	0	0.084839	0.058407	0	2.69605	2.00732	4.2599	1.40393	5.23219	5.46122	5.64542	4.31705	0.748589	0.906922	1.08848	0.839247	1.87185	1.45338	1.57066	2.30342	0	0	0	4.79915	5.77098	4.00471	14.8832	12.0791	10.3524
pseudoScB.83913	0	0	0	0	0.148478	0.176311	0	0.210163	1.71184	1.13057	5.83181	1.51738	4.61996	3.29369	3.7278	3.70324	0.050948	0.10247	0.194886	0.053347	1.40245	1.37363	1.44799	1.57368	0.721451	0.854159	1.62888	1.88226	1.11383	2.15687	11.0071	11.1316	11.0569
pseudoScB.83915	0	0	0	0	0	0	0	0	0	0	0	0	0	0	0	0	0	0	0	0	0	0	0	0	0	0	0	0	38.9745	0	0	0	0
pseudoScB.83916	0	0	0	0	0	0	0	0	0.44414	0.257887	0.255545	0.164882	0.659293	0.182497	0.15273	0.296345	0	0	0	0	0.602849	0.187338	0.016093	0.545758	0	0.127867	0	0.045141	0.170803	0.137395	0	0.62796	0.485054
pseudoScB.83918	0	0	0	0	0	0	0	1.09961	0	0	0	0	0	0	0	0	0	0	0	0	0	0	0	0	0	0	0	0	4.00241	0	0	5.41918	0
pseudoScB.83921	0	0.041418	0.176577	0	0.039156	0	0	0.036979	1.30974	0.355502	2.47957	0.75692	2.46769	2.17459	2.11058	1.74525	0.09095	0.036442	0.007326	0.027597	0.429504	0.608213	0.497965	0.428202	2.47671	3.29071	3.92644	2.99868	1.40927	3.20676	17.3786	13.7856	11.9075
pseudoScB.83922	0	0	0	0	0	0	0	0	7.54788	4.06123	13.1104	3.0183	12.8104	9.78344	9.7412	7.92102	0	0	0	0	0	0.030703	0.15817	0	0	0	0	0.186636	0	0.139711	21.4655	20.7342	18.5321
pseudoScB.83923	0	0	0	0	0	0	0.94204	0	9.60576	4.06562	25.5182	6.61768	28.5711	10.9202	17.1491	19.8967	2.12325	0.32341	1.5677	0.259059	3.4221	9.41313	5.18836	5.1256	1.83268	1.1377	0.884486	0.271138	4.14365	1.05283	18.319	10.1353	10.5392
pseudoScB.83925	0	0	0	0	0	0	0	0	2.6669	1.27235	3.79433	1.37045	4.74906	4.62724	5.59318	3.81292	0.498864	0.51986	0.523029	0.898991	2.10046	2.10957	1.76516	1.32805	1.63089	1.11648	0.88139	0	0.069572	0.64101	8.69735	7.71855	9.39156
pseudoScB.83928	0	0	0	0	0	0	0.038271	0	0.55166	0.283841	1.15749	0.492508	0.816702	0.626362	0.623655	1.03738	0.008677	0	0.006595	0	0.362738	0.358677	0.391342	0.282192	0.192761	0.081895	0.199617	0.181246	0.179033	0.263345	2.5344	1.94832	3.78063
pseudoScB.83929	0	0	0	0	0	0	0	0	14.293	4.49557	7.99147	6.79154	13.6367	19.5649	17.0984	17.2093	0	0	0	0	10.0056	16.1561	10.2005	4.88447	0	0	0	0	0.148698	0	59.8125	51.9393	54.8169
pseudoScB.83930	0	0	0	0	0	0	0	0	0.46349	0	3.69893	0	4.01867	3.80433	2.68862	1.73866	0	0	0	0	2.08506	2.96163	1.40476	2.71615	0	0.346948	0	0.97203	1.11237	0.994763	19.364	13.1692	18.6512
pseudoScB.83931	0	0	0	0	0	0	0	0	2.01486	0.857359	2.76561	1.11538	4.03117	3.70154	4.19563	4.4597	0	0	0	0	4.43359	1.97519	3.49898	1.78113	0	0	0	0	0	0	25.2829	25.4079	21.6159
pseudoScB.83932	0	0	0	0	0	0	0	0	3.53114	1.32271	7.3864	1.41757	7.871	4.28873	4.792	5.9847	0	0	0	0	3.09243	5.9145	5.71591	3.43532	0	0	0	0	0	0	4.78013	7.53428	7.67355
pseudoScB.83933	0	0	0	0	0	0	0	0	0.528171	0	0	0.878119	1.21202	2.18308	0	0.414603	0	0	0	0	0.883183	1.04599	0	0.172267	0	0	0	0	0.162977	0	25.7472	21.8596	21.7626
pseudoScB.83934	0	0	0	0	0	0	0	0	17.9449	8.805	39.3411	6.99245	36.642	28.4044	17.7252	29.8114	0	0	0	0	13.9723	18.692	14.425	14.5161	0	0	0	0	0	0	20.8927	18.8961	22.886
pseudoScB.83935	0	0	0	0	0	0.043551	0	0	0.217064	0.237302	1.03854	0	1.22899	0.554154	1.06908	0.538824	0.115451	0	0	0	0.331628	0.356786	0.392579	0.517318	0.113312	0.060536	0	0.026013	0	0	2.4833	1.70321	1.66037
pseudoScB.83936	0	0	0	0	0	0	0	0	16.5988	6.93196	16.8847	7.85427	17.9212	23.7175	19.0787	23.243	0	0	0	0	20.7649	19.9979	20.1858	11.3426	0	0	0	0	0	0.102532	47.067	42.4405	55.6156
pseudoScB.83937	0	0	0	0	0	0	0	0	15.4265	10.1199	43.0182	6.01827	32.2393	19.2769	18.062	25.8087	0	0	0	0	11.6503	16.774	12.66	11.6894	0	0	0	0	0	0	18.4837	21.7589	22.6831
pseudoScB.83938	0	0.415801	0	0.261529	0.247385	0.52387	0.392727	0	0.754389	1.212	2.405	0	1.94293	0.880752	1.40443	1.81687	0.30271	0	0.435605	0	1.0578	0.738255	0.793562	1.38779	0	0	0	0.223067	0	0	2.82715	3.55607	1.27835
pseudoScB.83939	0	0	0	0	0	0	0	0	1.48048	0.285128	2.44169	1.17521	2.57299	3.75604	2.34513	2.81	0	0.289811	0	0.586354	0.956414	0.908987	0.991991	0	0	0.220933	0.089916	0	0	0.061176	4.11108	1.27982	3.55606
pseudoScB.83940	0	0	0	0	0	0	0	0	95.4057	43.0284	67.6124	45.214	101.265	113.66	98.976	136.963	0	0	0	0	90.165	113.617	87.1262	54.8628	0	0	0	0	0	0	186.982	179.2	201.581
pseudoScB.83941	0	0	0	0.594082	0	0	0	0	22.0024	8.52149	24.4205	8.86517	27.6384	35.0275	28.4806	37.1652	0	0	0	0	18.491	29.5778	26.3289	8.91393	0	0	0	0	0	0	64.8908	59.2213	66.6805
pseudoScB.83942	0	0	0	0	0	0	0	0	7.0036	0	14.1107	0.823286	9.53674	8.91668	10.4435	10.6144	0	0	0	0	3.10252	5.30973	5.40608	5.00861	0	0	0	0	0	0	55.8682	60.7705	48.5655
pseudoScB.83943	0	0	0	0	0	0	0	0	0	0	0.305523	0	0	0.438735	0	0.54653	0	0	0	0	2.57538	3.51893	3.6555	1.60314	0	0	0	0	0	0	0.283467	0.222293	0
pseudoScB.83944	0	0	0	0	0	0	0	0	3.53884	0.426034	10.9531	1.29106	12.0669	10.6981	8.89534	13.0766	0	0	0	0	0	0.201106	0.229882	0.06478	0	0.491831	0	0	0	0	14.9906	18.7056	21.7091
pseudoScB.83947	0	0.083738	0	0	0	0	0	0	32.0848	15.6634	76.0301	13.4379	67.5883	49.3568	35.8888	56.411	0	0	0.014595	0	32.8173	32.145	23.3974	28.2126	0	0	0	0	0	0	23.8101	30.8851	33.1018
pseudoScB.83948	0	0	0	0	0	0	0	0	0	0	14.9609	0	0	0	0	0	0	0	0	0	2.62318	4.47203	5.83031	0	0	0	0	0	0	0	0	0	0
pseudoScB.83949	0	0	0	0	0.075257	0	0	0	1.843	2.10064	0.845535	0.83182	1.86336	4.59541	1.70478	1.11374	0.051623	0.017284	0.083311	0	0	0.629611	0.627462	0.598574	0	0	0	0	0	0	3.76591	4.02413	7.17103
pseudoScB.83950	0	0	0.139033	0	0.125425	0.048801	0	0	0.516958	0.840892	1.32592	0.123419	1.30693	1.2319	2.12905	1.36417	0.129188	0.129429	0.163777	0.510292	0.967442	0.568341	0.379988	0.576449	1.49867	1.61701	0.751557	1.87903	2.84848	1.36574	2.62396	3.03378	3.59279
pseudoScB.83951	0	0	0	0	0	0	0	0	1.47162	0.576363	3.0999	0.659518	3.06858	2.26534	5.01242	3.13067	0	0	0	0	0.790748	0.819411	0.845377	1.41866	2.03347	0	0	1.06971	0	0	1.33492	1.61042	0.790945
pseudoScB.83952	0	0	0	0	0	0	0	0	0	0	0	0	0	0	0	0	0	0	0	0	0	0	0	1.06671	0	0	0	0	0	0	0	0	0
pseudoScB.83958	0	0	0	0	0	0	0	0	0	0	0	0	0	0	0	0	0	1.00237	0	0.633716	0.560855	0	0.286849	1.01278	0	0	0	0	0	0	0	0	0
pseudoScB.83959	0	0	0	0	0	0	0	0	0	0	0	0	0	0	0	0	0	0	0	0	0	0	0	0	0	0	0	0	9.48405	0	0	0	0
pseudoScB.83960	0	0	0	0	0	0	0	0	0	0	0	0	0	0	0	0	0	0	0	0	0	0	0	0	27.9464	0	49.4715	8.76769	320.254	0	0	0	0
pseudoScB.83963	0	0	0	0	0.39162	0.783524	0	0.184807	6.43876	4.34227	10.2862	1.61427	8.92222	9.08258	10.8541	9.12798	3.04067	1.38327	1.36539	1.90595	1.52028	2.21391	2.11602	2.42455	0.722627	1.16085	2.14025	3.56472	3.86896	2.77443	25.3313	22.3152	19.5358
pseudoScB.83964	0	0	0	0	0.226879	0.159841	0.076677	0.066464	4.764	3.25078	6.96409	1.78172	6.75225	7.9166	9.63108	8.20815	1.77638	1.64312	1.73056	2.04914	1.90843	1.90407	1.93576	2.95513	2.91433	1.80804	2.23155	3.88398	2.30694	3.74629	22.1688	16.6856	15.6448
pseudoScB.83965	0	0	0	0	0.133664	0.15253	0.116256	0.257452	2.93007	1.38613	4.04267	1.01371	3.45366	4.12979	3.97742	4.11614	0.738796	1.23278	1.4743	0.80715	1.02016	1.73433	1.6776	1.25944	1.96413	1.0412	1.91661	5.60644	3.17817	5.1083	15.3521	13.8613	13.7645
pseudoScB.83966	0	0	0	0	0	0	0	0	0	0	0	0	0	0	0	0	0	0	0	0	0	0	0	0	15.2506	0	27.708	0	80.7153	18.4299	8.69566	17.4396	0
pseudoScB.83970	0	0	0	0	0	0.250886	0	0	0	1.27599	0.6431	0	0.86621	0	0	1.31509	0.059222	0	0	0.235761	0	0	0.039019	0	0	8.77332	0	6.76221	2.39411	4.62286	4.12043	7.44418	6.55247
pseudoScB.83974	0	0	0.397309	0	0	4.45161	7.47636	0	0	0	0	0	0	0	0	0	7.08212	0	0	16.0353	0	0	0	7.85148	0	0	0	0	0	0	0	0	0
pseudoScB.83975	0	0	0	0	6.1907	2.06093	2.525	0	0	0	0	0	0	0	0	0	0.910454	19.8148	14.3126	0	10.9536	11.8345	0	5.00436	0	0	0	0	0	0	0	0	0
pseudoScB.83983	0	0	0	0	0	0	0	0	0.570575	0.465935	2.60817	0.189137	5.51091	0.425492	1.41838	3.23862	1.15352	0	0.872905	0.098051	0.296732	0.351856	0.466956	0.782451	0	0	0	0	0	0	9.88118	6.76388	7.46765
pseudoScB.83986	0	0	0	0.293814	0.055697	0	0	0	0.174872	0	0.055997	0.053972	0.061711	0	0.050078	0.097386	0	0	0.020708	0	0.012938	0.037664	0	0	0	0	0	0	0	0	0	0.051781	0.045702
pseudoScB.83987	0	0	0	0	0	0.043047	0.084672	0	0.197268	0.214112	0.814358	0.18421	0.632866	1.26006	0.926771	1.00065	0.050026	0.025052	0.026859	0	0	0.0323	0	0.11891	0	0	0	0.132717	0	0	0.335999	0.843659	0.954387
pseudoScB.83988	0	0	0	0	0	0	0	0	0	0	1.11588	1.19523	2.71792	4.18176	4.29586	3.8843	0	0	0	0	0	0	0	0	0	0	0	0	0	0	3.6685	2.96796	4.45289
pseudoScB.83991	0	0	0	0	0	0	0	0	0	0	0	0	0	0	0	0	0	0	0	0	0	0	0	0	0	0	0	0	0	0	0	0	0
pseudoScB.83992	0	0	0	0	0	0	0	0	0	0	0	0	0	0	0	0	0	0	0	0	0	0	0	0	0	0	0	0	0	0	0	0	0
pseudoScB.83993	0	0	0	0	0	0.131151	0	0.161795	0.401539	0	0.179119	0	0.619129	0.186046	0.337906	0.917576	0.603705	0.119767	0.230923	0.336234	0.228963	0.381561	1.05409	0	0	0	0	0	0	0	3.54446	3.78499	1.99508
pseudoScB.83994	0	0	0	0	0	0	0	0	0	0	0	0	0	0	0	0	0	0	0	0	0	0	0	0	0	0	0	0	0	0	0	0	0
pseudoScB.83996	0	0	0	0	1.23547	1.06785	1.95658	0.848346	0.325999	0.371422	0.835008	0.27451	0.200736	0.370333	0.259119	0.529339	0.336527	0.493187	0.34715	0.167089	0.068396	0.351615	0.249085	0.082943	0	0	0	0.573994	1.80874	0.37722	0.254147	0.470335	0.060397
pseudoScB.83997	0	0	0	0	0	0	0	0	0	0	0	0	0	0	0	0	0	0	0	0	0	0	0	0	0	0	0	0	0	0	0	0	0
pseudoScB.83998	0	0	0	0	0	2.18035	0	0	5.15926	8.30354	33.9025	0	0	14.8827	22.8737	19.2609	0	0	6.61947	2.14772	10.6362	0	7.89538	2.19183	0	0	0	29.6954	57.3213	12.0593	10.3109	20.9825	10.5377
pseudoScB.83999	0	0	0	0	0.079694	0.364284	0.208352	0.136334	2.11855	0.981841	4.81026	0.777251	5.30823	1.59705	2.67337	4.10014	1.06276	1.04037	1.26344	1.42623	0.785287	1.43103	1.15132	0.954946	0	0	0	1.91178	3.9452	1.52503	22.8016	21.6634	17.8565
pseudoScB.84002	0	0	0	0	0	0	0	0	2.36493	3.02111	3.8659	1.67669	5.79052	6.08788	4.63408	8.7726	0	0	0	0	0	0	0	0.198966	0	0	0	0	0	0	0	0.486831	1.16561
pseudoScB.84004	0	0	0	0	2.80987	2.39413	0	0	0	0	0	0	0	0	0	0	0	0	0	0	0	0	0	0	0	0	0	0	0	0	0	0	0
pseudoScB.84005	0	0.029615	0	0.224428	0.12573	0.189708	0.054424	0.08948	1.05263	0.854775	1.56411	0.552706	2.27981	1.84433	1.69975	1.43627	0.43984	0.516972	0.958001	0.23369	0.52939	0.596743	0.494816	0.601974	0.258685	0.333046	0.677105	0.561403	0.580198	0.447766	4.39481	3.98064	3.56651
pseudoScB.84006	0	0	0	0.716821	0.926791	0	0	0	2.92776	2.02424	4.56534	2.13782	3.70366	4.33437	6.18408	4.98959	3.23016	1.90481	2.88428	5.91326	2.05373	1.63035	3.2145	2.08982	94.1034	80.8969	73.9487	46.0126	13.8978	83.3023	110.025	96.1288	78.7194
pseudoScB.84010	0	0	0	0	0	0	0	0	0.616662	0.358774	0.354104	0	0.654991	0.254375	0.848886	0.924152	0.026343	0.026541	0	0	0	0	0	0.024878	0	0	0	0	0	0	4.01516	2.82214	3.53963
pseudoScB.84011	0	0	0	0	0.107795	0	0	0.168072	1.36837	0.726638	2.93226	0.822382	3.07552	2.22108	1.18553	2.16108	0.83239	1.37979	0.954954	0	0.687263	0.859746	0.793498	0.876231	0	0	0	1.45352	1.25229	0.631786	0.395995	1.95802	0.727958
pseudoScB.84012	0	0	0	0	0	0	0	0	0	0	0	0	0	0	0	0	0	0	0	0	0	0	0	0.152308	0	0	0	0	0	0	2.21013	0	0
pseudoScB.84017	0	0	0	0	0	0	0	0	41.7451	21.0222	94.3029	16.1872	75.164	55.7597	34.043	61.403	42.1893	61.1099	55.8452	2.64406	31.1419	41.9293	33.4401	32.0405	0	0	0	0	0	0	52.2347	73.6457	49.8514
pseudoScB.84018	0	0	0	0	0	0	0	0	45.8718	19.7788	102.191	15.6973	98.0438	61.1348	39.6788	66.9622	35.9546	57.731	56.0085	1.90121	32.1616	36.0919	27.8505	21.7453	1.44812	1.25036	0.193474	1.41697	0	1.18977	58.4144	77.7528	57.4693
pseudoScB.84019	0	0	0	0	0	0	0	0	23.1183	0	66.2163	7.68981	37.175	32.9275	23.0129	29.2337	0	0	0	0	0	0	0	0	1.5949	1.03212	3.45605	4.04476	0	5.27255	20.5391	30.3882	23.6928
pseudoScB.84020	0	0	0	0	0.731812	0.319548	0.377199	0.32175	4.70651	1.80206	8.72575	3.08236	9.05966	9.60467	13.0097	9.40311	1.10003	1.14713	1.46263	1.48516	1.65345	2.84344	2.04253	3.01624	10.0695	8.07043	8.11245	7.96493	8.09554	10.4454	34.473	34.6713	26.4026
pseudoScB.84021	0	0	0	0	0	0	0	0	5.78104	1.48054	6.78934	1.90831	10.206	6.99983	7.78839	7.15735	0	0	0	0	0	0	0	0	0	0.342025	1.05939	0	0.449262	0	14.6716	14.5747	17.3791
pseudoScB.84022	0	0	0	0	0	0	0	0	14.4485	2.95727	23.3776	5.75689	13.4368	36.6398	15.0325	13.5425	0	0	0	0	0	0	0	0	0	0	0	0	0	0	21.72	13.9015	28.5488
pseudoScB.84023	0	0	0	0	0	0	0	0	1.78897	0.849004	5.45793	0.477001	5.17062	4.39992	1.70142	3.16848	1.16968	2.42933	2.08352	0.261382	1.19959	1.59177	1.69677	2.00241	0	0	0	0	0	0	5.58839	5.40788	3.87617
pseudoScB.84024	0	0	0	0	0	0	0	0	22.8555	7.40758	44.449	7.64795	35.4078	28.0152	17.1188	35.7399	14.2027	23.8402	22.0214	1.80433	10.1318	17.4685	6.56028	7.67744	0	0	0	0	2.04117	0	12.7918	30.8766	13.6345
pseudoScB.84025	0	0	0	0	0	0	0	0	0	0	0	0	0	0	0	0	1.07265	1.03785	0.872062	1.64563	0.879673	0.650579	0.98982	1.64698	0	0	0	0.463292	0	0	0	0.311605	0.311845
pseudoScB.84027	0	0	0	0	2.37238	1.12198	1.32732	2.15319	11.2243	7.01608	21.3857	5.38964	17.1396	28.3819	17.2634	18.2368	1.83829	1.34299	0.911691	0.545248	2.06708	0.550154	2.91104	2.84395	7.11697	6.75989	20.2472	8.39251	9.65299	7.41131	70.7457	50.7188	51.1381
pseudoScB.84028	0	0	0.288414	0.224854	1.15457	0.816136	0.419879	0.60453	3.91453	3.92929	5.80944	3.14321	5.16452	6.13303	4.06581	4.60502	2.9822	1.1276	1.79502	0.389234	1.41871	1.69137	2.75815	1.32745	1.11787	0.675997	0.617616	1.98704	0.835282	1.24903	12.7124	11.4794	14.6303
pseudoScB.84029	0	0.106671	0	0.42796	0	0	0	0.089523	0.287814	0.398117	0.312591	0.279005	0.421645	0.41591	0.642332	0.301968	0	0.024339	0	0	0	0	0	0	0	0	0	0.15436	0	0.053758	0.738124	0.926664	0.471389
pseudoScB.84030	0	0	0	0	0	0.07546	0	0	0	0	0	0	0	0	0	0.228992	0	0	0	0	0	0	0	0	0.049966	0	0	0	0	0	0	0	0
pseudoScB.84032	0	0	0	0	0	0	0	0	0	0	0	0	0	0	0	0	0	0	0	0	0	0	0	0	0	0	0	0	0	0	0	0	0
pseudoScB.84033	0	0	0	0	0	0	0	0	57.7602	22.0471	82.6828	20.8283	60.446	37.599	24.0735	55.1507	0	0	0	0	0	0	0	0	0	0	0	0	2.08514	0	26.9671	38.1528	23.5123
pseudoScB.84034	0	0	0	1.20436	0	0	0	0	0	0	0	0	0	0	0	0	0	0	0	0	0	0	0	0	0	0	0	0	0	0	0	0	0
pseudoScB.84035	0	0	0	0	0	0	2.51248	0	0	0	0	0	0	0	1.37589	0.434788	0	0.271325	0	0.531021	0.997018	0.559936	0.939958	0	1.69955	4.94518	0	3.13064	1.06663	0	1.8715	2.79676	1.45299
pseudoScB.84037	0	0	0	0	0	0	0	0	0	0	8.34281	0	20.2868	0	0	16.6972	6.9721	9.508	3.38458	0.270429	1.31856	2.03773	2.36416	3.88894	5.6411	4.74756	1.85271	3.69025	0	2.69581	0	0	8.90221
pseudoScB.84038	0	0	0	0	0	0	0	0	2.65823	0	0	0	0	0	0	0	0	0	0	0	0	0	0	0	0	0	10.0847	0	4.19693	0	0	0	0
pseudoScB.84039	0	0	0	0	0	0	0	0	0	0	0	0	0	0	0	0	0.085176	0	0	0	0	0	0	0.048581	127.835	99.9607	217.706	75.154	56.1982	246.78	107.009	154.919	134.799
pseudoScB.84041	0	0	0	0	0.19155	0	0	0.308419	11.2637	11.0272	68.2799	6.1182	39.1103	31.3671	20.9292	29.9582	9.32275	11.1115	9.06778	0.561691	4.87337	6.11672	5.5484	8.55456	4.99829	3.78288	6.10621	10.5468	6.33138	6.63207	29.4332	28.7505	37.7979
pseudoScB.84042	0	0	0	0	0	0	0	0	6.7542	4.60132	10.2976	0.830799	7.8659	13.2782	9.892	10.4221	7.00184	2.30651	3.45038	1.41433	1.53126	2.05234	2.64021	1.81967	0	0	0	0	0	0	0.308284	0	0.221618
pseudoScB.84043	0	0	0	0	0.075993	0.060169	0	0.215124	2.94713	1.15563	5.961	1.55132	5.23381	4.41385	2.87542	2.9909	1.98352	1.77973	1.73611	0.891033	1.92608	1.67012	1.56473	1.62156	1.10998	1.57288	0.966576	3.99171	1.62171	1.25229	9.20813	10.414	7.48676
pseudoScB.84047	0	0.551029	0	0.732113	0	0.496715	0.795956	0	4.93035	2.63475	3.88002	1.70369	5.89492	5.07583	4.79798	5.02515	1.63998	1.51057	2.58225	2.10151	2.26061	2.27563	2.32368	2.89921	0	0	0	1.78079	1.46098	1.10008	7.41363	8.06746	7.19387
pseudoScB.84048	0	0	0	0	0.763608	1.45646	1.21584	0	3.15558	0.368794	2.48282	1.07968	3.40361	0.797551	2.14616	1.95143	0.685971	0.31775	0.584721	0.341533	0.983353	0.259617	0.957219	0.223723	1.42437	0.459735	0	3.86924	13.7759	1.91212	4.94079	6.51195	7.37091
pseudoScB.84049	0	0	0	0.333446	0.190766	0	0	0	0.201047	0	1.29543	0.377611	0.860175	0.83926	0.522183	0.669376	0.083088	0	0	0	0.126081	0	0	0.039335	0.552149	0.429109	0.908387	0.204395	0.38874	0.415668	0.215459	0.524451	1.08108
pseudoScB.84050	0	0	0	0	0	0	0	0	2.93458	3.77067	9.34393	2.17263	7.76332	6.1063	6.81752	9.80815	1.66629	1.81431	1.6931	2.25056	2.46449	1.40168	1.23059	2.28573	0	0	0	1.02402	0.157295	1.43479	7.86741	4.74782	9.82389
pseudoScB.84051	0	0	0	0	0	0	0	0	1.74213	1.06003	3.28397	1.07588	3.62151	4.03212	4.93415	4.31056	1.04889	1.06689	1.08582	1.22033	1.27106	1.12742	0.984545	0.841565	13.4756	13.9299	13.5104	10.2435	8.06842	8.59626	18.5561	15.4592	13.5437
pseudoScB.84055	0	0	0	0	0	0	0	0	2.80966	0.993606	4.73705	1.27002	4.29736	3.58197	3.47429	2.63188	1.41233	1.64621	1.68572	1.36497	0.936513	1.57437	1.34019	0.566476	0	0	0	0	0	0	6.76086	5.83375	7.61585
pseudoScB.84058	0	0	0	0	0	0	0.209175	0	4.96546	3.2962	8.19286	1.31086	10.2201	9.14006	11.6592	8.79775	1.96125	1.87031	2.21616	2.44712	6.30415	3.2305	3.29865	7.29914	0	0	0	0.287653	0	0.46882	24.7374	23.3388	21.594
pseudoScB.84059	0	0	0	0	0	0	0	0	0	0.117356	0.291668	0.112485	0.257212	0.12438	0.365245	0.507258	0.227219	0.093855	0.16164	0.193919	0.013465	0.025924	0.122517	0.100757	0	0.043873	0	0	0	0	0.066714	0.053927	0.047597
pseudoScB.84060	0	0	0	0	0	0	0	0	0.375571	0.181781	0.810111	0.087176	0.796643	0.388087	0.48437	0.548032	0.122021	0.858829	0.229914	0.137845	0.123054	0.316156	0.237377	0.425722	0	0	0	0	0	0	0.922159	0.578826	0.365934
pseudoScB.84062	0	0	0	0	0	0	0	0	0.975539	0.686855	1.70111	0.904964	1.50007	2.09521	3.19965	2.80658	1.17497	1.45088	1.34103	0.931167	1.16484	1.47772	1.18568	0.859014	0	0.064049	0	0	0	0	2.80922	3.05102	3.04732
pseudoScB.84064	0	0	0	0	0	0.943691	1.00846	2.12947	2.60933	2.45293	7.82329	0	7.67571	4.34678	8.2991	5.25377	0	0	0	0	0.998694	0	0	0	38.4285	28.286	31.9783	29.3598	22.8642	35.6312	57.9098	42.6117	33.5388
pseudoScB.84067	0	0	0	0	0	0.050861	0.035051	0	0.505191	0.227428	0.7452	0.248997	0.890277	0.446983	0.838619	0.507046	0.315444	0.187988	0.241899	0.16693	0.181438	0.116356	0.206263	0.134334	0.031382	0	0.078941	0.017138	0	0	0.371974	0.781188	0.981009
pseudoScB.84069	0	0	0	0	0.183258	0.283177	0.088405	0	0.580876	0.848452	1.87935	0.514234	1.88979	1.48991	1.11462	1.43689	0.382725	0.355571	0.377063	0.174395	0.43991	0.405152	0.589237	0.717935	0	0	0	0	0	0	3.57543	3.21619	2.64962
pseudoScB.84072	0	0	0	0.077517	1.54056	1.69663	1.60954	1.88779	3.60244	2.06536	5.01575	1.56711	5.9362	6.68292	6.27926	6.83457	1.41774	1.62818	2.00349	1.55172	1.70966	1.92033	1.16973	2.00894	0.730257	0.599372	0.461324	0.840642	0.219064	0.564922	9.08784	8.77672	8.19907
pseudoScB.84073	0	0	0	0	1.41334	1.97489	2.12379	0.665282	2.05215	0.181559	2.84633	0.348929	2.98188	3.29413	2.25035	1.23859	0.038698	0.352357	0.251002	0.03758	0.621472	0.26451	1.13521	0.732453	6.48211	3.97748	2.52998	4.53981	3.86561	5.87883	3.99821	2.75635	3.29419
pseudoScB.84076	0	0	0	0	0.038943	0.061477	0.084707	0.036778	0	0.039285	0.039144	0	0	0.04159	0.104871	0	0	0	0	0	0	0	0	0	0.075793	0.029484	0	0.020711	0.06833	0.063157	0.404058	0.362706	0.512135
pseudoScB.84078	0	0	0	0.101867	0	0	0	0	0.088971	0	0.058941	0	0	0	0	0.056111	0	0.01053	0.079943	0	0.076333	0.041964	0.018164	0	0	0.064583	0	0	0	0	0	0	0
pseudoScB.84079	0	0	0	0	0	0	0	0.06712	0.064384	0	0.065115	0	0	0	0.155555	0	0	0	0	0	0	0	0	0	0	0	0	0	0.076037	0	0	0	0
pseudoScB.84081	0	0	0	0	0	1.66003	0.567703	1.4685	0	1.6437	1.92669	0.989351	2.11547	1.01321	1.36346	0.978133	0	0	0	0.647629	0.604736	0.466945	0.316611	0.454934	3.16949	4.60487	0	4.44564	1.90224	6.72924	6.91495	12.2304	13.5333
pseudoScB.84082	0	0	0	0	0	1.27533	0	0.756515	2.26598	0	0	0	0	4.1676	0	0	0.168481	1.34383	0.985298	3.3656	0.63109	0	0.592261	0	5.31586	5.68228	0	0	0	0	8.43544	0	0
pseudoScB.84083	0	0	0	0	0.26006	0.571351	0.978419	0	1.39115	1.10112	3.60986	1.83389	5.43358	2.51037	4.23007	2.10499	0	0	0	0	0	0	0	0	0	0	0	0	0	0	2.79311	2.37966	4.03471
pseudoScB.84084	0	0	0	0	0	0.112848	0	0	0.098999	0	1.13924	0.556853	1.38728	1.31253	0.453868	1.11721	0	1.55439	0.424084	0	0.843321	0.594645	0.484984	0	0.342833	0.213224	0	0.303025	0.232216	0.230033	0	0	0
pseudoScB.84085	0	0	0	0	0	0	0	0	0	0	0	0	0	0	0	0	0	0	0	0	0	0	0.598077	0	0	0	0	0	0	11.3765	10.021	4.42287	0
pseudoScB.84086	0	0	0	0	0	0	0	0	0	0	0	0	0	0	0	0	0	3.15172	0	2.25135	1.38502	0	0	2.45028	0	0	0	0	0	0	0	0	0
pseudoScB.84087	0	0.130459	0	0	0.86468	1.3747	0.538975	0.815028	0.649793	0	0.621632	0	0.828856	1.20701	1.67654	0.691515	0.027667	0.033912	0.11152	0.026821	0	0	0.092521	0.053335	0.150462	0.186405	0	0.363333	0	0.146957	0.435811	0.225039	0.306729
pseudoScB.84088	0	0	0	0	0	0	0.089542	1.07802	3.4043	2.56567	7.71989	1.9752	4.15603	7.99421	7.97359	4.74928	1.8914	1.10685	1.45741	0.855137	3.61183	2.10437	2.38278	2.42957	7.64486	4.0657	4.71214	5.35619	1.71493	5.96561	8.40024	7.28854	4.39647
pseudoScB.84089	0	0	0	0	0	2.13602	1.90428	1.63013	2.07804	2.12133	2.47372	0	4.37741	17.9565	16.8877	5.32928	0.14581	0	0	0	0.595704	0	0	0	63.0405	54.31	52.0864	104.173	65.1654	81.4572	128.464	103.869	95.7927
pseudoScB.84090	0	0	0	0	1.41472	0	0	0	4.57496	0	11.2972	0	5.96743	0	9.82995	10.771	0	0	0	0	0	0	0	0	32.4758	31.3005	21.5061	42.6985	24.7489	43.962	87.5223	93.6961	78.3825
pseudoScB.84091	0	0	0	0	2.41662	2.04559	1.56021	2.08464	3.80963	2.41537	4.88167	1.66189	6.31314	5.14513	2.53458	3.66206	1.78611	3.0442	2.81993	0.680539	1.52385	1.36176	1.76841	1.2203	0	0	0	0	0	0	5.13135	6.88563	4.12432
pseudoScB.84093	0	0	0	0	4.5242	5.29288	3.39504	3.24724	7.84711	3.52014	12.5976	3.30078	11.3051	10.7184	6.51778	11.7828	3.38532	5.43182	5.0132	0.244317	3.14905	3.28277	3.0186	2.26293	0	0	0	0	0	0	3.53128	4.72432	3.47267
pseudoScB.84094	0	0	0	0	0.288468	0.576029	0.19351	0.28988	2.93853	1.7135	4.51682	1.39754	4.03175	3.94698	5.62258	4.91456	1.8707	1.12806	1.69368	1.4581	2.04512	1.7958	2.62037	2.54852	4.77169	4.11421	5.04306	10.6028	10.8279	10.1876	20.732	18.0129	19.068
pseudoScB.84095	0	0	0	0	0	0	0.327941	0.227637	0	0.251032	0	0	0	0	0	0.379613	0	0	0	0	0	0	0	0	0	0.191155	0	0	0.360087	0.205888	0.138287	0	0
pseudoScB.84096	0	0	0	0.483795	0.560877	0	0.8515	0.885466	0.350889	0	1.30982	0.559846	0	0	0	0.99504	0.097313	0	0	0	0	0	0	0.100785	0	0.229151	0	0	0.683793	0.353334	0	0.266148	0
pseudoScB.84097	0	0	0	0	0	0.247818	0	0	0	2.89005	0	0	0	3.80021	2.82871	4.04433	0.130916	0.911089	0.728023	0.684107	0.512046	1.00332	0.645217	0.424342	0	0	0	0	0	0	0.564518	0	1.47433
pseudoScB.84099	0	0	0	0	0	0	0	0	1.11945	0	0.17617	0.178813	1.58301	0	0.989007	2.15979	0.394875	0.552201	0.489978	0.090047	1.0678	0	0.50611	0.873802	0	0	0	0	0	0	1.26606	1.13508	0.460222
pseudoScB.84100	0	0	0	0	0.333115	0	0	0	0.273694	0.750755	2.38655	0.496508	2.66071	2.8605	2.63719	1.91032	0.144376	0.663874	0.295267	0.856357	1.62621	0.539036	0.460129	0.387685	0	0	0	0	0	0	0	0	0
pseudoScB.84102	0	0	0	0	0	0	0	0	0	0	0	0	0	0	0	0	0	0	0	0	0	0	0	0	0.873735	0	0	0	1.19823	0	0	0	0
pseudoScB.84103	0	0	0	0	0	0	0	0	0.187883	0	0.628368	0	0.076556	0	0.065509	0	0	0	0	0	0	0	0	0.096707	0	0	0	0.036849	0	0.091867	0	0	0
pseudoScB.84104	0	0	0	0	0	0	0	0	0	0	0	0	0	0	0	0.226011	0	0	0	0	0	0	0	0	0	0	0	0	0	0	0	0	0
pseudoScB.84105	0	0	0	0	0.510532	0	0.775154	0	0.590411	0	0	0.242711	1.27527	0.469243	0.468299	0	0	0.060496	0.385677	0	0	0	0	0	0	0	0	0	0	0	0.120367	0.100907	0
pseudoScB.84106	0	0.154929	0	0	0	0	0.23524	0	0	1.25805	2.94854	0	3.76514	0	1.11253	3.2873	0	0	0	0	0	3.54693	0	0	1.11129	0	2.66358	1.60348	4.36611	5.11514	7.45094	11.6665	14.9755
pseudoScB.84107	0	0	0	0	0	0.112848	0	0.2671	0.098999	0.274462	0.430115	0	0.518131	1.31253	3.65891	1.11721	0.504623	0.09899	0.424084	0.335401	0.843321	0.593371	0	0.774235	0.342833	0.213224	0	0.303025	0.232216	0.230033	2.11304	4.43949	2.80797
pseudoScB.84108	0	0	0	0	2.37558	0	0.540044	1.0408	16.6963	6.38139	16.0423	2.42338	29.6691	23.7603	34.7119	30.2921	0	3.32678	8.48785	4.8965	6.12816	3.0649	3.97418	8.20425	25.8111	21.8521	14.1878	24.4295	9.25146	21.7858	10.4131	22.8064	27.177
pseudoScB.84109	0	0	0	0	0.498319	0.429189	0.79851	0.714917	2.13878	2.16644	2.35967	1.26241	3.40866	4.595	4.3862	3.35384	1.1975	0.962657	1.21503	0.934526	0.918682	1.16874	1.43403	1.04426	0.032797	0	0	0	0	0	11.2104	10.8743	9.22833
pseudoScB.84112	0	0	0	0	0	0	0	0	3.93307	2.1993	4.2631	3.44071	6.3168	5.30952	5.57924	5.33652	1.83607	3.01309	1.72784	2.28493	2.15254	2.46643	0.984822	1.43169	0	0	0	0	0	0	7.68644	7.21048	8.07266
pseudoScB.84113	0	0	0	0	0	0	0	0	0	0	0	0	0	0	0	0	0	0.053512	0	0	0	0	0	0	0	0	0	0	0	0	0	0	0
pseudoScB.84114	0	0	0	0	0.220511	0.650036	0	0	8.02641	3.25803	12.4283	2.82716	12.547	7.59412	4.49438	8.45852	6.39127	10.0456	10.0317	0.489177	6.24749	6.96146	6.05999	4.8635	0	0	0	0	0	0	11.5279	12.6039	5.70298
pseudoScB.84115	0	0	0	0	0	0	0	0	0.280668	0	2.30712	0	0	0.431105	0.488356	0	0	0	0	0	0	0	0	0	1.43898	0	1.03676	0	0	0	0	0	0.328834
pseudoScB.84116	0	0	0	0	0	0	0.910213	0	1.22744	0	0	0	0	0	0.993954	0.248383	0	0.232865	0	0	0.141085	0.067656	0	0	0.302448	0	1.65673	0	0	1.1639	0.33326	1.14376	0.588681
pseudoScB.84117	0	0	0	0	0	0	0	0	1.92689	0	2.91942	0	1.24491	0	0	0	0.509388	0	0	0	0	0	0	0	0	0	0	0	0	0	4.1173	3.89206	0
pseudoScB.84118	0	0	0	0	1.17769	1.99665	0.915762	2.29393	13.8867	9.68168	24.3756	5.27591	20.2713	20.757	20.018	19.7176	4.79969	6.40606	7.04978	9.39527	8.97349	7.9804	7.03059	12.73	0	0	0	0.546236	0.721111	0.528363	29.0571	28.356	20.1198
pseudoScB.84119	0	0	0	0	0	0	0	0	0	0	0	0	0	0	0	0	0	0	0	0	0	0	0	0	0	0	0	0	0	0	0	0	0
pseudoScB.84123	0	0.110632	0.587496	0.228197	0	0.521185	0	0.094124	0	0	0	0	0	0	0	0	0	0	0	0.021871	0	0	0	0	0.122335	0.653744	0.937034	0	0	0	0	0	0
pseudoScB.84124	0	0	0	0	0	0	0	0	0	0	0	0	0	0	0	0	2.33397	2.02992	0	0	0	0	0	0	0	0	0	0	0	0	0	0	0
pseudoScB.84129	0	0	0	0	0.368859	1.17799	1.07442	0	5.47983	5.96335	20.5292	4.01281	17.2492	9.9175	9.42466	8.57068	10.5617	13.1423	8.37925	4.54906	5.17485	5.59971	2.49348	6.25186	21.0868	18.7764	9.87972	22.001	39.7776	37.5164	155.87	143.773	126.905
pseudoScB.84131	0	0	0	0	0	0	2.04584	0	2.61375	1.15668	6.23687	2.78052	3.65317	0	2.29134	4.94475	2.72335	2.95103	0	2.45362	1.27597	0	2.21045	0	10.8141	12.7605	2.25093	9.3285	14.6973	9.27358	27.2616	25.4093	26.5741
pseudoScB.84132	0	0	0	0.162548	0	0	0	0	0	3.80463	0	0	3.4144	4.27567	0	9.65197	3.35616	0	1.30333	0	0.504492	1.98622	2.43164	2.35109	0	0	0	5.72692	1.9583	2.09805	3.0533	0	2.09476
pseudoScB.84134	0	0	0	0	0	0	0.260007	0.670919	4.94524	0.325351	5.37327	2.1303	5.74159	5.27553	8.14826	6.45691	1.44246	1.75277	0.989582	1.55837	1.49805	2.95796	1.43606	0.660903	3.36354	1.51147	0.561185	2.7456	0.290751	2.83056	2.40817	1.77155	2.26332
pseudoScB.84136	0	0	0	0	1.12484	1.80058	0.899057	1.53455	3.33936	1.59517	6.12812	1.52659	6.42215	5.17778	4.57675	6.59934	3.9041	3.21254	3.24622	1.70024	1.93146	2.08397	2.63857	1.35725	0	0	0	1.45724	1.45776	0.875882	9.98591	8.88452	10.3472
pseudoScB.84139	0	0	0	0	0	0	0	0	1.36058	0.761537	5.01788	0.663718	3.26205	1.90887	1.27637	2.33133	0	0	0	0	0	0	0	0	0	0.103313	0.168804	0.135463	0	0.055619	0.078492	0.382383	0.224106
pseudoScB.84140	0	0	0	0	0	0	0	0	37.5748	17.597	12.5825	20.9933	28.2263	40.0789	59.7251	50.7019	0	0	0	0	0	0	0	0	22.2965	20.8706	23.6205	45.9226	15.4479	15.3842	329.937	313.294	288.611
pseudoScB.84141	0	0.114026	0.728471	0	0.21587	0.34275	0.248562	0.101774	1.31726	1.09787	2.47113	1.03174	3.65327	1.86986	2.12176	3.5124	0.073007	0.269518	0.098339	0.188631	0.445852	0.213034	0.224763	0.576022	1.63008	1.55645	1.30376	1.47787	1.19691	2.09941	6.42539	4.65198	6.17031
pseudoScB.84143	0	0	0	0	0	0	0	0	1.20315	0.648527	1.27865	0.49802	1.84688	1.93234	2.76105	2.22486	0	0	0	0	0	0	0	0	0	0	0	0	0.14544	0.103092	0.289485	0.820612	0.310558
pseudoScB.84144	0	0	0	0	0.187032	0	0	0	1.12362	0.849032	1.69015	1.26754	2.17175	2.49795	3.10481	3.10298	0.054069	0	0.022875	0.020748	0	0	0	0.032888	22.5044	21.3881	19.5901	27.0099	30.2723	23.0219	34.0574	27.3434	33.4638
pseudoScB.84150	0	0	0	0	0	0	0	0	0	0	0	0	0	0	0	0	0	0	0	0	0	0	0	0	0	0	0	0	0	0	0	0	0
pseudoScB.84151	0	0	0	0	0	0	0	0	4.33428	1.47755	5.39496	1.253	6.25322	3.28377	5.28346	5.03449	0	0	0	0	0	0	0	0	0	0	0	0	0	0	10.2482	9.77473	8.71551
pseudoScB.84153	0	0	0	0	0	0	0	0	0	0	0	0	0	0	0	0	0	0	0	0	0	0	0	0	0	0	27.0889	5.98629	0	0	49.2283	23.9914	21.8076
pseudoScB.84154	0	0	0	0	0	0	0	0	0	4.31331	0	2.47464	0	17.5433	13.8172	0	0	0	0	0	0	0	0	0	0	0	0	0	0	0	24.892	0	0
pseudoScB.84155	0	0	0	0	0	0	0	0	0	0	0	0	0	0	0	0	0	0	0	0	0	0	0	0	23.7394	18.5701	0	22.296	31.4768	18.0682	0	0	0
pseudoScB.84157	0	0	0	0	0	0	0	0	0	0	0	0	0	0	0	0	0	0	0	0	0	0	0	0	0	0	0	0	0	0	0	0.126452	0
pseudoScB.84158	0	0	0	0	0	0	0	0	2.58636	0	9.41246	1.13087	0	1.26081	1.45771	2.62382	16.3269	9.82039	11.6091	2.25671	7.84912	8.37807	7.64362	10.0441	0	0	0	0	0	0	0	3.75645	3.2559
pseudoScB.84160	0	0	0	0	0	0	0	0	0.607692	1.03364	1.95897	0.958294	1.5032	2.41908	2.08479	2.81081	0.3133	0.671591	0.979043	0.7552	1.16839	0.711923	1.55528	0	7.15387	5.86088	5.24036	5.01028	3.98246	4.20721	5.47595	4.90961	3.77885
pseudoScB.84162	0	0	0	0	0	0	0	0	0	0	0	0	0	0	0	0	2.67962	0	2.60426	2.04337	0.630387	0.602035	0	1.06719	0	0	0	0	0	0	0	0	0
pseudoScB.84164	0	0	0	0	0.05857	0	0	0	0	0	0.054701	0	0	0.058629	0	0.047993	0	0.012621	0	0	0	0	0	0	0	0.07266	0	0	0	0	0.062003	0	0
pseudoScB.84165	0	0	0	0	0	0	0	0	0.510214	0.265948	1.4439	0.294368	0.430142	0.841141	0.898449	0.987085	0	0	0	0	0	0	0	0	3.10301	3.57735	0	3.60403	0	3.53587	10.8727	15.3629	10.0021
pseudoScB.84166	0	0	0	0	1.1671	0.553629	0	1.87701	3.49187	2.23306	2.46849	1.12119	5.07693	4.03173	6.22051	5.10327	1.49521	2.25082	1.45408	2.58064	2.64198	1.9863	2.33374	2.96448	0	0.258347	0	0.44125	0.166466	0	7.98004	5.82505	6.92691
pseudoScB.84169	0	0	0	0	0.029753	0.058442	0.082206	0.183064	4.42544	2.70081	21.1422	2.51134	13.7514	7.99279	4.94549	9.6265	5.23079	10.1075	7.87112	0.064677	4.52436	5.33356	3.58825	4.53121	0	0	0	0	0	0	0.910467	1.4062	1.25715
pseudoScB.84171	0	0	0	0	2.62718	2.23974	1.86442	2.10062	10.846	4.50444	8.32939	3.45456	12.2119	12.1693	9.5321	16.4063	9.93459	8.13067	9.19955	0.702366	6.82763	9.03032	8.38068	2.14517	0	0	0	0	0	0	28.4219	35.0229	30.6753
pseudoScB.84172	0	0	0	0	0.710447	0	0	0.587215	3.90366	2.62812	6.77245	1.28093	1.14196	2.73472	1.99992	6.08867	0.567749	1.07896	0.768776	2.03395	2.54263	1.606	2.95447	2.3835	0	0	0	0	0	0	18.3684	16.4455	16.2313
pseudoScB.84173	0	0	0	0	0	0	0	0	0	0	2.63864	9.34813	4.05861	7.13714	13.2478	2.93509	0	0	0	0	0	0	0	0	2.38313	2.03162	2.48316	3.64139	3.48807	1.95517	21.3316	19.346	15.6196
pseudoScB.84175	0	0	0	0	0	0	0	0.361115	2.18637	2.36736	5.91453	0.939178	4.57484	7.45175	7.24293	4.57815	1.63738	1.86078	1.90973	2.94794	2.80973	1.97779	1.98886	3.60886	8.03419	8.02958	8.97797	12.8734	8.48978	13.1088	23.3798	26.9731	23.9867
pseudoScB.84178	0	0	0	0	10.9226	14.4734	12.3552	5.92749	49.6734	19.928	135.176	19.7158	91.8619	77.3208	39.7144	100.504	46.3081	89.1617	66.0713	0	42.6967	35.3225	25.3328	33.7787	0	0	0	0	0	0	12.2474	18.2052	4.62839
pseudoScB.84179	0	0	0.131888	0	0.60002	1.30008	0.673749	0.270671	4.18952	2.65877	6.54279	2.84369	6.52375	11.8146	9.7034	8.33042	2.27491	2.94479	3.60033	2.09753	2.54657	1.92157	3.50768	2.33281	0	0	0	0	0	0	16.1074	18.1366	12.432
pseudoScB.84180	0	0.097565	0	0	0.489082	0.472743	0.692155	0.379521	3.93456	2.49606	8.13409	2.55337	5.55533	5.24556	6.49059	7.1739	3.67557	2.42168	2.94667	3.0313	2.21202	2.80472	2.32721	2.24532	0.358923	0.139687	0.223673	0.443717	0.19156	0.149875	8.58817	9.59185	6.94836
pseudoScB.84182	0	2.00064	0.849333	0	6.75926	6.22053	2.09105	5.54395	2.29742	3.75157	6.95815	6.01389	7.25461	13.2314	0	9.10809	0.987724	4.12533	2.96658	0.734017	3.12498	2.01534	0	2.4605	0	0	0	0	0	0	0	0	0
pseudoScB.84183	0	0	0	0	0	0	0	0	2.46632	0	2.10886	0	2.16571	0.792565	1.69613	0.912028	0.451	0	0.14121	0	0.170302	0.312068	0	0.8857	0.408177	0	0	0	0	1.38657	0	0	1.69774
pseudoScB.84184	0	0	0	0	0	0	0	0.189047	0	0	0	0	0	0	0	0	0	0	0	0	0	0	0	0	0	0	0	0	0	0	0	0	0
pseudoScB.84190	0	0	0	0	0	0	0	0	0	0	0	0	0	0	0	0	0	0	0	0	0	0	0	0	0	0	0	0	0	0	0	0	0
pseudoScB.84191	0	0	0	0	0	0.385966	0	0	0	1.79668	5.66777	4.9401	0.988081	9.49796	8.89162	4.40013	0	2.54835	2.68081	0.286987	0	1.61668	3.03207	0	0	0	0	0	0	0	3.29726	0.422624	1.61253
pseudoScB.84193	0	0	0	0	0	0	0	0	2.01487	0.923924	2.12778	0	2.27087	3.38446	3.08593	1.7473	1.312	2.46186	1.60696	1.45743	1.78954	1.10923	0.150964	1.85712	0.56583	0.7825	0	0	0.353625	3.17706	7.27335	4.41837	8.8377
pseudoScB.84197	0	0	0	0	0	0	0	0.47458	3.26134	4.73387	9.961	2.16368	8.71806	7.98678	6.60367	9.69569	0	0	0	0	0	0	0	0	0	0	0	14.0528	13.2881	3.61951	3.08895	8.4107	2.99087
pseudoScB.84198	0	0	0	0	0	0	0	0	0	0	0	0	0	0	0	0	0	0	0	0	0	0	0	0	0	0	0	0	4.60005	0.499153	0	1.51678	0
pseudoScB.84199	0	0	0	0	0	0	0	0	0	0	0	0	0	0	0	0.838594	0	0	0	0	0	0	0	0	0	0	0	4.0337	11.5774	0	5.08382	0	3.37245
pseudoScB.84200	0	0	0	0.435532	0	0	0	0	0	0	0	0	0	0	0	0	15.8606	0	3.81349	0	0	7.25301	10.1353	8.29722	0	0	0	0	0	0	0	0	0
pseudoScB.84202	0	0	0	0	0	0	0	0	3.28533	1.36084	6.86156	3.09262	4.89822	8.34777	10.0856	5.71023	5.87635	6.61023	5.82141	5.74958	5.63014	5.4571	3.99501	5.3347	0.274886	0.160355	0.51615	4.68621	6.83922	3.12006	26.9025	17.2429	19.6489
pseudoScB.84203	0	0	0	0	2.69471	3.56181	3.27134	5.47022	37.906	18.5025	21.175	20.8017	37.4705	56.2272	54.2938	73.4191	55.4702	11.1904	20.4211	19.1605	14.8446	32.3965	39.7232	6.18909	0	0	0	0	0	0	180.91	193.985	218.182
pseudoScB.84205	0	0	0	0	0	0	0	0	2.18402	0.92722	7.04907	0.127156	4.64264	3.38346	1.29414	2.49867	0.608512	1.98695	1.03141	0	0.058519	0.084661	0.096931	0.575401	0	0	0	0.138572	0	0.105245	5.90843	8.37503	1.69043
pseudoScB.84206	0	0.588844	0	0	0	0	0	0	0	1.57673	0	1.0109	0	0	0	0	10.5646	3.64823	3.98812	2.95737	0.855146	1.72982	1.71656	1.90349	0	0	0	0	0	0	0	0	0
pseudoScB.84207	0	0	0	4.43839	0	0	0	0	0	0	0	0	0	0	0	2.36178	1.33819	3.468	0	3.17578	0	0.718176	0	0	3.6576	0	7.35941	0	1107.93	0	0	0	0
pseudoScB.84208	0	0	0	0	0.782458	0	0	0	0	0.692396	0.775076	0	0	1.65427	0.236404	0.545709	0.1912	0.350283	0.035074	0.833836	0.194517	1.0438	0.438549	0.544931	0	0	0	0	0	0	0	0	0.528878
pseudoScB.84209	0	0	0	0	2.20161	3.00371	3.27847	2.34611	15.8694	17.868	39.45	11.0871	45.9473	38.0775	25.2447	29.0089	0	0	0	0.043271	0	0.021715	0	0.02108	0.095703	0	0.522784	0	0.188183	0.630173	25.2362	30.3821	22.7022
pseudoScB.84212	0	0	0	0	0	0	0	0	4.18185	2.33309	27.6081	2.07819	28.0029	17.3439	8.71844	11.6551	0.617301	1.763	0.854048	0.402884	1.31849	0.875257	0.695496	1.28048	0.587063	0.345503	1.0742	15.8643	7.02222	27.2203	77.2339	83.3256	68.888
pseudoScB.84214	0	0	0	0	0	0	0	0	4.646	4.95479	32.9954	4.39135	32.5553	10.9943	22.3526	13.9599	0	0	0	0	0	0	0	0	0	11.9272	0	34.8241	27.1842	33.5767	46.2548	45.5634	45.1647
pseudoScB.84215	0	0	0	0	0	0	0	0	0	0	0	0	0	0	0	0	0	0	0	0	0	0	0	0	0	0	0	0	81.2818	0	0	0	0
pseudoScB.84216	0	0.062955	0	0	0	0	0	0	5.50187	0	19.907	3.99193	9.29635	4.08239	4.18875	17.3435	19.378	22.6179	19.5452	0.117292	13.2957	19.0557	10.8772	14.1567	0.29473	0.422454	0.435262	0	0.372328	0	0	0	0
pseudoScB.84218	0	0	0	0	1.41831	1.4432	0.73797	0.3406	51.9578	20.3836	125.534	17.7781	101.529	68.6693	39.3104	71.3568	20.8296	31.0825	29.0496	0.450716	20.3789	23.3604	18.9078	15.6672	0	0	0	132.602	135.957	52.918	40.3613	55.467	26.7278
pseudoScB.84219	0	0	0	0	0.527781	0.89119	1.32686	0	15.0338	7.87632	35.3705	3.71971	30.2685	21.6524	11.3208	16.5034	0.031312	1.79468	2.53202	0	0.396423	1.57163	1.32913	0.622449	0	0	0	2.39086	0	1.47864	0.882123	1.14407	0.745856
pseudoScB.84221	0	0.213408	0	0	0	0	0.385659	0	5.17905	4.40409	9.23278	3.9205	6.13203	6.80637	10.1419	7.62474	2.97561	2.74921	1.26909	3.6414	3.45352	2.69065	2.01675	3.06442	8.05736	9.95014	6.78168	12.8523	8.36861	11.3843	18.5884	20.1957	12.4036
pseudoScB.84224	0	0	0	0.304794	0	0	0	0	3.15019	1.82574	2.49996	0	3.33861	0	3.36686	6.10816	0	0	0	0	0	0	0	1.13919	0	0	0	0.260371	0.392701	0	0	1.36459	0
pseudoScB.84227	0	0	0	0	0	0	0	0.071242	1.74032	1.82466	6.15302	0.084586	4.40261	2.39705	2.14415	3.10015	1.32757	0.796467	0.670875	0.539081	1.42258	0.693574	1.26716	3.12726	0.958805	1.45215	1.97767	4.25038	3.06772	2.45957	4.64748	3.49841	3.59746
pseudoScB.84231	0	0	0	0	0	0	0	0	2.11469	1.20979	2.76413	1.51744	4.28217	6.81876	6.61195	4.88855	3.81203	2.63468	2.46914	1.29625	1.11168	2.40496	0.885379	0.608294	0.177746	0.069117	0	0.586066	0.094517	0.297215	1.88728	1.01802	1.1234
pseudoScB.84233	0	0	0	0.409507	0	0	0	0	0.763163	1.16129	0.660266	0.528887	2.4333	2.34201	2.77813	2.15237	1.42583	0.417654	1.1315	1.20184	1.22825	0.588987	1.73252	1.11665	4.69514	6.69937	7.1162	8.4571	5.1483	11.9554	14.5709	10.2356	12.647
pseudoScB.84234	0	0	0	0	0	0	0	0	0.114469	0.221879	0.657646	0.10645	0.364587	0.589642	0.689255	0.572081	0	0	0	0.02379	0	0	0	0	0	0	0	0.058134	0.596514	0.176765	0.124408	0.302131	0.711356
pseudoScB.84235	0	0	0	0	0.217348	0.057346	0	0.136739	3.18393	2.20243	6.57122	1.26719	6.40357	4.49389	7.06302	5.56907	1.24739	1.08403	1.48337	1.53358	1.68805	1.78848	2.06675	2.18565	2.3311	1.63886	1.77852	2.97963	1.99901	3.21033	6.13844	4.17588	6.78357
pseudoScB.84238	0	0	0	0	0	0	0	0	1.08028	0.56666	1.50551	0.31189	1.53722	1.52748	1.17902	1.5716	0.351211	0.202269	0.369725	0.537271	0.553497	0.419074	0.345817	0.658279	0.693213	0.999827	0.871192	3.36828	4.65149	3.44326	4.13551	4.60224	4.55009
pseudoScB.84240	0	0	0	0	0.723549	0.758383	0.470621	0.835875	4.41815	3.21818	6.68789	2.27358	6.23316	7.1679	9.62086	9.45562	2.84577	3.32956	2.99788	3.15322	4.10801	4.46149	2.85424	4.10443	3.02609	3.1441	2.95114	8.31343	8.28325	6.86381	16.1067	14.4331	13.3549
pseudoScB.84241	0	0.464212	0	0	0.930845	1.01117	1.26221	0.442835	0.372043	0.141099	1.58441	0.591949	0	0.632049	2.78446	1.52913	0.599541	0.329789	0.712782	0.418042	0.212299	0.447795	0.712861	0.568818	3.19877	1.54811	3.20249	5.14359	7.22378	4.80229	7.63949	7.64349	8.4792
pseudoScB.84243	0	0	0	0	0.138585	0	0.3025	0	1.16746	0.141689	2.2317	0.272083	1.86217	1.81054	1.38181	2.0631	0.71284	0.5913	0.249628	0.119657	0.654195	0.721265	0.412867	0.462909	2.56478	2.32122	1.33197	3.06444	2.26365	4.92077	7.63918	5.70865	6.83319
pseudoScB.84245	0	0	0	0	0	0.024201	0	0.04236	0.246392	0.311697	0.45083	0.253175	0.648866	0.353456	0.521609	0.459923	0.1277	0.21019	0.31115	0.09956	0.196772	0	0.148024	0.250314	0.374432	0.509819	0.334559	1.50686	1.61892	0.918757	1.50416	1.36616	1.03447
pseudoScB.84246	0	0	0	0	0	0	0	0	0	1.03233	0	0.399804	1.52558	0.949415	0.766088	1.22058	0.224211	0.090204	0.140695	0.311997	0.045693	0.311727	0.586574	0.255759	0.328935	0.512647	2.35068	0.689912	0	0.881438	1.95808	1.42596	3.98048
pseudoScB.84250	0	0	0	0	0	0	0	0	0	0	0	0	0	0	0	0	0	0	0.100736	0	0	0	0	0	0	0	0	0	0	0	0	0	0
pseudoScB.84251	0	0	0	0	0	0	0	0	0	0	1.30769	0.17759	2.1576	0	1.89212	1.23524	0	2.25144	0.761077	0	1.57883	0.703163	1.31933	1.6245	0	0	0	0	0	0	0	0	0.504816
pseudoScB.84252	0	0	0	0.182015	0	0	0	0	0	0	0	0	0	1.41942	0	0	0	0	0	0	0.023695	0.022784	0.176122	0	0	0	0	0	0	0	0	0	0
pseudoScB.84253	0	0	0	0	0	0.526599	0	0.098988	17.9798	11.4884	34.5357	6.78434	32.1636	32.0559	32.0985	35.8392	7.20437	10.505	10.7352	2.18416	10.2568	9.57192	7.61975	10.2686	5.00104	4.8369	4.0073	15.3953	9.78226	15.4481	42.8544	48.0051	40.6691
pseudoScB.84256	0	0	0	0	0	0	0	0	3.63116	2.45976	1.05975	3.42051	4.4857	7.03735	5.78815	6.69057	0.055588	0.056559	0	0.054126	0	0.109058	0	0	0.252547	0	0	7.77121	4.76546	2.77467	21.7577	24.6203	23.0286
pseudoScB.84259	0	0.799414	1.11249	0.65276	0.643921	0.468092	0.169502	0.146199	0.381456	4.97328	5.5193	2.11428	4.0639	2.08838	1.35444	1.05102	0	0	0	0	0	0	0	0	25.7141	20.7886	22.3352	1.73692	1.63342	38.8371	34.8474	38.1566	14.6598
pseudoScB.84263	0	0	0	0	0.123987	0.098054	0	0.117033	1.6877	1.06643	4.13292	0.601325	3.98707	2.72653	1.00393	4.01116	1.75357	2.5138	2.17284	0	0.79005	0.594665	0.81991	0.725552	1.2234	0.923858	1.25638	4.36722	1.22449	3.03877	0.672283	1.38129	0.924254
pseudoScB.84265	0	0	0	0	0	0	0	0	0	0	0	0	0	0	0	0	0	0	0	0.4773	0	0	0.067921	0	0	0	0	0	0	0	1.75567	3.01164	1.14201
pseudoScB.84266	0	0	0	0	0.323185	0.121094	0	0	0	0.613843	2.04812	0	0.992145	4.15798	2.78898	1.61842	0.702653	0.475267	0	1.60949	0.962521	0.848351	0	0.07869	2.75805	5.00388	2.33232	4.39896	6.75272	1.65569	3.3436	4.89813	4.30081
pseudoScB.84267	0	0	0	0	0	0	0	0	0	0.565529	2.16465	0	2.63817	1.32151	0.85616	0	0.250745	0.152795	0.448386	0	0.253982	0.147363	0.505704	0.190206	0	0	0	0.292401	1.19718	0.509458	1.47485	1.43769	1.75746
pseudoScB.84272	0	0	0	0.07573	0	0	0.091522	0	2.86231	1.62274	5.28995	0.947323	4.82016	5.06775	4.37732	3.72817	1.04857	1.59321	1.17058	1.12679	1.48967	1.45695	0.928328	1.26911	1.2563	1.91076	1.57801	8.84985	8.22432	6.73369	10.5391	11.033	9.24687
pseudoScB.84273	0	0	0	0	0	0	0	0.21134	2.13268	1.75967	4.9052	0.919044	3.65371	5.30633	6.49429	8.21474	1.56683	1.1589	1.34049	1.39944	1.71954	1.96176	1.4311	2.40073	2.62264	2.42478	1.94466	9.25293	7.74956	7.82531	12.7317	13.7145	14.7342
pseudoScB.84276	0	0	0	0	0	0	0	0	0	1.03487	4.61854	0.331773	1.45041	2.84951	0.309527	0.886667	0	0	0	0	0	0	0	0	0.935992	1.52099	0.597081	4.42742	2.17668	5.40211	10.0969	14.5864	10.7783
pseudoScB.84277	0	0	0	0	0.862032	0	0	0	5.52053	6.48531	6.81567	0.899869	7.13706	15.5327	10.5412	5.21362	0	0	0	0	0	0	0	0	49.6286	41.1764	30.6492	50.3209	26.1757	41.6198	57.4446	41.5462	48.3475
pseudoScB.84281	0	0	0	0	0	0	0.045412	0.039428	1.52727	1.39007	2.9783	0.645064	3.60066	2.94158	2.39784	1.78565	0.213111	0.485347	0.423082	0.187282	0.555891	0.544329	0.411025	0.382812	0	0	0	0.199866	0.184616	0.236994	1.34632	1.67022	1.91995
pseudoScB.84282	0	0	0	0	0	0	0	0	3.83171	1.91128	6.55176	3.70133	1.39455	9.09074	10.0336	4.15026	2.32311	0.914421	1.90806	1.41121	2.14367	2.96285	1.87976	2.32901	8.45585	13.5293	6.64461	22.528	8.65711	19.4467	29.4757	22.557	24.6521
pseudoScB.84285	0	0	0	0	0	0	0	0	3.00912	2.11296	3.53121	1.36978	4.93695	4.28913	5.60015	4.5138	1.03585	1.33585	1.57006	1.22315	1.5161	1.243	1.14667	1.42739	0.295748	0.285156	0.455829	0.587335	0.1302	0.464466	1.65756	1.70931	2.04216
pseudoScB.84286	0	0	0	0	0.060426	0	0	0	0.321735	0.489057	0.85058	0.410186	0.602922	0.5832	0.597909	0.950991	0.236608	0.251135	0.246678	0.161416	0.196143	0.337171	0.347679	0.445557	4.97656	4.29446	2.50286	5.07449	2.16587	5.33988	5.96688	5.10991	4.34423
pseudoScB.84290	0	0	0	0	0	0	0	0	0	1.53622	3.42532	0.633139	2.88269	0.938923	0.194031	0.186362	0	0.093034	0.148991	0	0	0	0	0.694666	0	0	0	0	0	0	0	0	0
pseudoScB.84291	0	0	0	0	0	0	0	0	2.06022	4.20434	8.22385	4.10619	11.8146	14.8262	12.7194	8.14017	3.65019	3.55952	4.12069	2.59223	3.73691	1.56928	1.11493	2.02812	0	0	0	3.83916	7.20032	5.15349	30.2412	28.5443	26.124
pseudoScB.84293	0	0	0	0	0.201416	0	0	0	2.86829	1.3097	1.65625	0.332341	3.53282	4.04932	4.28029	4.74702	1.56145	1.59791	1.53798	2.16554	1.70715	1.41913	1.21891	1.84197	7.23936	7.78464	6.93741	5.44014	3.20859	10.1242	9.85136	8.56523	7.16622
pseudoScB.84295	0	0	0	0	0.30185	0.240498	0	0	0.387929	0.40828	3.98299	1.03823	2.15404	2.16687	0.891864	1.59542	0.836088	0.832293	0.678711	0.209015	0.505389	0.495336	0.249638	0.278277	6.8591	10.8912	3.61855	9.61464	11.1455	12.6661	4.82383	4.98581	3.01466
pseudoScB.84297	0	0	0	0	0	2.72431	1.40729	0	2.21425	0.892281	2.88545	1.45783	3.45296	0.985128	0.840732	3.90283	2.58542	1.12897	2.71117	2.605	1.26304	2.85408	1.23849	2.26763	0	0.574215	0	0.764347	0	0.817777	0	0	0.781143
pseudoScB.84298	0	0	0	0	0	0	0	0	8.43514	3.69429	18.181	2.28615	15.6695	11.5786	8.43275	12.3451	6.49176	6.98867	6.17164	1.52557	5.55811	3.99366	4.30744	3.59755	0	0	0	6.26544	8.13537	3.83034	7.20244	5.78197	7.17281
pseudoScB.84299	0	0	0	0	0	0	0	0	0.25831	0.343593	0.57617	0.176185	0.138117	0	0.213868	0.702213	0.090235	0.136818	0	0	0.457173	0.191451	0.493707	0.115807	0	0	0	2.34412	1.05119	1.26634	3.36373	2.53974	1.77322
pseudoScB.84301	0	0	0	0	0	0	0	0	0.238098	0.679334	0.894662	0.21729	0.744165	0.481482	0.712991	1.30647	0.090216	0.251617	0.040459	0.049568	0.224887	0.800672	0.334109	0.658889	0.336409	0.085948	0.28415	1.76051	1.40786	1.68022	2.3442	1.76453	2.02695
pseudoScB.84303	0	0	0	0	0	0	0	0	1.78645	0.564003	4.52516	0.587597	2.95102	2.3272	1.25036	1.8835	1.47946	2.20494	1.81763	0.362451	0.707761	1.37183	1.4804	0.593011	0.41164	0.960973	0.46691	3.35317	3.89481	2.1827	2.26888	4.13425	3.04108
pseudoScB.84304	0	0	0	0	0	0	0	0	3.74149	2.51172	19.4841	1.43049	16.2252	7.7968	5.34114	7.81034	0.933765	2.81248	1.52386	0.147434	0.554772	0.770658	1.08608	1.71093	0.559943	0.940466	1.41916	24.1361	26.3042	19.448	63.9731	62.1739	55.6495
pseudoScB.84306	0	0	0	0	0	0	0	0	1.92538	1.07951	8.64241	0.658985	7.20347	6.15037	6.62281	6.92606	0.17497	0.242027	0.211999	0.021183	0.948642	0.980137	0.127827	0.852582	0	0	0	0.051481	0	0	0	0	0
pseudoScB.84307	0	0	0	0	0	0	0	0	9.14554	0	7.38774	1.1266	11.4875	3.81157	7.17529	7.34238	0.172554	0	0	0	0	0	0	0	0	0	0	5.80224	8.14412	5.90677	27.9326	27.5052	19.227
pseudoScB.84313	0	0	0	0	0	0	0	0	1.79667	1.80808	2.49647	0.877923	5.96593	8.07185	4.74727	3.62167	0	0	0.237401	0	0.147138	0	0	0.138495	0	0	0	2.37582	1.96562	2.09167	12.5691	11.0071	11.1243
pseudoScB.84317	0	0	0	0	0	0	0	0	4.05017	2.37646	3.33115	4.82902	6.9346	9.91002	15.8497	13.3876	7.20559	2.79822	6.06235	13.2884	2.24199	2.38067	2.31439	0.563131	0	0	0	16.2572	10.6756	9.28988	89.6886	76.3689	79.3629
pseudoScB.84320	0	0	0	0	0.218176	1.1491	0.661561	0.584005	2.55186	2.28209	6.2587	1.74943	4.36316	3.96749	3.66515	3.56696	0.721905	1.13882	0.950956	0.46517	0.965224	0.799999	0.975273	1.99846	0.285492	0.285979	0.358926	5.54948	3.27318	2.93167	11.3701	9.90008	8.10581
pseudoScB.84324	0	0	0	0	0.290704	0	0	0	0	0.488387	0	0	0.331934	0	0	0	0	0	0	0	0	0	0	0	2.74553	1.29946	0.680207	1.09855	1.76826	10.648	5.2576	8.89531	10.7198
pseudoScB.84329	0	0	0	0.27125	0.619755	1.23489	0.845983	0.875622	2.61362	1.58762	4.83519	0.457458	5.21571	6.2612	6.33013	4.34319	0.239727	0.034595	0.138694	0	1.3145	2.00402	1.77782	0.971564	2.54634	1.86299	1.85608	4.3087	5.68316	3.89771	10.3743	11.8296	11.5811
pseudoScB.84331	0	0	0	0	0.062576	0.14847	0	0	0.393146	0.189976	0.377515	0.060703	0.55515	0.2014	0.394108	0.601865	0	0	0	0	0	0	0	0	0	0	0	0.299856	0.076133	0.203001	1.00673	0.755747	0.872296
pseudoScB.84334	0	0	0	0	0	0	0.11286	0	0	0.074471	0	0	0	0	0	0	1.85569	1.89994	1.87628	2.97298	1.74072	1.23217	0.9899	1.97029	0	0.286543	0.616642	0	0	0	0	0.151826	0
pseudoScB.84335	0	0	0	0	1.29305	0	0	0	19.4298	3.43644	20.1229	3.69627	15.1263	26.0613	19.6564	10.7624	2.68831	3.76212	6.77989	9.48831	0.764782	5.49133	5.16345	4.52437	0	0	0	2.00595	4.64039	1.01653	13.108	1.09385	14.5493
pseudoScB.84337	0	0	0	0	0	0	0	0	0	0	0	0	0	0	0	0	0	0	0	0	0	0	0	0	0	0	0	0	0	0	0	0	0
pseudoScB.84340	0	0	0	0	0	0	0	0	10.855	1.51548	11.0158	3.09996	20.5969	5.52191	7.47444	12.5365	5.95651	0.301535	0.483554	2.38585	0.397799	0	1.56257	3.24856	0	0	0	0	0	0	61.6929	48.2123	41.1457
pseudoScB.84342	0	0	0	0	0	0	0	0	0.270896	0.75915	2.1819	0.360808	2.17327	1.79332	1.6247	1.36829	0.39873	0.13649	0.324447	0.596321	0.16356	0.572476	0.792923	0.600534	0	0	0	0	0.075918	0	2.29442	1.42921	2.32532
pseudoScB.84343	0	0	0	0	0	0	0	0	0	0	0	0	0.522748	0	0	0	0.375097	1.40983	2.0551	1.46485	0.624192	0.670534	2.52684	1.58035	0	0	0	0	0	0	0	0.997139	0
pseudoScB.84344	0	0	0	0	0	0	0	0	2.8657	3.05807	7.37938	2.19989	8.52725	12.1705	16.027	10.2923	1.55198	3.54841	1.39213	3.24077	1.40125	3.10329	1.97898	2.40554	0	0	0	0	0	0	0	0	0
pseudoScB.84345	0	0	0.117497	0	5.18077	3.1022	4.76429	3.87172	7.02286	5.09523	17.027	9.39571	14.8431	26.97	29.8902	21.0535	6.28429	3.18187	5.66721	3.43754	6.74639	5.66804	1.86413	0.837897	0	0	0	0	0	0	121.277	94.9671	86.8013
pseudoScB.84346	0	1.92135	0	0	1.34577	0	0	0	0	0.507478	0	0	0	0	0.216631	0	0	0	0	0.017498	0.021636	0	0.13195	0	0	0	0.71479	0	0.109798	0.16666	0	0.096958	0.329317
pseudoScB.84347	0	0	0	0.996428	2.64243	0.720357	1.52287	0.733554	19.0971	13.3159	0	7.25163	37.2572	0	0	30.341	3.02786	0	0	2.95029	4.26759	4.07421	5.21357	6.59159	60.1086	68.365	65.0756	63.1229	49.2816	65.9055	149.762	118.872	107.293
pseudoScB.84348	0	0	0	0	0	0	0	0	0	0	0	0	17.0759	0	0	0	0	0	0	0	0	0	0	0	0	0	0	0	0	0	0	0	0
pseudoScB.84349	0	0	0	0	0	0	0	0	0	0	0	0	0	0	0	0	0	0	0	0	0	0	0	5.38276	0	0	0	0	0	0	0	0	0
pseudoScB.84355	0	0	0.436186	0	0	0.185432	0.228503	0	0	2.0615	0.894859	0.861047	1.01841	0	0	0	0	0.215685	0.032563	0	0.157673	0	0.033542	0.04348	0	0	0	0	0	0	0	0	0
pseudoScB.84359	0	0	0	0	0	0	0	0	0	0	0	0	0	0	0	0	0	0	0	0	0	0	0	0	0	0	0	0	0	0	0	0	0
pseudoScB.84360	0	0	0	0	0	0	0	0	0	0	0	2.56507	0	0	0	0	0	0	0	0	0	0	0	0	0	0	0	0	0	0	0	0	0
pseudoScB.84361	0	0	0	0	0	0	0	0	0.689584	0	0	0	0	0	0	0	0	0	0	0	0	0	0	0	0	0	0	0	0	0	0	0	0
pseudoScB.84362	0	0	0	0	0	0	0	0	0	0	0	0	0	0	0	0	0	0	0	0	0	0	0	0	0	0	0	0	0	0	0	0	0
pseudoScB.84363	0	0	0	0	0	0	0	0	2.51164	1.8184	17.6837	2.0648	6.19886	26.4819	7.86637	7.29425	0	0	0	0	1.51663	3.38496	2.11072	0.418857	0	0	0	0	0	0	4.52087	7.88954	8.36379
pseudoScB.84364	0	0	0	2.47248	0	0	0	0	11.0699	8.04969	24.6246	15.7035	53.8504	25.9868	29.4673	18.8829	0	0	0	0	3.55741	4.46455	3.34532	4.21503	0	0	0	0	0	0	9.73866	6.45519	5.88616
pseudoScB.84365	0	0	0	0	0	0	0	0	4.82177	10.3311	10.2641	1.33419	11.3122	15.1671	15.0605	10.6131	0	0	0	0	1.1982	3.14667	2.29595	0.899773	0	0	0	0	0	0	0	0	0
pseudoScB.84366	0	0	0	0	1.96732	1.4144	2.16075	0.572124	12.8833	0	33.9331	3.47881	22.1997	16.2298	8.91925	16.9189	4.85588	10.5127	11.2023	0	6.17184	6.43513	5.2874	0.847085	0	0	0	0	0	0	13.3697	13.4213	12.1662
pseudoScB.84369	0	0	0	0	0	0	0	0	4.55759	3.06415	5.64368	2.3661	6.58729	6.41216	7.9345	6.73187	1.53961	1.96028	2.05863	0.312698	2.12461	0.307067	1.94117	2.277	0	0	0	0	0	0	0	0	1.28194
pseudoScB.84370	0	0	0	0	0.876066	1.31425	0	2.55294	8.31417	2.30081	14.7378	3.08263	17.1246	17.7446	18.7613	18.0763	2.10694	2.24439	3.33877	3.8451	4.76327	4.93344	3.72711	4.35753	48.4306	34.6971	51.8687	69.9391	43.9395	72.6303	145.098	104.393	90.1897
pseudoScB.84373	0	0	0	0	0	0	0	3.47995	29.9918	17.7224	44.8005	10.5858	8.56575	49.5205	56.6341	32.5294	11.9501	3.11211	13.8044	6.53225	9.37901	20.8358	14.3871	8.42593	2.21062	11.3087	33.2286	39.5139	19.9519	21.262	79.3285	80.8991	53.0838
pseudoScB.84374	0	0	0	0.497361	0	0	0	0	0	0.326866	0	0.898907	0.402629	0	0.432815	1.44	1.1729	0.850104	0.930096	0.853835	0.420869	0	0.137926	0.33818	0	0	0	0	0	0	0	0.126452	0
pseudoScB.84377	0	0	0	0	0	0	0.186665	0	0	0	0	0	7.74974	0	0	0	0	0	0	0	0.418697	0	1.05004	0	0	0	0	0	0	0	0	0.365047	0
pseudoScB.84383	0	0	8.9e-05	0	0	0	0	0	0	0	0	0	0	0	0	0	0	0	0	0	0	0	0	0	46.9431	76.6355	43.6676	10.7262	27.3723	209.536	2e-06	5e-06	4e-06
pseudoScB.84387	0	0	0	0	0	0	0	0	1.06234	0.778963	2.01685	0.999623	2.55725	2.50523	2.75087	3.07326	1.80793	1.35147	1.68675	1.60444	1.07805	1.51168	1.29679	1.01273	0.481046	0	0	1.74706	0.546759	1.01557	1.12117	2.50567	1.20786
pseudoScB.84390	0	0	0	0	0	0	0	0	0.541628	0.450106	1.55064	0.145097	1.46926	1.11131	1.26671	2.21694	3.1768	0.930071	0.567215	0.195857	0.230831	0.381985	0.585039	0.254861	0	0	0	1.69897	0.258986	0.953234	7.98801	2.10552	2.04461
pseudoScB.84391	0	0	0	0	0	0	0	0	0.32379	2.12279	2.17383	0	0.753698	0.300125	0.683085	0.28555	0	0.882502	0.20342	0	0	0.415734	0.058399	0	0.281049	0.218492	0	1.8841	2.92142	0.204145	1.44402	1.80383	5.71339
pseudoScB.84392	0	1.93339	0	0.961325	1.0996	0.732065	2.0033	0.517521	9.92883	5.13408	17.4325	0.929829	14.615	17.595	13.1066	21.351	5.14594	5.58516	5.31624	3.12915	5.39891	7.09853	3.33189	2.58486	0	0	0	4.95527	8.64514	3.53301	32.7872	23.4835	25.4543
pseudoScB.84393	0	0	0	0	0	0	0	0	0	0	0	0	1.72129	2.59588	0	1.76312	0	0.123913	0.086782	0	0.115846	0	0.343128	0.19665	0	0	0	0	0	0	0	0	0
pseudoScB.84396	0	0	0	0	0.061864	0	0	0.250905	4.84222	2.86177	8.09199	1.2172	7.48827	7.02349	6.19509	5.94617	1.91558	1.74689	1.95229	0.955523	2.37923	2.27032	1.78918	2.86341	0.29519	0.195263	0.103962	5.98121	3.39018	2.85987	8.02577	7.10098	6.51246
pseudoScB.84400	0	0	0	0	0	0	0	0	0	0	0	0	0	0	0	0	0	0	0	0	0	0	0	0	0	0	0	0	0	0	0	0	0
pseudoScB.84402	0	0.41602	0	0	0.788894	0	0	0.408735	4.60177	0	1.98614	0	6.45688	9.99097	14.3691	0	1.61594	2.44326	3.09774	0	2.72813	3.79381	0.180518	2.9356	0	0	0	6.4242	0	0	0	2.11385	4.36513
pseudoScB.84403	0	0	0	0	0	0	0	0	2.48353	1.42426	4.82192	2.86738	4.83336	3.96553	6.30575	6.67915	1.22064	1.62757	1.64772	1.70291	2.14517	1.57525	1.6472	2.2775	13.3038	13.3408	11.4763	15.7324	12.3058	15.268	14.5812	15.9815	13.1961
pseudoScB.84404	0	0	0	0.279001	0	0	0.175046	0	3.36504	1.75517	4.60068	1.08583	5.7987	5.90708	7.10585	7.3171	1.29204	3.3764	1.50198	1.26797	1.76686	2.13124	1.55587	1.98806	0	0	0	1.73947	0.752905	0.708847	1.53093	1.73847	2.74238
pseudoScB.84405	0	0	0	0	0	0	0	0	0.118374	0	0.339964	0.110115	0.502799	0.366016	0.407333	0.39432	0	0.1021	0.102434	0	0	0.024657	0	0	0	0	0	0	0	0	0	0.208153	0
pseudoScB.84408	0	0.832053	0	2.87956	1.31415	2.37578	8.5318	0	3.03795	1.85739	2.77595	1.24789	0	2.66133	1.47244	0	0	0	0	0	0	0	0	0	0	0	0.613059	1.83759	0.41588	2.24555	0	1.25977	1.19521
pseudoScB.84410	0	0	0	0	0	0	0	0	0	0	0	0	0	0	0	9.7832	0	0	0	0	0	0	0	0	0	0	0	0	0	0	0	0	0
pseudoScB.84411	0	0	0	0	0	0	0	0	0	0	0	0	0	0	0	0	0	0	0	0	0	0	0	0	0	0.639115	0	0	0	0	0	0	0
pseudoScB.84412	0	0	0	0	0	0	0	0	9.78612	2.7092	16.6321	3.92536	20.0085	15.4161	16.8765	16.4156	0	0	0	0	0	0	0	0	0	0.865796	0.282391	0.856497	0	1.27709	16.2551	13.0303	18.4787
pseudoScB.84413	0	0	0	0	0	0	0	0	9.36968	0	14.0484	0	14.4215	0	0	8.39078	0	0	0	0	0	0	0	0	0	0	0	0	0	0	4.68224	12.0932	16.9049
pseudoScB.84414	0	0	0	0	0	0	0	0	29.2104	13.1133	39.1906	12.607	52.4371	41.086	43.2047	35.2036	0	0	0	0	0	0	0	0	0.673479	0	1.18431	2.13331	3.62404	0	112.576	101.843	102.516
pseudoScB.84417	0	0	0	0	0	0	0	0	2.6189	0.897139	3.71693	1.64224	5.21	3.95589	6.26049	4.4366	0	0	0	0	0	0	0	0	0.585804	0.328494	0	0.436361	0	0.365109	3.16335	3.80108	2.13285
pseudoScB.84419	0	0	0	0	0.132858	0	0	0	0	0	0	0	0	0	0.102105	0.145554	1.26602	1.06728	0.761743	1.05439	0.828963	0.235269	0	0.863391	0	0	0	0	0	0	0	0	0.108129
pseudoScB.84420	0	0	0	0	0	0	0	0	0	0	0	0	0	0	0	0	0	0	0	0	0	0	0	0	0	0	0	0	0	0	0	0	0
pseudoScB.84423	0	0	0	0	0	0	0	0	0	0	0	0	0	0	0	0	5.37086	6.05972	5.51352	11.4259	9.7335	12.7174	9.27713	11.8027	0	0	0	0	0	0	0	0	0
pseudoScB.84424	0	0	0	0	0	0.050478	0.138937	0.066648	2.89527	2.17266	5.68416	1.52233	4.76965	7.4429	7.90132	5.85967	0	0.029434	0.011827	0.127685	0	0	0	0.109251	0.878929	1.11256	1.29292	5.00789	7.09129	3.50328	11.274	12.7377	11.7114
pseudoScB.84425	0	0	0	0	0	2.68342	0.509693	0	16.4553	0	13.0883	6.71677	0	25.6627	33.5076	28.1946	5.33154	1.74729	0	0	0	0	0	3.32793	8.82123	5.0178	18.0432	24.1638	62.8999	14.8704	63.2475	43.6978	36.0574
pseudoScB.84436	0	0	0	0	0	0	0	0	2.61327	2.81096	5.54253	1.2214	4.36239	6.5532	2.33253	3.24286	1.47751	3.01021	1.32857	2.07897	1.42284	2.02942	0.860298	0.664066	0	0	0	0	0	0	0	0	0
pseudoScB.84437	0	0	0	0	0.654814	0.425594	0.178755	0.308208	3.0558	2.01111	9.80417	2.17621	7.67162	7.32503	7.81114	7.75891	1.76117	1.37836	1.29586	1.03877	2.10702	1.73641	1.83613	2.2138	6.6152	5.51481	4.41295	14.0161	9.44252	13.8287	28.7892	26.9879	29.9987
pseudoScB.84439	0	0	0	0	0	0	0	0	0	0	0	0	0	0	0	0	0	0	0	0	0	0	0	0	0	0	0	0	0	0	0	0	0
pseudoScB.84440	0	0	0	0	0	0	0	1.70785	0	0	0	0	2.3268	0	0	0	0	0	0	0	0	0	0	0	0	0	0	0	0	0	0.422195	0	0
pseudoScB.84444	0	0	0	0	0	0	0	0	26.6925	0	29.4321	0	18.8098	33.8037	39.0287	31.5147	0	0	0	0	0.416538	0	0	0	0	0.752071	0	0	0	0	24.1219	22.0823	0
pseudoScB.84446	0	0	0	0	0	0	0	0	0	0	0	0	0	0	0	0	0	0	0	0	0	0	0	0	0	0	0	0	0	0	0	0	0
pseudoScB.84448	0	0	0	0	0	0	0	0	2.54913	0	0	0	0	0	1.38512	0	0	0	0	0	0	0	0	0	0	0	0.560293	0	0	0	0	0	0
pseudoScB.84449	0	0	0	0	0	0	0	0	0	0	0	0	0	0.075551	0	0	0	0	0	0	0	0	0	0	0	0	0	0	0	0	0	0	0
pseudoScB.84451	0	0	0	0	0	0	0	0	0	0	0	0	0	0	0	0	0	0	0	0	0	0	0	0	0	0	0	0	0	0	0	0	0
pseudoScB.84453	0	0	0	0	0	0	0	0	0	0	0	0	0	0	0	0	0	0	0	0	0	0	0	0	0	0	0	0	0	1.1293	0	0	0
pseudoScB.84454	0	0	0	0.443638	0	0	0	0	0	17.0246	0	3.27284	27.195	0	0	20.0361	0	0	0	0	0	17.5175	15.1974	4.8939	0	0	0	0	0	0	0	0	67.5286
pseudoScB.84455	0	0	0	0	0	0	0	0.322487	4.77634	2.36665	6.10499	2.8517	7.96726	4.47585	6.28249	5.15052	0.305918	0.440937	0.426887	0	0.806113	0	0.891387	1.2727	27.7961	15.9956	30.5162	23.2402	37.071	30.1376	53.5212	39.8693	33.1841
pseudoScB.84456	0	0	0	0	0	0	0	0	0	0	0	0	0	0	0	0	0.208873	0	0	0	0.07071	0	0	0.13245	0	0	0	0	0	0	0	0	0
pseudoScB.84458	0	0	0	0	0	0	0	0	0	0	0	0	0	0	3.82817	2.96556	0	0	0	0	0	0.559695	0	0	0	0	0	0	0	0	0	0	0
pseudoScB.84459	0	0	0	0	0	0	0	0	0	0	0	0	0	0	0	0	0	0	0	0	0	0	0	0	0	0	0	0	0	0	0	0	0
pseudoScB.84464	0	0	3.83905	0	0	0.284612	0	0	0	0	0.612078	0	0	0.406015	0	0.305294	0	0	0.381523	0.321508	0	0	0	0	1.91547	0	0.898282	0	0	1.40632	0.411992	0	0
pseudoScB.84465	0	0	4.42917	0	0.724136	0	0	0	0	0	0	0	0	0	0	0	0.78758	0	0	0	0.161653	0	0	0.054167	0	0	0	0	0	0	0.800575	0	0
pseudoScB.84466	0	0	0	0	0	0	0	0	0	0	0	0	0	0	0	0	0	0	0	0	0	0	0	0	0	0	0	0	0	0	0	0	0
pseudoScB.84468	0	0	0	0	0	0	0	0	0	0	0	0	0	0	0	0	0	0	0	0	0	0	0	0	0	0	0	0	0	0	0	0	0
pseudoScB.84469	0	0	0	0	0	0	0	0	21.0577	7.39044	26.478	16.9946	17.8062	46.5114	45.3512	33.1658	0	0	0	0	4.19935	4.43585	11.1418	1.82855	0	0	0	0	0	0	55.5413	82.6712	67.5658
pseudoScB.84470	0	0	0	0	0	0	0	0	2.71361	0	0	0	0	3.2849	0	0	0	0	0	0	0	0	0	0	0	0	0	0	0	0	0	0	2.33845
pseudoScB.84472	0	0	0	0	0	0	0	0	13.1464	0	0	0	10.1562	0	17.5608	14.9084	0	0	0	0	3.16876	4.40464	1.44387	2.92828	0	0	0	0	0	0	31.6622	52.7962	53.5384
pseudoScB.84473	0	0	63.5689	30.1079	0	15.1854	0	0	0	7.45028	0	2.7726	0	0	0	0	0	0.087031	0.012099	0.014562	0.015747	0.129186	0.05369	0.058831	0	0	0	0	0	0	0	0	0
pseudoScB.84477	0	0	0	0.028838	0	0	0	0	0	0	0	0	0.024453	0	0	0	0	0	0	0	0	0	0	0	0	0	0	0	0	0	0	0	0
pseudoScB.84485	0	0	0	0	0	0	0	0	0	0	0	0	0	0	0	0	0	0	0	0	0	0	0	0	0	0	0	0	0	0	0	0	0
pseudoScB.84487	0	0	0	0	0	0	0	0	0	0	0	0	0	0	0	0	0	0	0	0	0	0	0	0	0	0	0	0	0	0	0	0	0
pseudoScB.84488	0	0	0	0	0	0	0	0	0	0	0	0	0	0	0	0	0	0	0	0	0	0	0	0	0	0	0	0	0	0	0	0	0
pseudoScB.84491	0	2.31853	0	0	0	0	0	0	0	1.5606	4.46972	0	0	0	0	0	0	0	0	0	0	0	0	0	0	0	0	0	0.402352	1.96507	0	2.04644	1.16839
pseudoScB.84498	0	1.85003	19.481	1.40806	2.77729	1.48114	1.51422	6.32111	0	0	4.94718	3.41676	4.71982	0	0	11.9009	2.57016	2.73062	1.56308	2.85104	4.07172	2.46314	2.49705	4.30298	16.4347	19.9452	11.7128	29.4564	11.3542	19.5826	18.0706	18.2756	15.5107
pseudoScB.84499	0	0	0	0	0	0	0	0	0	0	0	0	0	0	0	0	3.29108	2.93144	2.91584	9.37076	3.55059	2.1849	1.98587	4.33232	0	0	0	0	0	0	0	0	0
pseudoScB.84503	0	21.8965	19.4972	18.9483	21.495	15.5906	17.0412	0	20.988	21.7833	25.626	0	21.1617	27.2093	18.5009	26.1129	25.359	25.9771	33.6727	6.05662	59.4309	35.6002	18.1206	55.3443	0	0.645601	0	0.434414	0	0.242485	0	0	0
pseudoScB.84504	0	0	0	0	0	3.01221	3.66194	0	0	1.16119	0.763367	0	0	0	2.69083	2.51007	0.079873	0.080301	0.06449	0.097074	0.100681	0.058199	0.116654	0.169662	0.803055	1.22943	0.531302	2.68879	0	1.17265	1.75879	0	4.46195
pseudoScB.84506	0	0	0	2.87369	0	0	3.07699	3.02027	0	0	1.53549	2.66578	2.48338	0	0.655096	2.60126	1.33645	0.543897	2.21131	0.705551	1.07187	0.878106	1.23426	0	0	0.779665	0	0.183556	0	0.445593	0	0.554783	0.163976
pseudoScB.84507	0	0	0	0	0	0	1.90698	0	0	0	0.810256	0	0	0	0	0	0.986492	0.343255	0	0	1.31676	2.25777	0	0	6.63481	8.36046	0	6.00478	0	10.0131	0	1.73202	0
pseudoScB.84510	0	3.10876	0	4.04227	4.2511	1.89528	0	0	7.86794	3.4729	17.9983	0	0	8.63445	4.99515	0	1177.95	926.137	778.683	1617.91	1091.27	500.711	564.988	940.62	0	0	0	0	0	0	0	0	0
pseudoScB.84512	0	0	0	0	0	0	0	0	0	0	0	0	0	0	0	0	0	0.623369	0	0	0	0	0	0	0	0	0	0	0	0	0	0	0
pseudoScB.84517	0	0	0	0	1.59145	1.81535	1.3497	2.04439	5.42022	2.30958	5.69431	1.38282	7.3483	7.07669	7.88273	7.89893	1.8658	1.67153	1.94075	3.71989	1.69473	1.60114	2.03018	1.58493	5.29865	4.91817	4.52108	14.2819	18.9594	14.9947	26.1514	23.1109	21.101
pseudoScB.84518	0	0	0	0	0	0	0	0	0	0	0	0	0.295225	0	0.16643	0	0	0	0	0	0	0	0	0	0	0	0	0	0	0	0	0.187602	0
pseudoScB.84519	0	0	0	0.1296	0	0	0	0	0.292522	0.325845	0.492125	0	0	0.152317	0.269558	0.068113	0	0.023232	0	0	0	0	0	0	0	0.230025	0	0	0	0.102916	0	0	0.134664
pseudoScB.84520	0	0	0	0	0.581774	0.485667	0	0.453481	6.45623	3.87352	12.3816	0	10.0811	8.92904	11.8856	10.7101	2.52324	2.03899	2.2775	2.66916	1.8961	2.92064	2.6783	3.72699	12.0586	8.95754	9.69759	12.4067	9.06119	14.0962	31.044	28.1094	20.8915
pseudoScB.84521	0	0	0	0.125568	0.500664	0	0.381135	0.551035	6.86857	4.75456	13.8046	2.87445	15.3601	13.3671	13.9569	14.1869	3.27738	3.83852	3.59375	3.82097	4.35619	3.89346	3.7655	4.08193	1.9534	1.58152	1.46784	1.31794	3.49829	2.14111	5.44773	3.6157	7.14645
pseudoScB.84523	0	0	0	0	0	0	0	0	0	0	0	0	0	0	0	0	0.355051	0.712517	0.456075	1.21527	0.484319	0.635814	0.638862	0.900041	0	0	0	0	0	0	0	0	0
pseudoScB.84527	0	0	0	0	0	0	0	0	0	0.401302	2.11704	0	0.491238	0	1.51939	1.01771	0.506849	0	0	0	0	0.611291	0	0	0	0	0	2.4003	5.10041	1.09073	8.79486	6.74523	9.25063
pseudoScB.84474	0.002903	0.002939	0.028061	0.005347	0.005923	0	0.019022	0.021416	0.006153	0.024393	0.041584	0.014122	0.003254	0.002896	0.016301	0.016486	0.004917	0	0.000449	0.000552	0	0	0	0.000521	0.004727	0.008485	0.024375	0.01322	0.005828	0.005992	0.005646	0.011626	0.004008
pseudoScB.83416	0.025828	0	0	0	1.78734	1.09381	1.81499	1.66636	7.53829	4.64391	10.5646	4.05902	13.3129	13.4477	12.7898	10.5612	2.88156	3.92182	3.8977	3.25363	2.98325	2.60253	2.87976	2.95745	2.88613	2.1922	2.65335	10.9357	16.1144	8.82858	38.037	35.3675	28.7106
pseudoScB.83814	0.0259	0	0	0.041532	0.730763	0.90967	0.729967	1.26976	2.22293	1.54382	3.03436	1.20795	3.82265	3.75167	4.25052	3.53931	0.514315	0.602306	0.718771	0.672341	0.881165	0.661058	0.797522	0.799113	0.792642	0.563164	0.579398	6.79857	8.09182	4.76721	9.47378	9.16424	8.3783
pseudoScB.84126	0.029112	0	0	0	0	0	0	0	1.37424	1.04502	9.36533	2.92253	13.7433	1.67281	2.63217	7.33711	3.64951	4.4006	4.0591	2.22367	0.391411	0.24037	2.77969	0.192443	0	0	0	0	0	0	33.1591	2.3304	14.5735
pseudoScB.84332	0.034018	0	0	0	0	0	0.043278	0	0.191044	0	0	0.093941	0	0.051632	0	0.107232	0	0.010603	0	0	0.026662	0.020528	0.013224	0	0	0	0	0.069893	0.195578	0.34763	0.721756	0.834476	0.81031
pseudoScB.84071	0.03515	0.033869	0	0	0.960444	1.04769	1.09254	1.39071	2.71829	3.76695	8.67947	1.36003	5.19951	5.24896	4.17426	4.54378	2.02308	2.07993	1.48413	2.10242	2.31465	1.7154	1.95087	3.49519	0.941762	0.315239	1.37227	0.376798	0.183425	0.233633	8.28105	7.98438	5.95742
pseudoScB.84186	0.037684	0	0	0	0	0	0	0	1.36297	0.692101	1.79404	0.430983	2.69296	1.9412	2.30987	1.97975	0.359577	0.624059	0.637035	0.602729	0.549893	0.45649	0.310324	0.421439	0	0	0	0	0	0	2.01944	1.40737	1.75002
pseudoScB.84336	0.038555	0	0	0.030911	0	0	0	0	1.47391	0.938977	2.25141	0.115811	3.64125	2.42617	2.77726	2.64936	1.31167	1.13023	0.949439	0.427876	0.67727	0.523511	0.205549	0.46739	0	2.50526	0	0	0	0	0	0.754668	0.106785
pseudoScB.84237	0.03896	0	0	0	0	0	0	0	4.04604	1.43943	5.19484	1.54215	5.92139	5.56067	5.75326	4.06193	2.08056	1.40969	2.11434	0.402442	1.2811	1.52778	1.55212	0.917903	1.13712	1.30265	1.28945	15.0993	17.454	7.90098	22.5683	18.641	20.2509
pseudoScB.83541	0.04053	0	0	0	0	0.014537	0	0	2.30838	1.04185	3.29474	0.730813	3.79935	2.8716	1.77799	3.61726	1.75975	2.41373	2.45117	0.637415	1.73647	2.13153	1.78962	1.08485	0.760833	1.00674	0.849007	1.60097	1.11658	1.16925	5.65673	5.89304	5.53195
pseudoScB.84226	0.040773	0.03929	0.251267	0	0	0	0	0.03508	0.193731	0.32	2.59428	0.242528	2.58085	0.427642	0.284828	0.187512	0.028076	0	0	0	0	0	0.01036	0	0.170415	0.294486	0	1.20983	0.95475	1.60857	4.10896	3.60445	3.22863
pseudoScB.83757	0.041832	0	0	0	0	0	0	0	0	0	0	0	0.040489	0	0.113011	0	0	0.064546	0	0.033089	0	0	0.056732	0	0	0	0	0	0	0	0	0	0
pseudoScB.83917	0.042411	0	0	0	0.077273	0.030496	0.084039	0.036489	0.56541	0.117029	0.388359	0.149364	0.982464	0.289865	0.589574	0.540261	0.035767	0	0.03615	0	0.072298	0.130449	0.231655	0.354993	0.33839	0.467995	0.283516	0.357837	0.237007	0.313297	1.69329	1.58339	1.7124
pseudoScB.84275	0.044666	0	0	0	0	0	0	0	0.17017	0.164243	0	0	0.180011	0.08695	0	0.248963	0	0	0	0	0	0	0	0	0.277178	0.184836	0.398008	0.303016	0.071759	0.296989	0.32832	0.075789	0.200651
pseudoScB.83397	0.045318	0	0	0.07265	0.343227	0.423834	0	0.317871	1.00727	1.51294	2.49054	0.863316	2.84865	3.67863	3.98615	4.48529	0.189716	0	0.116545	0	0.117495	0.137797	0	0.018595	0	0	0	0.069475	0.049122	0.045048	0.078745	0.171047	0.240022
pseudoScB.83576	0.045507	0	0	0	0	0.037057	0	0	0.313098	0	0.474513	0.475184	0.776444	0.458501	0.08385	0.348284	0.38053	0.284324	0.034505	0.021314	0	0	0.029365	0	1.78781	1.02445	1.54268	1.07728	0.956358	1.77769	1.51673	2.03223	1.94857
pseudoScB.83910	0.04649	0	0	0	0	0	0	0	2.70156	1.45348	5.57789	1.06501	5.9502	4.02879	3.99374	4.0354	0	0	0	0	1.48253	1.69443	1.4809	1.4342	1.29976	1.71606	1.05007	2.7306	0.870647	1.59803	15.8724	10.9383	13.9999
pseudoScB.83856	0.046759	0	0	0	1.70361	1.65124	1.64055	3.03032	5.79339	3.2049	12.5126	3.51747	17.1446	10.0184	11.8026	6.0702	4.78091	4.08581	5.22053	3.70217	3.90893	5.12637	3.75735	2.55301	0.699515	0.991269	0.49239	3.67767	2.76192	3.38595	27.1155	18.7455	19.312
pseudoScB.84077	0.046759	0	0	0	0	1.06093	0	0	6.32995	6.49806	6.09197	0	3.48794	9.09056	6.12728	7.51682	2.47195	2.19623	0.696599	1.44619	0	4.28188	2.27467	1.49674	0	0	0	0	0	0	4.82823	0	0
pseudoScB.83454	0.049148	0	0	0	0	0	0	0	0.056707	0	0	0	0	0	0.040506	0.103095	0.173846	0.079961	0.414798	1.0909	0.230871	0.365388	0.235949	0.149085	0	0	0	0	0	0	0	0	0
pseudoScB.84057	0.050932	0.03796	0.161843	0.126312	0.129858	0.178918	0.229772	0.091971	75.079	32.9184	157.038	24.4862	137.356	94.3776	64.7308	98.4312	34.7755	54.7723	55.7821	5.00631	54.9265	41.0714	35.7554	46.6034	0	0.080829	0	0.784574	0.135518	0.077302	58.3321	62.2934	54.3798
pseudoScB.83467	0.054191	0.045503	0.094651	0	0	0.075037	0.047271	0	0.107139	0	0	0	0	0.048415	0.049818	0.045184	8.79894	3.56535	3.73355	18.1598	6.63004	3.38542	3.42498	6.70736	0	0	0	0.02295	0	0	0	0	0
pseudoScB.83512	0.054801	0	0.111214	0.084374	0	0.036623	0.131275	0	0.168329	0.241957	0	0.102982	0.054094	0	0.041818	0	2.48394	1.51691	1.2112	4.87021	2.24054	1.17532	1.05124	2.83106	0.084632	0.094185	0	0	0.057405	0	0	0	0
pseudoScB.83210	0.055268	0	0	0	0	0	0	0	5.93284	3.57839	9.12727	2.33196	8.89993	7.92436	9.15186	8.46196	2.77317	3.76163	3.6569	2.22227	3.54148	3.32953	2.85388	3.22037	0	0	0	0	0	0	0	0	0
pseudoScB.83292	0.056052	0	0	0	0.118395	0.0426	0	0	0	0	0	0	0	0	0	0	0	0	0	0	0	0	0	0	0	0	0	0.02696	0	0	0	0	0
pseudoScB.84013	0.057713	0	0	0	0.074578	0.043093	0.074453	0.021498	4.12986	2.49473	5.54854	2.02097	6.19023	8.47545	6.94829	7.38537	0	0.004107	0.009913	0.016858	0.033055	0.003973	0	0	5.40897	5.21005	5.14341	8.1275	5.12451	6.63257	9.27428	9.07026	10.8924
pseudoScB.83266	0.057924	0	0.237707	0	0	0.234673	0.114761	0.049844	4.32986	3.09578	5.98628	2.19302	6.68272	9.16644	7.8962	8.65155	4.04705	4.39508	3.34047	3.77663	4.01577	3.70858	3.11218	5.00512	0.886655	1.04552	2.05945	1.49812	0.693761	1.1484	1.16434	1.29735	1.67605
pseudoScB.83584	0.058286	0	0	0	0.315437	0.121837	0.167567	0.14622	3.80763	2.3001	9.56201	3.10421	8.13905	9.33886	9.67694	8.25126	2.3514	2.02668	1.82489	2.44528	3.85586	3.37161	4.1738	4.73534	7.32681	4.90742	5.28053	6.08821	4.36294	6.56269	13.112	12.1209	10.9677
pseudoScB.84137	0.059852	0	0	0	0	0	0	0	1.37021	0.661793	2.3585	0.317141	1.45051	2.16222	2.15804	3.00474	0	0	0	0	0	0	0	0	0.742596	0.990304	0.133063	0.813001	0.651083	0.884862	1.25521	1.62326	1.61175
pseudoScB.83924	0.059922	0	0	0	0	0	0	0	2.34353	2.81594	4.66762	1.42882	4.23564	3.51046	5.00862	4.53627	0	0	0	0	1.20589	1.60895	0.976412	1.42473	0.106209	0.413108	0.399653	0.261635	0.451912	0.314959	0.251334	0.457072	0.627521
pseudoScB.84128	0.060488	0.086427	0.124257	0	0.110273	0.12901	0	0.125097	2.67722	3.15837	6.12812	1.5228	4.16978	5.21111	5.52546	4.63483	0.664811	0.831883	0.622806	0.54233	1.46648	1.41239	1.05672	2.33982	0.41848	0.085586	0	1.37436	0.798386	0.207823	0.122337	0.30289	0.217955
pseudoScB.84196	0.061518	0	0	0	4.3227	3.95158	2.92867	3.25374	22.2088	7.69914	50.8283	8.11678	42.7786	28.9654	19.285	31.9847	9.21027	16.0504	14.931	0.284691	10.5162	11.6471	9.13955	8.09158	0	0	0	4.90473	5.60794	1.61713	20.7586	30.3654	14.9039
pseudoScB.83879	0.063057	0	0	0.202141	0	0.092382	0.062557	0.108528	3.88835	2.92224	5.01612	1.94186	5.95853	7.89154	9.26134	8.91455	2.13271	1.71628	2.39451	2.89116	2.61069	1.90292	1.39746	1.71231	2.62857	2.74249	1.89335	2.55145	0.980683	3.04262	9.75707	10.3934	10.8137
pseudoScB.83342	0.063424	0.061109	0.065142	0	0.837532	1.2755	1.35013	1.06397	0.904976	1.94933	5.68906	0.735473	2.39178	2.09333	1.76113	2.04404	0.350412	1.12049	0.988136	0.358122	0.447531	0.48888	0.659277	1.71249	0.140602	0.109397	0.070766	2.8708	3.48703	3.60625	6.06794	6.27889	5.3944
pseudoScB.84407	0.064899	0.062845	0.059575	0.22632	0	0.04624	0.065796	0.027284	0.481863	0.47966	0.405717	0.284092	0.501223	0.376101	0.377509	0.373932	0.514686	0	0	0.20967	0.649292	0.361294	0.247193	0.221605	0.430019	0.125985	0.567567	0.141351	0	0.561545	0.303382	0.321239	0.366511
pseudoScB.84438	0.065643	0.126555	0	0.105212	0.059844	0	0.065133	0	1.25302	1.69508	4.99413	0.812398	2.32195	1.98923	2.4223	1.72667	0.922946	1.72701	1.09961	0.692893	1.1658	0.855087	0.229605	1.68758	0.058167	0	0	0.031859	0	0.145601	3.02699	2.83625	1.76706
pseudoScB.83374	0.067458	0	0	0	1.08379	1.26699	1.18128	0.69126	1.94682	1.62356	2.93942	0.660532	4.85103	3.35725	3.76521	3.28515	2.5642	2.66702	1.7886	1.87765	1.77849	1.73776	1.81002	1.9014	0.239094	0.185985	0	4.43507	3.37784	3.17602	8.53526	6.73406	6.16123
pseudoScB.84356	0.067719	0.28701	0.055641	0.023518	0.248713	0.594731	0.49643	0.104843	0.231487	2.25666	1.13853	0.841124	1.13759	0.41364	0.728444	0.409172	0.28106	0.278066	0.351936	0.22384	0.402212	0.355868	0.298695	0.605063	0.120144	0.158933	0.060593	0.150596	0.070382	0.069961	1.14106	1.15144	0.9753
pseudoScB.83422	0.06814	0	0.116857	0	0	0	0	0	0.071712	0.129103	0	0	0	0	0	0	2.13293	0.898072	0.926947	3.22837	1.03958	0.646311	0.817847	1.40157	0	0	0	0	0	0	0.068386	0	0
pseudoScB.83396	0.069187	0	0	0	0.708558	0.47211	0.527783	1.87085	3.90961	2.89267	5.12538	1.10373	4.89735	5.16481	4.60148	6.52727	0.771107	1.92797	1.54772	2.07245	1.20574	0.965807	0.615914	0.52487	0.072851	0.097551	0.044438	2.88978	2.6159	2.50186	7.3229	6.17512	3.77118
pseudoScB.83799	0.069635	0	0	0	7.5861	7.88376	7.7987	6.52276	4.28575	2.3456	7.60726	1.49908	6.82524	4.16392	4.04354	7.20638	1.00462	2.18262	2.136	1.33833	0.667619	2.24881	1.01528	1.33695	0	0	0	10.3041	15.2453	9.13961	20.2131	28.8384	22.5148
pseudoScB.83810	0.069635	0	0	0	0.81067	1.49409	1.8629	1.65185	2.79325	1.25021	3.78366	0.573388	3.1523	7.9906	9.04693	4.95331	1.39138	0.560631	2.43383	1.43277	2.56823	1.22305	2.35996	2.09654	0	0	0	5.1913	6.55243	2.57416	17.0294	12.0388	17.3505
pseudoScB.84065	0.071607	0	0	0	0	0.085917	0	0	1.96152	1.50217	4.51861	1.03852	2.80644	3.46472	4.32058	3.77024	0.915765	1.43217	1.35308	1.05805	1.26321	2.0954	1.45389	1.99707	0.218072	0.178024	1.04799	0.939527	0.074723	0.767996	10.9542	11.8384	8.90988
pseudoScB.83956	0.071858	0	0	0	0	0	0	0	3.54674	2.87121	16.6321	1.28826	9.70575	5.19297	3.41089	6.15663	4.29756	8.65607	5.85281	0.094603	5.48947	6.04544	4.2017	5.85051	0	0	0	0	0	0	0.158205	0.630325	0.26651
pseudoScB.83414	0.071959	0	0	0	0.656269	0.57324	0.428576	0.619302	3.18606	2.05928	5.54449	1.21327	5.81563	6.12788	9.42999	6.43775	1.95625	2.64193	1.75096	2.39171	1.92893	2.13469	1.51934	1.58438	2.5595	2.22175	2.72934	4.08925	2.40462	2.95688	4.53386	5.78521	5.59352
pseudoScB.84435	0.072601	0	0	0	0.028894	0	0.031566	0	12.543	7.75333	32.3051	6.1441	30.3348	18.1281	16.256	19.8273	6.01838	7.80889	7.85645	3.89688	4.41868	4.82886	5.74332	4.06208	0.767459	0	0.596826	1.16558	0.845571	0.732267	36.348	36.7858	29.9668
pseudoScB.84187	0.072617	0.104956	0	0	0.033071	0.026091	0.07192	0.062474	0.525855	0.300462	0.150058	0.407883	0.99435	0.85137	0.910416	1.29491	0.023107	0.023136	0	0	0	0	0	0	7.19554	6.16234	9.42621	7.66235	6.94293	6.82036	6.51505	1.5549	7.58454
pseudoScB.84311	0.072622	0	0.298368	0.232782	0	0	0	0.062501	0.390669	0.452193	0.316094	0	1.8261	0.271729	0	0.216144	0	0	0	0	0	0	0	0	0	0	0	0.244097	0.230372	0.19056	0	0.203458	0
pseudoScB.84318	0.073609	0.177316	0.38185	0.118012	0.310342	0.220318	0.110469	0.146572	2.49489	2.69692	5.63698	2.43426	4.56581	6.27572	6.55228	3.70324	0.997644	1.33695	1.31107	0.87947	1.4679	1.65967	1.49767	0.996289	5.12483	6.04326	4.01382	14.3222	25.2075	10.2661	19.5144	18.4199	13.5487
pseudoScB.84181	0.073766	0.071066	0.050508	0	0.107831	0.105294	0.034934	0.031718	6.72773	2.5965	10.3627	2.58607	11.0547	11.1745	10.12	12.9621	0.505605	0.498692	0.575281	0.274077	1.22165	1.81543	0.696132	0.367242	2.76586	2.62535	3.24796	4.02496	2.30276	3.14463	8.06821	8.74576	9.36578
pseudoScB.83413	0.074307	0	0	0	0	0.268073	0.263374	0	1.7214	1.16059	1.61284	0.711355	2.72707	2.21027	3.34024	3.13294	5.40984	5.34891	4.69268	5.67584	2.38335	2.45556	2.02024	3.73494	1.23767	0.787677	0.540253	0.897761	0.218505	0.827026	2.32532	2.12842	2.73822
pseudoScB.83772	0.07436	0	0	0	0.156044	0.052355	0	0.192744	0	0	0	0.460605	0.5695	0	0	0	0	0	0	0.042973	0	0	0	0	0	0	0	0	0	0	0	0	0
pseudoScB.83363	0.074383	0	0	0	0.711404	0.614746	0.478874	0.831921	1.19301	1.84411	2.30645	0.916062	1.83347	5.20474	4.17059	4.37209	1.88149	1.35066	1.01579	0.650106	1.35003	0.94898	1.10003	1.28344	0.230829	0.384841	0.580533	4.83014	4.40651	3.72338	11.0641	8.49337	9.66995
pseudoScB.83658	0.074632	0	0	0	0	0.154496	0.453713	0.065586	1.99763	2.42619	5.05352	1.45373	3.80256	5.34664	4.26918	4.40642	1.19224	1.05389	1.50066	1.31941	1.78109	2.11859	1.39948	2.00641	1.91539	1.37432	1.51061	8.6764	8.63314	7.77667	20.065	18.1109	16.4014
pseudoScB.83287	0.074816	0	0	0	0	0.175144	0.072721	0.134542	0	0	0.074352	0	0.080574	0	0	0	0.114423	0	0	0	0	0	0	0	0	0	0	0	0	0	0	0	0
pseudoScB.83401	0.075435	0	0	0	0.226567	0.301261	0.457976	0.213227	4.17618	2.17764	7.09132	1.32892	7.38183	6.85693	5.17937	6.77298	2.75125	3.27393	2.67537	2.00214	1.53825	1.7696	1.5357	1.58089	0	0	0	1.43545	0.736239	0.755285	1.92311	2.04271	1.63911
pseudoScB.84262	0.075678	0	0	0	0	0	0	0	1.45346	1.14706	2.20981	0.808094	2.82993	2.18053	3.47195	1.9704	0.378699	0.394218	0.367677	0.573047	0.619033	0.367527	0.455615	0.474325	0.034097	0	0	0	0	0.028402	1.41924	1.54177	2.07028
pseudoScB.83989	0.077968	0	0	0.125548	0.371857	0	0.274671	0.275825	0.348611	0.16328	0.83344	0.0758	0.077071	0.074998	0.347922	0.061745	0.015934	0	0	0	0	0	0	0	0.63113	0.450485	1.08596	0.213025	0.661022	2.26455	0.166134	0.752588	0.547146
pseudoScB.84269	0.078899	0.042929	0.242806	0	0.291077	0.293853	0.342665	0.332333	3.41276	2.12727	5.76976	1.38915	6.02076	5.32994	5.09427	5.0822	1.30641	1.46874	1.27792	1.20106	1.55591	2.04652	2.0049	1.49806	0.104901	0.10882	0	8.02335	10.2586	6.08849	18.4797	16.4681	12.8489
pseudoScB.84257	0.079553	0	0.070065	0	0	0.03245	0.030383	0	2.12407	1.4639	2.15526	0.947836	3.03258	2.27709	3.25032	2.79445	0.668875	0.992516	0.678416	0.856444	0.827352	0.647237	0.629759	0.413113	5.17877	4.62635	5.33514	8.41632	8.69091	9.13305	7.07575	8.73143	9.17972
pseudoScB.83978	0.081005	0	0	0	0	0.116855	0	0.138037	3.97269	1.14385	5.65069	0.807111	3.07046	3.15531	7.55955	4.4119	1.76777	1.35685	1.68618	1.18151	1.2637	1.65473	1.06902	1.72439	0.979621	1.31641	0.798808	1.9344	1.5728	1.78524	13.3553	13.4148	13.4751
pseudoScB.83698	0.082571	0	0	0.26465	0	0.228168	0	0	3.67502	1.89545	6.92654	0	6.83665	6.48404	6.29617	8.16649	2.14874	1.47685	1.39538	3.06729	2.38091	2.86894	3.31986	3.39567	10.1686	9.32815	0	5.51732	0	9.26511	0	0	0
pseudoScB.84300	0.082936	0	0	0	0	0	0	0	0.835013	0.379571	0.971023	0.276255	1.48128	1.23601	1.86605	1.63549	0.222871	0.183302	0.176799	0.204597	0.149764	0.109711	0.185674	0.106705	0	0.022898	0.037089	0.048125	0.037229	0.171382	0.488977	0.733142	0.808601
pseudoScB.84098	0.083924	0	0	0	2.37321	2.83512	2.23296	2.745	4.14766	4.92732	9.94926	1.46489	6.85708	6.14957	5.70451	5.97158	1.16184	5.12349	3.85465	0.488249	3.43452	2.50707	0.875371	5.61436	0	0.067733	0.27968	0.059669	0.148981	0.087691	1.52894	1.88443	1.25887
pseudoScB.83597	0.084478	0	0	0	0.462368	0.58407	0	0.146825	0	3.02047	0	0	0	3.45544	2.27751	2.82096	0	2.34996	0	3.33953	0.963503	0	0	0	5.44882	0	0	0.643175	0	0	0	0.930516	0
pseudoScB.83968	0.084594	0.081518	0.083822	0.065419	0.039893	0.029337	0.043388	0.113024	5.1225	3.46894	7.28012	2.48715	6.39244	8.65652	8.61637	7.66577	2.54753	2.76549	3.14013	2.15389	2.42745	2.13438	2.60184	2.33512	0.344901	0.160963	0.195114	0.614249	0.105279	0.057597	13.749	12.854	11.8475
pseudoScB.83696	0.084968	0	0	0	1.47333	1.78438	1.4448	2.04785	2.35704	2.22088	5.45902	0.838126	4.1872	4.3408	5.65725	5.93848	1.06522	0.506201	1.03787	1.07018	1.29672	1.30761	1.38046	1.30314	3.78736	3.87716	3.72748	13.525	9.90795	13.5289	20.4852	17.396	18.3146
pseudoScB.83253	0.085085	0	0.570112	0	0	0.158918	0.084047	0.177588	0	0.154038	0.063324	0.168086	0	0	0.230576	0.053359	0.466436	0.347115	0.152493	1.22395	0.78039	0.700734	0.479868	0.875114	0	0.046619	0	0	0	0.049503	0.075348	0.137945	0.047064
pseudoScB.83554	0.085966	0	0	0	0.235269	0.558944	0.683273	0.813958	2.38419	1.90951	4.33778	1.22164	3.95088	3.46975	5.29635	5.14444	0.698371	0.77359	0.520261	0.745304	0.667928	1.0101	1.20994	1.46916	2.51276	2.13243	1.33323	2.88642	1.47235	3.54301	11.3425	12.8325	10.7906
pseudoScB.84003	0.086111	0	0	0	0.09995	0.06557	0.085553	0.074194	2.05784	1.434	4.10317	1.1459	3.70794	4.31037	3.59399	3.36449	1.31387	1.51361	1.11566	0.651931	1.81443	1.86167	2.02953	0.772197	2.52007	1.63824	2.09135	3.24452	1.31012	2.43299	6.20025	5.70704	5.98503
pseudoScB.83534	0.087136	0	0	0	0	0	0	0	0	0	3.57551	3.00777	0	9.9297	11.6052	0	0	0	0	0	0	3.71467	0	0	0	0	1.02726	0	0	0	0	0	0
pseudoScB.84110	0.087583	0	0	0	0.159191	0.189928	0.087024	0.075389	2.26234	1.62099	5.14306	0.932629	3.82407	4.69586	5.3511	4.01635	0.747529	1.52086	0.912386	0.759452	1.43381	1.5227	1.89593	1.75393	1.15037	1.40713	0.886266	1.24161	0.802174	1.53698	17.3083	18.1533	15.6637
pseudoScB.84316	0.088331	0	0	0	0	0.020088	0.083089	0.024069	3.13394	0.973143	4.10651	1.09541	3.08725	4.01627	3.66619	2.69758	1.33208	1.23976	1.02565	0.842141	1.13061	0.953891	0.769239	0.928234	1.25625	1.54482	1.02928	1.75025	1.9515	3.40138	1.89852	1.632	1.42501
pseudoScB.83776	0.088864	0.064206	0	0	1.62247	3.30841	2.34433	2.46229	3.18051	2.23115	4.05341	0.770299	4.61986	5.30498	5.4854	5.26206	1.10211	1.12374	1.03751	1.11532	1.10546	1.09781	1.20498	0.665829	0.053112	0	0	8.78546	4.99768	5.49574	13.6282	15.6849	11.3227
pseudoScB.83279	0.089145	0.082433	0	0	0	0	0	0.104285	0	0	0	0	0.09706	0	0	0	0	0	0	0.053186	0	0	0	0.041964	0	0	0	0	0	0	0	0.10819	0
pseudoScB.83768	0.09	0	0.184876	0.080795	1.33614	2.09942	1.46125	1.37286	4.30018	3.68136	8.35843	1.7466	11.3102	7.36492	8.37152	7.19605	2.15046	2.36417	2.67516	3.46174	2.4735	2.9174	2.52712	3.29447	1.39387	1.1624	2.57836	11.3649	8.99073	4.23435	17.2808	16.7152	15.4591
pseudoScB.84170	0.091739	0	0	0	1.05851	1.17192	1.74037	1.66775	4.28433	2.25795	8.28535	1.68118	5.33056	8.20575	8.63259	8.96537	4.70947	4.06375	3.43894	1.94333	3.62773	3.9166	2.78118	2.93975	0.243174	0.121164	0	0	0	0.271499	9.67828	9.16308	7.28844
pseudoScB.84189	0.092152	0	0	0	1.45726	1.94778	2.10659	1.7127	0.814239	0.557519	3.14077	1.29264	7.08992	9.20472	8.80225	5.05042	1.76708	1.86871	1.54017	0.647638	1.49184	2.52074	1.30658	1.95883	2.74678	1.66159	0.700069	4.49882	3.57067	2.86439	2.04865	2.19521	1.86788
pseudoScB.83407	0.092214	0	0	0	2.14535	2.02255	1.09829	2.00463	5.58899	4.74434	12.9326	2.35419	11.1777	10.2754	11.4791	11.269	6.8282	6.65458	5.87006	5.07279	2.83948	2.75161	3.29714	3.12454	0	0.046866	0	3.96839	3.9509	3.19548	12.6961	13.2442	13.3944
pseudoScB.83906	0.094098	0	0	0	0	0	0	0	3.78233	2.47228	4.92947	1.54781	4.9335	4.54201	4.62828	5.13232	0	0	0	0	3.33635	4.33852	2.50771	3.61847	17.901	17.9884	20.0349	15.3102	9.56639	16.5527	37.4117	33.2574	35.1264
pseudoScB.83225	0.096491	0	0	0	1.7434	0.800469	2.15074	0.313875	2.63799	1.61852	5.3032	0.604907	3.29406	4.43201	3.44159	3.48358	0.684154	0.813987	1.00291	0.188342	1.27533	1.99402	0.558342	0.797915	0	0.182714	0	3.90968	2.84905	1.06343	6.01232	5.08026	6.29637
pseudoScB.83553	0.096815	0	0	0	0	0	0	0	4.27564	2.86174	6.35875	2.41206	6.76555	8.09379	7.53304	6.54997	1.57343	1.58268	2.05753	1.99388	1.81614	1.94736	2.24957	2.15606	0.762993	0.529969	0.696212	1.21424	0.987529	0.725657	18.2403	15.4206	13.4443
pseudoScB.83526	0.098061	0	0	0	0.441316	0.070957	0.27252	0.541917	2.04391	1.18694	6.34255	1.16946	4.07758	3.78001	5.39884	3.73815	1.31035	1.16899	0.785246	1.26952	1.68635	2.1147	2.03611	2.96953	8.66922	6.77282	4.81898	6.3428	6.2493	8.13907	18.3628	18.2846	16.7265
pseudoScB.84268	0.098061	0	0	0	0	0	0	0	9.76486	3.69659	8.35245	6.45102	12.9541	20.934	28.0893	24.4266	6.07933	0.695243	1.64261	20.2532	2.0304	1.91669	4.44598	0.767447	0.260507	0.202602	0.433822	0.509362	2.79921	8.87955	13.7706	9.22466	4.88127
pseudoScB.83761	0.098127	0.041905	0	0	0	0.181134	0	0	0	0	0.220306	0.207888	0.177084	0.063802	0.046598	0.038521	0	0	0	0	0	0	0	0.012957	0	0	0	0.032844	0	0	0	0	0
pseudoScB.83218	0.099563	0.088976	0	0.153613	0	0	0	0.146577	0.30798	0	0.240729	0	0.108837	0	0	0.173446	1.75115	1.34991	1.19396	5.09633	2.74132	0.552258	1.05625	1.7969	0	0	0	0	0.113685	0	0	0	0
pseudoScB.83717	0.09978	0	0.204982	0	0.728512	0.794111	0.496103	0.77309	1.71999	1.1101	3.84707	0.976038	1.82433	4.91165	3.77938	2.94777	1.36491	1.06945	1.28592	1.40182	1.34309	1.00477	1.31192	0.858505	2.47393	2.40501	2.64796	0.971027	0.375106	2.06831	3.23149	3.28935	4.69088
pseudoScB.83961	0.100162	0	0	0	0	0	0	0.043092	5.18844	2.15242	5.53416	2.2053	8.47391	7.89443	9.55533	7.71704	2.49479	2.25634	2.3851	2.63039	2.46513	2.47053	1.83316	2.13492	0.355135	0.690707	0.334451	1.43238	0.204058	0.740129	13.9877	12.2328	11.2261
pseudoScB.83586	0.100177	0.093037	0.193567	0	0	0	0	0.081753	0.094145	0.091178	0	0	0	0	0	0	0	0	0	0	0	0	0.030229	0	0	0	0	0	0	0	0	0	0
pseudoScB.83456	0.100217	0	0	0	0	0	0	0	0	0	0.130688	0	0	0	0	0	0	0	0	0	0	0	0	0.01781	0	0	0	0	0	0	0	0	0
pseudoScB.83689	0.100247	0.035765	0.035253	0	1.44097	1.81659	1.699	1.57889	4.05013	1.04925	5.75766	1.45963	4.29246	4.64999	3.14556	3.5372	2.86815	4.63143	4.8322	0.720311	2.05011	3.06848	2.12301	1.26015	0	0.825545	0.898457	5.67065	4.99416	4.68331	7.10407	9.57076	6.26337
pseudoScB.83763	0.100654	0.077724	0	0.129315	0.954445	0.607699	1.20739	0.68177	4.32094	2.5868	11.8719	1.52577	9.51204	6.36234	5.29542	6.70701	2.08781	3.11732	3.31126	2.46625	1.91849	2.20832	1.62693	2.79575	0.321759	0.472848	0.634445	3.74623	3.97457	5.58678	19.6299	14.7237	14.0675
pseudoScB.83477	0.101558	0.099045	0	0	0.096863	0	0	0	0	0	0	0	0.105731	0	0	0	0.764347	1.78811	0.694859	0.397731	1.44598	1.04751	0.579084	0.353376	0	0	0	0	0.10433	0	0	0	0
pseudoScB.83442	0.104433	0	0.093718	0	0	0	0.045855	0	0	0	0.107928	0.08868	0	0	0	0.148785	0.424213	0.425768	0.40196	0.944104	0.753382	0.284916	0.205566	0.408693	0	0	0	0.022097	0.044712	0.035549	0	0	0
pseudoScB.84367	0.104793	0.201918	0	0.168024	0.190837	0.263275	0.07779	0.112682	0	0	0	0	0	0	0	0	0	0	0	1.23054	0	1.33616	0	0	1.30108	1.48238	1.81364	2.05372	2.01086	1.27654	1.57077	1.55776	0
pseudoScB.84163	0.106805	0	0	0	0	0	0	0	0	0	0	0	0	0	0	0.07641	0	0	0	0	0	0	0	0	0	0	0	0	0	0	0	0	0
pseudoScB.83305	0.107182	0.054384	0	0	1.51867	1.68233	0.981825	0.452452	5.02684	2.03046	5.15628	1.51403	5.71669	5.59355	7.41094	6.16166	2.71522	2.13306	1.93693	1.29546	1.82241	2.38382	1.63251	2.30402	0.100016	0.272321	0.125499	5.09087	7.60702	5.43079	15.6898	13.4062	11.7849
pseudoScB.84232	0.108684	0.052354	0	0	0.742232	0.780224	0.349625	0.444094	2.73845	2.5658	6.01975	1.78952	5.95256	6.32429	6.22584	5.83643	1.46899	1.88662	1.66371	1.3408	1.77558	1.81309	1.6619	2.05191	0.096383	0.149988	0.242675	0.026298	0.083477	0	3.45793	4.1772	4.15435
pseudoScB.83754	0.108901	0	0	0	0	0	0	0	2.83363	2.42657	5.78662	1.06696	4.56598	4.86957	7.00215	5.76679	1.21482	1.57297	1.2056	1.28197	1.39623	2.28657	1.35195	2.61926	0.098181	0.431757	0	0.81879	0.327933	0.935833	7.20062	5.32161	4.19891
pseudoScB.83552	0.110665	0.426992	0.227347	0	0.202066	0.160323	0.220242	0.476403	1.06094	1.02773	1.82947	0.887377	1.56368	1.96555	2.2811	1.85658	0.771452	1.06308	0.950821	1.40066	0.975692	0.990335	0.88291	0.989579	1.43278	2.17431	2.68824	3.18324	1.89352	3.92838	6.97955	5.72226	4.33157
pseudoScB.84376	0.112365	0	0	0	0	0	0.108961	0.117266	2.21506	9.04294	20.2501	2.37857	11.8509	7.34677	3.27018	8.17695	1.95144	4.39731	4.0484	1.70305	1.43706	0.117174	0.741877	7.76546	0	0.080415	0	0	0	0.602803	3.00695	2.70896	2.99111
pseudoScB.84142	0.113908	0	0	0	0	0	0	0	2.31719	0.91897	4.25112	1.35628	4.00497	4.4592	4.56122	3.92388	0	0	0	0	0	0	0	0	0	0	0	0	0	0	11.1465	12.6787	15.5947
pseudoScB.84239	0.11399	0.769721	0	0	0.104079	0.330397	0.340359	0.098146	4.59131	2.33013	15.3917	2.84531	16.3601	8.55421	8.08594	9.01688	2.96182	3.64299	2.915	1.36583	2.91692	4.36572	4.47772	2.44054	0.403631	0.07847	0.251617	3.83122	4.92573	1.80015	20.456	19.0599	15.2131
pseudoScB.83981	0.114765	0.174873	0	0.273043	0.212771	0.166812	0.06463	0.118992	1.23794	0.374249	1.43922	0.474675	1.32429	1.45058	2.13666	1.90451	1.49199	0.841322	0.689331	1.3791	0.807306	0.609198	0.78204	0.993121	0	0	0	0.196027	0.211943	0.126023	6.72828	4.001	4.29199
pseudoScB.83977	0.117602	0	0	0	0	0.033728	0	0	1.14055	0.91808	2.52346	0.494283	3.11034	3.05597	2.79741	2.93574	0.814256	1.74792	1.08584	1.04173	0.752799	1.06726	0.632661	0.805937	1.00275	0.877484	1.38158	0.510921	0.458107	1.09534	6.2178	6.003	5.09365
pseudoScB.84292	0.118334	0	0	0	0	0.085788	0	0	1.58945	1.65039	2.28306	0.316714	2.29006	3.27464	3.9063	3.49914	0.09745	0	0	0	0	0	0	0	0.418977	0.407255	0	0.2883	0.23593	0.087665	1.97461	1.89815	2.99899
pseudoScB.84145	0.119022	0.114823	0	0	0.217381	0	0	0	0.570998	0.332031	0.65611	0.530987	0.606208	0.941181	1.1788	0.665868	0.073494	0.049333	0.039599	0.047474	0	0.142977	0.081865	0.185025	2.63378	1.96614	2.6255	2.08793	1.57568	1.76352	1.73771	1.60765	1.77429
pseudoScB.83603	0.119997	0	0	0	0	0	0.119478	0	0.964234	0.334873	1.29342	0.321259	1.22264	1.54241	1.03728	1.29222	0.291783	0.20196	0.488849	0.218882	0.376978	0.242772	0.33595	0.400031	0.724182	0.417471	0.272286	1.05094	0.574964	0.564293	2.02645	1.92698	1.38641
pseudoScB.84457	0.120041	0	0	0	0	0	0	0	2.42935	2.3392	4.88128	1.38516	4.15854	7.29598	7.86156	8.13984	0.327657	0.148789	0.120287	0.877495	0.801571	1.22499	1.75575	0.98087	8.85594	9.53773	6.7238	10.6322	4.57521	8.4926	8.4382	7.04944	6.72139
pseudoScB.84159	0.120333	0	0	0.049911	2.34034	1.91145	1.25772	2.11429	6.1972	3.55147	7.91819	2.80625	10.3842	10.0854	10.0436	11.0406	1.73124	1.833	2.37561	2.15389	2.62081	2.26606	2.18331	1.92113	0	0.055714	0.237952	1.08698	0.878136	0.35599	15.5819	16.2741	16.7135
pseudoScB.83596	0.121132	0	0	0	0.22125	0.175686	0.120617	0.208607	1.51124	1.01409	1.66952	0.432482	3.57948	2.51552	2.10001	1.8396	0.298962	0.345485	0.302061	0.482821	0.678816	0.387782	0.353862	0.305787	0.107215	0.083371	0	1.59397	2.08746	2.15393	2.77858	3.98758	4.15271
pseudoScB.83789	0.121225	0.147453	0	0.245109	1.79887	3.38696	1.73204	2.80055	5.48494	3.71849	9.51541	1.67348	6.96913	7.7462	7.46056	8.5299	1.67659	2.51672	3.27597	1.7522	1.4637	2.20049	1.70721	1.63813	0	0	0	2.63318	2.25547	2.96292	10.8659	13.1302	11.0258
pseudoScB.83669	0.121331	0.04229	0	0	0.467466	0.378518	0.352217	0.818217	3.17048	2.57342	4.81143	1.65256	4.62664	5.65208	6.03895	5.71576	2.50913	2.26219	2.16493	2.58544	1.41174	1.2771	1.63924	1.88296	1.54818	1.56823	1.17919	7.3172	8.11162	4.79409	10.3081	9.60645	9.81419
pseudoScB.83905	0.12315	0.023728	0	0.118476	0.089703	0.194444	0.048751	0.14831	1.96667	1.21891	2.56918	1.14584	3.56299	2.48296	3.11519	2.80173	0.026238	0.146995	0.10558	0.212905	0.72651	0.772095	0.632899	0.574125	13.6886	13.152	12.0223	12.7296	13.4455	12.4373	17.8567	17.8532	16.0001
pseudoScB.83299	0.12484	0	0	0	1.74215	0.417335	0	1.2685	7.43401	1.83033	8.17899	2.76213	9.39071	12.2068	14.0936	7.11545	0.615084	0.879715	0.976266	0.242937	2.09049	0.812192	1.20675	0.910231	5.67113	7.06843	5.26752	29.4259	47.622	22.2565	42.2396	30.4894	36.9358
pseudoScB.84210	0.12539	0	0	0	0.373185	0.830411	0.4896	0.784518	7.81145	4.60201	9.67714	2.77049	14.2301	11.6178	10.9162	11.0514	5.49311	8.57079	9.3317	3.01074	6.69954	5.706	5.38918	3.74792	0	0.242357	0	3.56885	3.37718	3.08444	25.5061	23.1249	21.9231
pseudoScB.83847	0.125959	0.162616	0.393726	0	0	0	0.258028	0.607414	0.089189	0.444876	0.834409	0	0.209804	0.081401	0.176627	0.310801	0	0	0	0	0	0	0	0	0.733557	1.0851	1.36675	0.331599	2.04191	4.04044	0.35979	0.64452	0.950156
pseudoScB.83409	0.126268	0.646994	0.297888	0.437361	0.974469	1.09025	1.1057	1.26936	3.46458	2.36694	3.9151	1.46511	4.66615	6.17664	5.39926	5.0606	1.30858	1.49313	1.7916	1.49713	1.14185	0.781756	0.909472	0.839096	2.14769	1.45589	0.900379	7.43581	6.0901	7.52629	12.4281	12.3399	12.225
pseudoScB.83731	0.126799	0	0	0	1.0871	2.43125	1.72279	1.65343	5.80968	3.16279	9.95783	3.35875	10.4844	8.15545	8.30418	7.09908	1.77514	1.80819	2.04819	1.2025	1.63591	1.44456	1.54397	1.26171	0.205866	0.255513	0	3.82348	4.13883	4.36675	9.41061	7.03637	10.0612
pseudoScB.83352	0.126988	0	0	0	0	0.092147	0	0	0	0	0	0	0	0	0	0	0	0	0.183203	0	0	0	0	0	0.511545	0	0	0	0	0	0	0	0
pseudoScB.83736	0.126988	0	1.04354	0	0.347981	0.737178	0.252989	0.765465	1.58521	1.06408	1.0504	0.567315	1.29509	2.51462	0.944181	1.62449	0.44307	0.735168	0.486069	0.606227	0.526115	0.405799	0.631663	0.566079	0.112384	0.349546	0.27983	1.67176	2.16429	1.22338	2.64665	3.64297	3.97348
pseudoScB.83886	0.13027	0	0.295852	0	1.33862	0	0	0.336839	0	1.87302	3.05003	2.93546	0.633033	0.46891	1.80922	1.47054	0.733583	1.29485	1.26533	0.683142	1.089	0.581471	0.842947	1.06903	0	0	0	0	0	0	0.462836	1.01215	1.38903
pseudoScB.84381	0.132177	0	0.256236	0.300601	0.130306	0.034362	0.582665	0.341088	0.409248	0.772074	0.412621	0.249713	0.392331	0.261112	0.413742	0.545726	1.05981	0.553444	0.816804	0.587095	0.561425	0.80094	0.5055	0.843144	0.055987	0.159012	0.989511	0.059924	0.079213	0.399547	0.078957	0.572103	0.268244
pseudoScB.83804	0.135637	0.130811	0.278322	0.108615	28.1809	22.4558	23.5818	32.0723	11.4595	7.61871	23.008	5.29077	21.2621	22.3994	19.7986	19.2648	4.8079	5.96538	4.13093	2.47634	4.55835	6.91865	4.56262	3.79958	0.75736	0.947187	0.345062	43.9174	34.9676	14.932	43.3145	37.5479	42.5135
pseudoScB.84168	0.13587	0.112938	0	0	1.49884	1.84034	1.35062	1.38887	4.36939	2.51707	5.81706	1.89554	6.45984	6.45608	7.06353	6.3481	1.19672	1.35693	1.28353	1.23296	1.43629	1.18423	1.38138	1.35742	0	0.030056	0.073673	0.05263	0.025735	0.097537	22.8879	21.1323	19.8294
pseudoScB.83300	0.138717	0	0	0	15.2414	13.7703	11.2017	18.0261	40.0347	26.8278	59.8387	17.439	64.8396	72.7274	78.1659	62.2977	18.497	16.7865	19.9804	20.427	21.2108	22.4522	20.2635	18.0092	0	0	0	55.3801	76.2452	44.1848	99.8639	95.3526	94.113
pseudoScB.84338	0.138852	0	0	0	0.151329	0.75391	0.391329	0.658838	4.16596	2.85447	6.18622	2.23685	6.03159	7.05309	8.04583	6.26787	2.33525	2.74853	2.63679	2.27717	3.3259	2.2612	2.82713	2.3117	0	0.040767	0.096654	1.34969	2.25866	0.591235	17.3855	17.8976	14.934
pseudoScB.83501	0.138877	0	0	0	0.257418	0	0	0	0	0	0	0	0	0	0.140936	0	0	0	0	0	0	0	0	0	0	0	0	0	0	0	0	0	0
pseudoScB.83955	0.138887	0	0	0	0	0	0	0	0.966115	0.836006	1.20297	0.592127	1.28946	1.20209	1.0212	1.63676	0.405863	0.172643	0.440556	0.329134	0.21805	0.605565	1.06449	1.03698	0.089435	0	0	0.161002	0	0	3.20865	2.15558	2.30508
pseudoScB.84080	0.139114	0	0	0	0	0	0	0	2.95657	1.97908	8.37946	3.13684	8.04263	6.84084	8.97124	6.82552	1.9406	2.67246	1.86861	2.22973	2.8233	3.36418	2.86583	2.56301	0	0	0	0.354762	0	0	1.31935	0.701466	1.49329
pseudoScB.84152	0.139777	0	0	0	0	0	0	0	0.256181	0.215912	1.34354	0	2.51386	2.14185	1.02865	2.40877	0	0	0	0	0	0	0	0	0	0	0	0	0	0	2.75611	3.56408	6.10103
pseudoScB.84122	0.139886	0	0	0.567894	0	0.320284	0	0.105845	13.797	7.14163	15.5371	6.68154	24.9015	21.4561	23.9791	23.5553	5.23618	4.39232	6.42908	4.31271	3.82106	3.98951	3.93301	3.5006	0	0	0	0.142882	0.22223	0.298785	2.67707	4.66849	4.3106
pseudoScB.83391	0.140771	0	0	0.225471	1.67232	3.47825	2.52626	3.15221	4.0608	2.49554	7.12006	1.51299	7.06441	9.08578	9.66873	8.58096	4.7441	4.70981	5.18655	4.88404	2.32172	3.21971	2.04562	2.20011	0.376365	0.580712	0.928407	6.0912	4.4076	8.12709	22.6725	21.325	21.1915
pseudoScB.83871	0.140965	0	0	0	0	0.353836	0.421627	0.332112	2.20201	2.59075	4.23491	1.24533	6.10738	6.20087	7.90484	6.4503	1.00419	0.668108	0.546771	1.60487	0.729345	0.992267	0.903672	0.77283	0.6705	1.35755	0	1.85422	1.17614	1.66589	4.36365	5.62929	7.76642
pseudoScB.84284	0.141141	0.067429	0	0	0.072708	0	0	0	2.8727	2.47957	4.58516	1.13113	3.45545	3.90126	4.81588	3.63391	0.33629	0.979672	0.573136	1.2006	0.86623	0.718276	0.93805	1.46414	10.856	10.8375	9.28472	8.85158	12.4783	8.20416	10.7395	10.6909	9.33212
pseudoScB.83572	0.142615	0	0	0	0.325494	0.113024	0.353901	0	2.50028	3.5698	5.04339	2.752	7.67758	6.38772	10.9224	8.90212	2.4044	1.78893	2.28159	3.45963	3.27997	2.82717	3.36038	4.03493	1.40993	0.904605	2.65402	1.72934	0.866088	2.53357	4.91273	3.58352	3.03834
pseudoScB.84242	0.143131	0	0	0	5.75546	8.84367	5.81899	4.68442	18.8714	9.21309	37.5195	8.13244	36.5466	24.2785	26.5577	30.8331	11.0863	15.814	10.7614	4.91561	6.8594	16.0112	10.7376	9.4131	0	0	0	21.6767	24.626	18.0862	79.4502	62.3467	61.8983
pseudoScB.83403	0.143155	0.08742	0.316547	0.323352	1.15702	0.822594	0.674761	1.11953	10.5521	7.6222	20.5394	4.3685	18.5507	21.916	26.9944	21.2191	12.1058	10.8864	9.502	13.9665	9.48879	8.82809	10.2889	9.39668	74.5095	70.4294	66.565	67.4186	51.388	66.4119	86.4187	78.1176	77.0556
pseudoScB.84323	0.144663	0.178861	0	0	0.163478	0.206321	0.071096	0.124329	0.920774	0.537947	1.24797	0.539687	1.9436	1.36014	1.53403	1.67779	0.508339	0.557782	0.744911	0.154668	0.44422	0.460769	0.489152	0.563477	1.65187	1.98266	1.31925	4.90702	9.98248	6.66242	6.25845	4.62221	4.95548
pseudoScB.84302	0.145586	0.277101	0.362272	0.282725	0.420332	0.527991	0.151025	0.270257	4.63612	4.00766	5.92807	2.54581	7.30634	7.04195	6.33083	5.92672	1.74446	1.55484	1.84033	1.29804	2.57759	2.34061	1.88944	2.66727	0.2293	0.301714	0.3929	6.27852	4.92561	2.98748	9.97238	9.67174	9.2466
pseudoScB.83395	0.146823	0	0	0	1.25417	0.991088	1.11244	1.09557	3.98993	1.95781	4.08108	0.858547	4.4947	4.94673	5.838	6.12324	2.7947	3.47738	3.45901	3.06528	1.75704	2.199	2.17093	1.80588	0	0.042993	0	3.53004	2.49977	3.62848	11.1118	7.64154	8.15602
pseudoScB.83600	0.149175	0	0	0	0	0.212919	0	0	4.97747	3.57655	9.87347	1.45063	8.90767	13.6251	12.315	11.7878	3.5635	4.73201	4.02661	3.05364	3.00301	2.25126	1.45404	1.61205	19.6397	18.4184	19.3513	19.8973	12.6267	18.2129	20.4637	19.331	19.2572
pseudoScB.84061	0.15047	0.507946	0	0.843981	0.686282	0.325944	0.298785	0.453263	2.37185	2.35238	4.65483	1.60626	4.6455	4.93912	3.51973	4.01927	1.80016	1.45295	1.43532	1.22527	1.39396	1.31867	1.62306	2.33471	10.2037	10.401	9.18709	5.33465	1.07326	4.93092	3.49833	3.80365	3.80185
pseudoScB.84371	0.150933	0	0	0	0	0	0	0	0.290556	0.282096	0.277722	0.135424	0.154479	0	0.125054	0.604092	0	0	0	0.178732	0	0	0	0	0	0	0	0	0	0	0.470809	0.89002	0.561419
pseudoScB.84294	0.151024	0	0.155122	0.12102	0.068863	0.054491	0.224919	0	0.144282	0.278987	0.692464	0	0.305708	0.813643	0.681954	0.602199	0.142104	0.190221	0.191051	0.21389	0.175036	0.413706	0.105318	0.431948	3.07733	3.12219	3.8532	3.08077	1.38656	3.46278	1.81852	3.19658	2.31368
pseudoScB.84204	0.152488	0	0	0.122675	21.8679	15.8943	17.1314	20.9388	51.4951	21.5337	22.7805	27.2202	44.3797	72.3514	67.7773	73.8167	58.3916	15.5434	23.7929	20.7875	16.6879	38.9312	46.249	8.98106	0.067553	0	0	0	0	0	417.064	455.659	496.125
pseudoScB.84398	0.153775	0.049401	0	0	0.653937	0.5165	0.406513	0.793896	6.3026	0	11.0346	2.93801	7.90989	4.86003	9.14123	0	0	4.47142	2.88298	1.38019	2.9236	2.07446	1.32873	0	0	0	0.114087	0	0	0	16.386	20.7734	13.6875
pseudoScB.84001	0.155279	0.449639	0	0	1.70128	1.0172	1.28771	0.535011	7.09753	6.30369	34.1625	3.50354	25.2367	14.0727	14.1595	14.6842	0.157747	0.031842	0.102155	0.030603	0	0.061494	0	0	24.4738	18.7146	16.7816	17.9701	19.3561	31.6303	133.126	122.078	111.16
pseudoScB.84271	0.155514	0	0	0	0	0	0	0	2.3961	4.07214	6.1535	1.95506	6.05253	6.35087	7.21962	7.09731	0	0	0	0	0.031915	0	0	0	0	0	0	2.50764	4.75973	3.11492	3.23264	4.5838	4.16378
pseudoScB.83604	0.158645	0.153136	0	0	0.580215	1.27066	0.633387	0.409971	3.82045	1.63277	7.15424	1.14029	9.9161	5.53423	5.65738	6.47906	2.44681	1.82001	3.25807	1.06191	1.62622	2.10257	3.20722	1.74533	0.280616	0.109077	0	5.97108	7.31242	4.35502	16.6486	16.1624	13.92
pseudoScB.83953	0.164214	0.078104	0	0	0	0	0	0	4.97171	2.39526	7.10168	2.56672	7.01859	6.66683	6.28054	6.99848	0	0	0	0	2.89012	2.26258	1.92366	0	9.15518	13.0645	11.5075	15.1441	13.1182	15.5906	27.938	26.035	28.1285
pseudoScB.83969	0.165299	0.159575	0	0	0	0.240893	0	0	0.318667	0.154821	0	0	0.508638	0	0	0.132413	0	0	0.027102	0.032473	0	0.065265	0	0	0.292346	0.113632	0	0.242489	0.162752	0	0.171646	0.417344	0.368596
pseudoScB.83984	0.168009	0	0	0	0.153662	0.244915	0.167794	0.289477	2.26786	2.67624	4.02184	1.66319	5.17188	4.69746	6.41666	4.9803	2.3448	2.12818	1.98168	1.6863	1.71697	2.58491	1.94238	2.08873	14.8561	15.0132	13.6248	11.8327	10.2277	12.2201	27.9067	25.8707	23.0991
pseudoScB.84372	0.169432	0.081636	0	0.067906	0.74128	1.2748	1.0158	1.14925	5.41485	3.27808	7.11183	1.76037	6.97258	8.92353	8.86374	8.13059	2.32414	2.53921	2.30331	2.21134	2.58757	2.21197	3.12061	2.68961	0	0	0	0	0	0	16.5489	13.0455	12.6219
pseudoScB.83246	0.169492	0	0	0	0	0.232119	0	0	0	0	0	0	0	0	0	0.146451	2.69609	1.46622	1.31285	2.38897	2.4466	0.615707	0.437797	1.23673	0	0.115437	0	0	0	0.252625	0	0	0
pseudoScB.83890	0.169876	0	0	0	0	0.057076	0	0.272534	2.07658	2.10826	4.55997	1.51522	2.76121	3.55766	4.88931	4.76407	0.401523	0	0	0.624826	2.23758	1.377	2.21011	2.8972	5.10426	3.78323	3.28677	5.28835	1.6145	4.33919	7.58733	8.14846	5.39755
pseudoScB.83495	0.170077	0	0	0	0	0.061429	0.168965	0	9.0783	6.00464	14.2894	3.75898	15.0574	16.9027	18.8634	13.2913	2.86221	2.02445	2.16147	3.83302	3.96196	6.51577	3.45778	3.75496	1.66302	0	0.997266	1.45959	1.80368	1.74041	14.339	17.3943	12.5786
pseudoScB.83665	0.171202	0.15608	0.285499	0	5.42491	6.40414	6.24496	4.91972	24.7343	9.38646	47.0677	5.51311	45.5389	29.8271	17.5143	32.846	28.9558	47.8924	43.1147	0	15.1429	18.8608	12.0566	10.2911	0.691703	0.462354	0.10063	18.5789	15.6185	8.5267	16.4056	24.7538	20.91
pseudoScB.84339	0.172222	0.664263	0	0	0	0	0	0	1.08513	0	1.6227	0.485705	1.66414	1.23511	2.6252	1.98722	0.827907	1.07653	0.694403	0.636248	1.34418	0.436813	0.608028	0.865821	0	0	0	0	0	0	2.34652	5.57559	5.15236
pseudoScB.83852	0.17478	0	0	0	0.341141	0.820669	0.69463	0.727954	2.1445	1.05419	3.83584	1.03635	3.92238	2.89726	3.62659	2.80294	1.12067	1.63783	1.6496	1.24652	0.925589	1.54162	1.23934	2.54538	0	0	0	0.565513	0.29871	0.91166	4.8694	4.58725	4.34164
pseudoScB.84258	0.176701	0	0	0	0	0	0	0	0.511556	0.663182	0.488249	0.318528	1.45241	0.707156	1.17492	0.991395	0	0.108033	0	0.034585	0.036014	0.069528	0.17906	0.067406	0	0	0	1.30222	0.168541	0.918324	0.916469	1.04018	1.44376
pseudoScB.84044	0.179347	0.230494	0	0.383299	0.326951	0.215337	0.355778	0.154333	3.48872	2.26489	5.72509	1.53104	5.54503	4.92669	6.295	5.67466	2.5987	1.98494	1.98891	2.14237	2.20953	1.83953	2.16878	2.26616	16.6948	15.4126	16.3959	18.1215	9.94664	18.7367	25.9052	26.8264	23.9406
pseudoScB.84388	0.180492	0.043465	0.092687	0.087787	0.082144	0.107837	0.104135	0.038812	6.59848	4.22908	9.31325	3.9029	10.8194	11.8487	11.6748	9.86426	1.98074	1.63793	1.55598	1.67161	1.9517	2.19474	1.7974	2.31501	11.2811	10.2271	9.8964	18.2139	18.5723	14.3061	25.6408	23.6628	20.9971
pseudoScB.84120	0.181689	0	0	0	0	0	0.631987	0	0	0	0	1.93585	0	0.979486	0.939949	1.59613	0	0	0	0.137119	2.22021	0	0	0.177189	0	0	0	0	0	0	0	0	0
pseudoScB.84389	0.182482	0	0	0	0.528229	0.546898	0.392422	0.281563	11.351	6.76542	21.321	5.66737	24.6623	15.8807	14.2684	17.3861	5.02518	5.87089	4.25407	2.54239	4.62897	3.575	4.83983	4.4738	4.53116	5.28764	5.07973	10.4724	7.96793	9.19764	15.4423	16.2162	15.5025
pseudoScB.83954	0.183068	0.664871	0.860148	0	0.671871	0.065798	0.111124	0.607004	0.34134	0.094348	0.402046	0.43468	0.77617	0.919344	1.38613	1.14795	0.883329	0.442712	0.698082	1.06513	0.961574	0.436747	0.653346	1.06972	0.100911	1.26813	0.809398	1.67255	0	1.74499	3.69791	2.01899	3.59342
pseudoScB.83599	0.185962	0.179211	0.382	0.074528	3.09217	4.9497	5.16023	2.48004	7.92752	4.18945	19.3275	3.80946	18.9258	10.3662	9.09052	12.0325	6.30426	8.71158	7.91655	4.10333	3.618	6.12656	5.69679	3.97031	0	0.032063	0	7.66012	7.72732	4.49969	32.3577	28.4478	30.2478
pseudoScB.83429	0.186068	0	0	0	0	0	0	0	5.50679	3.56888	7.56399	1.9035	7.93066	10.1097	11.8921	9.42903	1.56978	2.02329	2.18964	1.94085	1.98462	1.80971	2.0351	1.74975	0.127203	0	0.057146	0.012263	0	0.058002	0	0.043019	0.038034
pseudoScB.83242	0.187834	0	0	0	0	0	0	0	0	0	0	0	0	0.075649	0	0	0	0	0	0	0	0	0	0	0	0	0	0	0	0	0	0	0
pseudoScB.83815	0.189065	0	0	0	4.62203	5.61065	0	0	3.28239	3.15976	14.6315	4.21164	11.6114	11.0868	21.186	9.6001	5.19082	5.38574	2.1154	5.5935	6.09269	6.27865	8.05749	7.31611	103.488	59.884	61.5711	88.3275	50.7739	100.525	93.8198	73.7511	83.6261
pseudoScB.84195	0.189428	0.033109	0.105902	0.055119	3.0785	3.08968	2.71458	2.77301	4.95757	2.54706	6.34111	2.35932	7.18137	8.58756	8.34893	8.40635	0.22534	0.368837	0.281993	0.099626	0.153258	0.179182	0.282447	0.223231	0.030487	0	0	1.08539	0.335328	0.987942	14.4851	15.2375	13.8713
pseudoScB.84368	0.190145	0.367254	0	1.21766	0.522086	0.555704	0.190171	0	1.83737	0.893918	2.97897	1.3743	3.91513	2.28936	5.54041	4.11761	0.038162	0	0.154684	0.037056	0	0.037258	0.031981	0.036112	1.84865	2.22062	1.66223	5.86876	2.20594	4.09602	7.48585	7.34902	6.20942
pseudoScB.83741	0.192113	0.314888	0.387444	0.305372	0	0	0.578706	1.0132	0	0.365136	1.62902	0.347307	0	0.381296	0.381079	0.155129	11.0497	6.70409	5.37779	6.02108	6.16497	6.02507	3.61727	6.01944	5.78241	6.4772	41.4613	0.870132	125.291	15.9375	4.23289	13.364	9.89306
pseudoScB.84070	0.192127	0.123573	0.131558	0.307947	0.47007	0.785216	1.21458	0.496013	6.0503	2.53908	11.2703	2.20733	9.83574	8.8318	7.98099	8.21806	2.70938	2.87724	2.99148	2.09413	3.09605	1.81277	2.17496	2.40839	0.908017	0.882927	0.2846	3.48077	2.38335	4.49805	8.99517	8.19732	8.28548
pseudoScB.83708	0.19374	0.374217	0	0.310161	0.698555	0.283216	0.193811	0.333901	1.30456	0.182266	1.76795	0.700588	0.785837	1.34619	1.45225	2.30947	0.155338	0.392906	0.566763	0.452561	0.628326	0.947187	0.488249	1.10258	0.513733	1.18473	0.846435	4.26506	2.78447	2.99003	6.00998	4.85165	5.17539
pseudoScB.83982	0.194171	0.30181	0	0	0.09475	0.074123	0.102098	0.132924	2.94616	1.968	7.8391	1.84045	6.76869	3.42645	4.08848	5.58891	5.59107	4.93798	5.02545	4.16841	3.31808	4.09057	4.0222	5.17319	3.78558	3.49228	3.00418	2.99431	2.53284	2.32823	13.5859	13.5915	11.4296
pseudoScB.84325	0.194806	0	0	0	0	0	0.101021	0	3.33797	2.79653	7.70574	3.2237	7.10449	8.79068	8.75252	8.62077	2.06624	2.11811	1.45857	1.41957	3.48225	2.18521	2.9364	2.31137	6.32379	4.58846	4.61919	6.46263	5.57929	4.99511	9.9762	9.97887	9.91802
pseudoScB.83557	0.195731	0.188633	0	0	0.044587	0.070428	0	0.084206	4.05644	2.88078	4.74213	2.24287	6.46288	7.96079	7.96908	7.09285	2.09819	2.27286	2.68819	2.16731	2.86978	2.68314	2.23551	2.31594	0.08675	0.303702	0.217889	0.403223	0.241887	0.325409	15.9874	14.6503	13.6252
pseudoScB.83547	0.197509	0	0	0.110363	0.161161	0.058753	0	0.054344	0	0	0.069699	0.126968	0.083625	0	0.058868	0.074097	0.221185	0.04516	0.088017	0.19604	0.143307	0	0.015996	0	0.066968	0	0.207054	0	0.074206	0.175524	0	0	0
pseudoScB.84319	0.198839	0.064871	0	0.106233	0	0.095562	0	0	3.03662	1.28378	5.95406	1.11336	5.22532	4.7952	7.39233	5.44215	2.07822	2.42685	2.93002	1.86635	2.38446	2.42169	2.28796	2.33289	0	0.091371	0	6.91641	9.13172	4.85159	8.89071	8.02945	9.01979
pseudoScB.83617	0.205844	0.687915	1.08028	0.760029	1.03198	0.535221	2.48746	0.894544	1.21591	0.968739	1.4652	0.372545	0.393888	0.153492	1.40431	1.19156	0	0	0	0.117711	0.103981	0	0	0.025484	1.33966	0.394826	2.95941	0.814037	0.214174	5.58994	1.07919	1.16305	1.93889
pseudoScB.83888	0.206381	0.077956	0	0	0.358913	0.220008	0.335696	0.080278	0.204222	1.24924	1.34148	0.825328	1.56248	0.323239	0.36837	0.258016	0.481071	2.14555	1.24997	0.101274	1.53994	1.26019	0.698387	2.97992	0.516736	0.347624	1.04114	0.384733	0.095011	0.190365	0.184141	0.849167	0.322418
pseudoScB.83811	0.206914	0	0	0.066344	6.29571	7.44042	5.62032	7.4815	8.62913	4.67684	12.3946	4.40798	14.6269	14.8126	14.8842	13.6727	3.85533	4.87965	4.58825	3.26427	4.18389	4.57824	3.92471	3.8497	4.48099	5.52367	4.35124	14.5587	13.6749	12.3622	29.8219	34.2513	32.669
pseudoScB.83693	0.207411	0	0	0.065913	0.312512	0.262934	0.285194	0.371209	1.41303	1.1937	3.30631	1.02419	3.94177	3.98682	4.80677	3.23736	1.00297	1.64155	1.46825	1.78358	2.0401	1.61007	1.9279	1.89025	0.075166	0.028354	0.090903	0.231275	0.182863	0.091428	0.305313	0.035006	0.31334
pseudoScB.83701	0.207736	0	0	0.083251	1.62447	2.23358	1.83126	2.30148	5.44776	2.82084	7.32191	2.87691	8.0095	13.3672	11.1112	12.1709	0.985817	1.60704	1.9282	1.60494	1.55824	1.87632	1.45371	1.27965	0	0	0	2.30814	1.75914	1.17413	5.31756	6.42993	5.92262
pseudoScB.83377	0.207988	0.066835	0	0	1.39068	1.89986	1.10092	1.7303	3.17731	3.26273	6.10173	2.08511	5.39811	7.59633	8.75911	7.29594	3.91853	3.8095	3.51137	4.16649	2.28778	2.5134	2.2526	2.60182	1.29002	1.24238	1.84727	8.58635	8.27921	5.12667	13.6552	13.7409	11.4545
pseudoScB.84222	0.209056	0	0	0.053131	1.9428	2.3299	2.37016	3.06824	12.8047	6.62734	23.1415	6.1219	21.3871	20.5773	19.2156	21.1644	4.39813	7.05584	7.36373	3.20221	5.05187	5.53021	5.59997	6.29874	0.052204	0	0	37.1174	29.1017	16.3578	8.79089	16.0212	8.38333
pseudoScB.84490	0.209269	0	0	0	0.409232	0.319687	0.87403	0.701842	0.433342	0	0.78714	0.632384	0	0.68996	0.364339	0	0	0	0	0	0.080045	0	0	0.160175	0	0	0	0	0	0	0	0	0
pseudoScB.83607	0.210081	0.567964	1.16288	1.50139	0.414459	0.914909	2.88603	3.2683	1.39665	0.68665	4.07532	0.994394	1.31206	0.523957	2.20454	0.924946	0.061087	0	0	0	0	0	0	0	3.92235	5.70453	7.35284	4.17688	11.0691	7.48235	3.47096	6.19942	3.50673
pseudoScB.83790	0.21055	0	0	0	5.24649	8.37806	6.52609	4.68523	4.44773	4.66077	12.3028	2.17423	11.6079	7.71673	7.85445	7.25267	2.26781	2.83217	2.35717	0.600066	3.00325	3.32762	2.31945	3.05571	2.56989	2.12442	1.796	18.1764	21.7459	12.5865	55.1985	52.3089	48.6144
pseudoScB.83766	0.213523	0	0	0	20.5602	13.6949	9.68111	0	148.791	72.1115	157.153	33.0508	173.321	120.025	105.396	186.759	84.6027	67.7697	84.8797	7.7732	54.4648	61.8715	56.228	36.3168	0	0	0	65.0644	84.2285	47.8033	174.223	120.767	96.4795
pseudoScB.84147	0.215386	0.096148	0	0.088096	0.136033	0.215576	0.229931	0.300928	3.15681	2.73441	4.91019	1.6169	6.43986	5.6844	6.10072	5.28809	0.451858	0.408401	0.287385	0.352445	0.382554	0.465853	0.379008	0.547476	0.14619	0.109717	0.040938	0.113152	0.06883	0.06758	12.1931	11.8032	12.4757
pseudoScB.83527	0.215549	0.239298	0.051023	0.159309	0.090464	0.12479	0.260519	0.137263	1.55062	1.91511	2.27057	0.86695	1.99652	1.98295	2.5258	2.67545	0.826048	0.977763	0.816834	1.28181	1.25712	1.36028	1.46164	1.41812	2.9739	3.22242	2.49657	3.25405	1.27045	3.42904	12.5289	9.50449	9.35261
pseudoScB.84138	0.218499	0	0	0	0	0	0	0	0.733051	0.50718	2.30761	0.194624	2.00027	1.61652	2.80125	1.65816	0	0	0	0	0	0	0	0	12.5737	11.7337	10.6174	11.6501	6.66319	10.437	35.1226	35.531	36.5023
pseudoScB.83309	0.218732	0.163271	0	0	0.585384	1.05928	0.5849	0.92565	3.63401	1.08003	9.28506	1.68478	12.215	10.4538	6.9785	5.05226	6.72084	9.90555	9.61505	1.82713	3.87812	5.29038	3.4722	3.8069	0	0	0	6.25643	11.6866	3.13033	13.8775	15.7437	12.3939
pseudoScB.84321	0.218941	0.210985	0.089949	0.280792	0	0.188946	0.130164	0.301397	2.37108	2.5524	6.25312	1.18356	5.41853	4.33516	4.02288	4.20088	1.00849	1.109	1.0006	0.771156	1.04289	0.942739	0.755129	1.82519	5.26492	4.19796	3.51206	8.94647	8.86211	9.00907	15.6679	14.3698	13.5548
pseudoScB.84260	0.223503	0	0	0	0.694329	0.885811	0.646219	1.73018	8.27229	3.64244	18.3773	2.40527	9.23263	15.8478	9.30409	17.691	2.24008	6.08388	4.75175	3.25088	3.32788	2.99709	5.36303	7.1685	7.5307	6.08706	7.95945	7.34579	5.4733	8.31553	10.9236	11.1669	11.3272
pseudoScB.84305	0.227928	0.21619	0.201474	0.410634	0.23419	0.221914	0.458501	0.048927	4.31195	1.80126	6.19074	2.12664	5.16042	9.5396	9.7277	8.29049	1.00744	1.12966	1.53902	1.11945	1.5209	1.52535	0.934527	1.16052	1.96888	1.85343	2.7292	1.23046	0.644304	2.03645	3.96767	4.91964	5.46456
pseudoScB.83743	0.232106	0	0	0.373092	0.141073	0	0.307913	0.199835	0.379559	0.285865	0.85948	0.205666	0.235992	0.259405	0.274485	0.248032	0.219194	0.066263	0.04013	0.047923	0.269918	0.015894	0.262297	0.094041	0.068538	0.053449	1.48644	0.037746	0.33315	0.34434	0.080974	0.266751	0.259898
pseudoScB.84223	0.234747	0.113133	0.241111	0.282208	0.053491	0.295911	0.174616	0.202003	1.56726	0.973182	1.72089	1.08816	2.42928	2.52061	2.54848	3.32015	0.971335	0.943765	0.91562	0.995525	0.833277	1.11436	0.658344	0.860817	0.520108	0.768747	0.130492	0.939437	0.832171	1.12787	1.10781	0.74614	1.00974
pseudoScB.84289	0.236123	0.341684	0.242544	0.189138	0.215639	0.855875	0.235073	0.101656	3.17149	1.42698	3.80555	2.10656	4.91395	5.36706	3.60989	6.51328	1.63656	1.63721	2.59525	0.70809	1.22644	1.33416	2.14287	1.30735	2.8818	4.51058	3.45713	1.89574	2.25042	3.35852	3.21448	2.62647	2.52195
pseudoScB.83533	0.23616	0	0.485245	0.377922	0.216457	0	0	0.407188	2.29252	2.01291	2.61683	0.645304	1.46886	2.39277	3.3611	1.89837	0.419809	0.520491	1.59118	1.01674	1.65283	1.73454	0.705	1.06088	0.625582	0.486086	0.513043	0.464407	0.454879	0.878617	2.67999	1.97819	2.97143
pseudoScB.84385	0.242248	0	0	0	0.368129	0	0	0.176877	2.10671	1.64966	3.97247	1.17073	4.18411	5.2282	4.40371	4.46097	2.94416	3.28364	2.11307	4.09469	4.67756	3.23153	5.15639	4.10793	6.4152	5.85621	7.61442	7.44887	7.98036	7.12617	8.52165	7.82437	9.84206
pseudoScB.83415	0.243399	0	0	0	1.22413	2.57467	1.68053	2.06191	8.18196	4.69797	10.3356	2.34722	10.0196	10.3106	11.6893	11.1254	5.7029	6.29476	6.36633	6.05091	4.12388	3.38431	3.55265	4.6382	0.522759	0.154085	0.286731	4.48237	3.5495	4.68799	7.04146	8.65896	7.95028
pseudoScB.83848	0.244816	0	0	0	0.313637	0	0	0	1.84025	0.755761	1.53288	0.816652	2.44769	1.8059	2.1324	1.66493	0.283266	0.678956	0.562244	0.565467	0.680876	0.367293	0.668805	0.310718	0	0	0	0.111551	0.225455	0	0.957578	1.37746	0.988046
pseudoScB.83455	0.247532	0	0	0	4.40855	4.93781	3.94433	6.92734	7.18808	7.25525	11.7669	3.20515	11.4548	13.6046	16.5925	16.8309	2.71819	3.73421	3.24665	4.79457	3.15549	3.83551	3.11727	2.75171	1.12261	0.353772	0.463105	12.7654	8.83039	15.2915	24.7831	21.0583	18.8854
pseudoScB.84194	0.248826	0.415209	0.204277	0.204265	0.885175	2.00635	1.3198	1.24871	2.86846	1.40478	2.53127	1.40237	4.29622	3.47778	3.49439	3.88063	1.25478	1.65083	1.18784	0.632432	1.03638	1.02475	0.969227	1.24809	1.52537	1.14348	1.77798	2.30409	1.3827	1.8953	6.41507	8.85099	7.66863
pseudoScB.83718	0.250778	0.242764	0.384707	0.250197	0.426355	0.518737	0.435164	0.40282	1.36464	1.46027	3.00818	1.0733	2.66749	2.06826	1.71351	1.54515	2.25759	1.55595	1.65184	1.73327	2.09125	1.79163	1.74224	2.50758	2.51009	1.75321	2.03198	3.12614	2.19275	3.19806	7.95946	6.30147	5.82701
pseudoScB.83862	0.251647	0	0	0	0	0	0	0	0	0	33.0187	0	0	26.8116	35.3221	0	0	2.6601	3.83869	0	0	0	0	0	0	0	0	0	0	5.24077	0	3.90171	8.96964
pseudoScB.84418	0.254476	0.258728	0.10772	0	0.449997	0.50212	0.314455	0.522521	4.23077	1.53805	9.34277	1.52626	7.72665	5.72776	6.15916	7.13069	0.431439	0.816576	0.920488	0.12855	0.587395	0.470911	0.257906	0.367269	4.8118	5.94557	6.06313	7.59256	0.973938	6.52098	8.07922	16.6336	15.158
pseudoScB.84322	0.259037	0.211123	0.152219	0.193444	0.24799	0.202965	0.261744	0.158462	1.0279	1.05638	1.87871	0.728902	2.19672	2.3179	2.24468	1.72748	0.531685	0.523373	0.626185	0.68068	0.641306	0.740654	0.792415	0.621683	0	0	0	3.06017	4.54421	2.68878	4.29273	4.08238	4.64719
pseudoScB.84399	0.262809	0	0	0	0	0	0	0	2.26029	1.48714	0	0	0	0	0	0.980101	0	0.52262	0.041821	0	0.208442	0	0.172947	0	3.18551	0.261051	4.85322	3.56436	1.92265	1.84412	2.55622	2.09399	2.03883
pseudoScB.84026	0.264847	0	1.08844	0	0.485945	0.390185	0.266159	0	2.57835	1.00785	1.71401	0.969863	4.4118	3.77996	3.33766	3.62435	0.051799	0.052637	0.210596	0.050407	0.104962	0.05076	0.130636	0	13.3221	12.3468	11.4647	14.4054	20.725	10.6532	8.99306	5.8837	8.88073
pseudoScB.84074	0.265931	0	0	0.426145	0.242617	0.512462	0.088084	0.228909	1.61114	0.738379	2.68412	0.393375	2.1574	1.91549	2.2583	2.82954	0.756316	1.16841	1.75662	0.714265	1.02287	0.824047	0.754096	0.494222	0.314047	0.427447	0.392647	0.301675	0	0.459168	1.29784	1.04978	1.05908
pseudoScB.84255	0.270303	0.096367	0	0	0	0.126166	0.140569	0.09127	4.16912	3.55435	6.52908	1.97622	5.64279	5.91112	5.42676	5.41357	0.969872	1.54726	1.14351	1.12143	1.69594	1.4502	1.64597	1.80112	0	0	0	7.31299	5.45734	2.77704	10.0175	8.68089	8.94175
pseudoScB.84327	0.273773	0.145527	0.284475	0.27506	2.1483	1.63412	2.37231	1.72008	5.82604	3.57251	7.40088	2.85057	8.43627	8.14386	9.56251	10.4155	1.6621	2.44101	2.00274	2.45369	1.9443	1.86791	2.2536	2.94814	1.3336	1.58273	0.758821	4.22819	4.2549	3.82217	10.6911	13.7771	12.8904
pseudoScB.83506	0.273993	0	0.163072	0.143165	0	0	0	0.151878	0	0	0.077676	0.157829	0.084948	0	0	0.239463	2.16347	1.28846	1.07701	1.94883	1.92158	0.912531	0.297407	1.52676	0	0	0	0	0	0	0	0	0
pseudoScB.84211	0.275375	0.288982	0.294859	0	0.268402	0.273516	0.227434	0.143309	1.12476	1.14826	3.24729	1.60834	3.41274	6.14438	2.99943	0.591935	1.10843	1.30158	1.41058	1.00799	2.13369	1.47102	1.5194	0.870192	0.661929	0.985455	0.512717	0.194821	0	0.848127	1.03454	0.237255	1.6007
pseudoScB.84394	0.276414	0	0	0	0	0	0	0	4.38997	2.3655	7.99865	1.6181	8.41883	7.77732	10.4597	8.54119	1.51542	2.35915	2.27006	1.85077	1.20388	2.56292	1.50602	0.593311	0	0	0	6.20369	9.29787	2.94598	19.0132	20.0153	18.8437
pseudoScB.83304	0.278459	0.089511	0	0.297469	0.762238	0.536845	0.461292	0.479406	1.42125	1.28944	2.688	0.989293	2.16629	3.28494	2.90187	3.25979	0.848605	0.83357	0.871907	1.76835	0.665767	0.917957	0.901229	0.873213	0	0	0	2.75359	2.30228	2.40441	5.14273	6.04412	4.36549
pseudoScB.83728	0.278684	0	0	0	0.625799	0.065278	0.271155	0.372415	10.8467	5.99328	17.2546	4.30239	17.332	19.4738	23.3198	19.9602	5.57738	4.8354	4.67633	6.86739	5.47523	4.07364	4.95718	6.3654	2.92612	0.842602	1.91106	2.34136	1.03289	2.73666	5.11077	4.76585	5.25125
pseudoScB.83887	0.280393	0.192993	0	0.321087	1.30837	1.41012	1.72687	1.41752	6.72244	4.71977	9.94251	2.81217	12.0519	12.6157	13.8206	11.019	4.06378	4.3681	4.57074	3.31631	4.74512	5.21573	4.68215	5.31274	6.00746	5.56477	6.94774	10.8249	13.1518	10.3727	29.368	28.6626	25.0328
pseudoScB.83322	0.280861	0.177356	0.037874	0.17697	0.504395	0.580279	0.352455	0.681701	2.72334	1.8231	3.13833	1.01603	3.86354	4.11222	4.20947	3.78082	0.688551	0.577667	0.779389	0.680121	0.61541	0.592488	0.625347	0.607418	0.100685	0.521571	0.336097	4.00312	5.27061	2.61822	7.83294	8.29919	7.20434
pseudoScB.83273	0.28209	0	0	0	0.321515	0.204312	0.629953	0.260062	4.82096	4.68703	9.72013	2.44204	7.33341	8.33774	10.9529	10.1789	2.33327	2.10978	2.26229	2.48455	3.3569	3.81213	2.88811	3.6505	0.589099	0.625644	0.363246	0.592563	0.273304	0.483583	3.39534	5.45919	3.55431
pseudoScB.83558	0.285466	0.209102	0.146063	0.225999	1.49874	1.42504	1.90188	1.20818	4.95913	2.93194	8.65959	1.92189	8.87043	5.54087	5.15711	6.62474	4.6479	2.70331	2.68608	3.46925	4.34016	4.50298	4.05476	3.88711	2.33033	2.78578	3.37326	3.6299	5.18169	3.65073	5.48255	4.49004	3.88423
pseudoScB.83756	0.286121	0.400206	0	0	0.290327	0.46304	0	0.35618	2.29244	1.62728	1.80967	1.74752	3.95366	4.66452	2.82527	3.36776	3.74933	2.00557	1.75338	0.812251	1.88313	1.879	0.722443	1.735	0	0.315088	0	1.31533	2.99652	1.63155	5.16488	2.99158	3.33267
pseudoScB.83221	0.28743	0	0	0	0.375938	0.25921	0.214039	0.351821	16.0123	12.0065	32.5106	9.45769	29.141	36.3184	41.1326	35.1695	5.84631	8.2086	5.29226	7.99902	11.5701	9.21722	9.69677	10.9964	12.4144	8.70235	8.11246	12.9775	6.87632	13.5832	38.719	33.8239	39.5945
pseudoScB.83798	0.292257	0.151483	0.042847	0.086591	7.87333	8.09589	7.01879	7.71613	4.94962	1.9198	6.68055	2.29271	8.85115	8.64485	10.1809	8.66903	3.17196	3.00234	2.88358	3.29774	2.84984	2.47014	2.59848	2.71969	0.13498	0.140051	0.052086	11.2142	14.1601	7.83516	25.9572	23.7869	20.9177
pseudoScB.83334	0.292897	0.235229	0	0.15651	0.845136	0.84302	0.629012	0.462031	2.46525	1.70636	3.5324	1.24782	4.23239	3.28127	2.51683	2.52711	1.35299	1.62195	1.49431	1.03892	1.79513	2.01768	1.27039	1.8154	5.10609	4.97959	4.67353	8.47109	5.52847	7.25012	11.273	11.2618	10.4138
pseudoScB.83379	0.296094	0.124752	0	0	0.961875	1.17834	1.3189	1.615	3.38334	1.51182	3.85453	1.00701	5.51851	4.9919	4.32254	4.41897	4.35483	4.00032	4.48128	2.38601	2.32499	2.18774	2.33323	2.296	1.52989	2.21111	1.74028	9.48067	9.92424	6.88418	13.3789	12.899	12.9154
pseudoScB.83663	0.297661	0.215229	0.305737	0.119263	1.42508	1.50341	1.10818	1.15283	3.19884	1.85549	3.95776	2.24004	4.21684	5.31999	5.98654	5.22206	2.08588	1.95422	1.95876	2.40983	2.16403	2.16002	2.37498	2.28831	0.065929	0	0	0.07228	0	0.165114	0.701338	0.94512	1.00107
pseudoScB.83749	0.303596	0.128845	0	0.699136	0.260186	0.20816	2.22504	1.78	0.5257	0.118888	1.34681	0	0.12895	0	0.234044	0.435348	1.12898	0.353539	0.375354	0.103572	0.581918	0.04319	0.42278	0.340021	0.244796	0.687364	1.86361	0	0.480858	2.48377	0.141524	0.775057	0.680537
pseudoScB.83735	0.303637	0.106471	0.178786	0.419787	0.16582	0.1273	1.16294	0.736297	0.599921	0.355167	0.607834	0.077471	0.231274	0.174316	0.553864	0.396782	6.26508	2.04357	3.81591	2.63078	2.89892	3.19808	2.85851	2.23753	0.511048	0.593189	1.5833	0.343834	3.89163	1.66577	0.585773	1.04588	0.789349
pseudoScB.83364	0.304832	0	0	0	1.40001	1.88074	1.28466	1.22825	4.81947	2.28295	5.93888	1.09384	5.66544	4.83708	5.23136	6.38891	2.94867	4.03076	4.62906	2.33818	1.42015	2.07683	1.86334	1.38191	0	0	0	4.1661	4.61344	3.95275	11.5436	11.8499	11.4867
pseudoScB.83472	0.305033	0.106718	0	0.19581	0	0	0	0	0	0	0	0.259175	0.097747	0.097899	0	0	5.02781	2.0058	1.73696	45.5397	4.71447	2.68822	4.31458	5.3992	0	0	0	0	0	0	0	0.304724	0.064296
pseudoScB.83686	0.308969	0	0.846304	0	2.65038	2.76233	2.98994	4.08079	10.7485	6.98598	19.7826	5.04073	21.4426	23.0648	21.526	18.9025	0.277173	0.300228	0.154979	0.516206	0.172037	0.248657	0.24919	0.120708	29.8955	32.5706	26.5133	34.6439	23.5886	44.8004	66.2876	57.6375	50.5094
pseudoScB.83260	0.315487	0.091379	0	0	0	0	0	0	0	0.258028	0	0.174986	0	0.09256	0	0	5.33443	3.60902	3.13183	20.3196	5.08595	1.98306	3.03095	6.46453	0.097843	0.070378	0	0	0.108095	0.220777	0	0	0
pseudoScB.84309	0.316634	0.354952	0.090971	0.193708	0.450075	0.573809	0.645405	0.456368	1.67319	0.749327	1.12888	0.734949	2.76708	1.5468	3.7756	2.02184	0.39809	0.822866	0.43215	0.436865	0.721378	0.520018	0.397268	1.03238	0.748083	0.628842	0.903603	4.52665	5.98026	2.88222	3.36744	2.83109	3.90548
pseudoScB.83858	0.33128	0.639106	0.334748	1.04365	0.604886	0.719881	1.42847	0.998032	4.9774	3.55168	9.44192	2.36117	8.33476	9.26128	7.52112	8.36394	4.29795	4.49266	3.60817	2.83358	3.51387	3.06506	3.75394	4.31463	0.144088	0.224026	0.7147	3.4416	4.29715	2.78181	13.2506	9.36877	11.2444
pseudoScB.83664	0.331996	0.106748	0	0	0.808263	0.080162	1.10121	0.571683	2.14362	1.02773	2.94749	1.97195	1.35108	3.66476	4.74468	3.97839	0.205619	0.252902	0.129208	0.066393	0.16134	0.06664	0.038159	0.215631	0.783773	0.990447	0.977543	1.18563	0.97582	1.2294	1.73246	2.14994	2.22824
pseudoScB.84167	0.336245	0.062995	0	0	3.45143	3.52625	2.48817	3.66565	16.3165	8.64086	20.0839	6.92145	24.4583	19.0079	26.9807	22.1189	6.01942	6.50034	6.23517	6.67702	6.96971	6.86848	6.91278	7.70921	0	0	0	0.095147	0.030162	0	43.1402	36.8194	36.8616
pseudoScB.83378	0.337092	0.193916	0	0.185275	21.3557	36.3832	36.2144	18.2353	27.326	12.9639	58.4354	9.50814	49.2077	37.5181	30.4411	40.1993	19.7151	33.1151	29.1973	8.00442	8.59549	13.7313	13.346	9.6337	0.847168	1.11518	0.89834	26.5404	17.874	17.5881	106.979	94.5328	85.3291
pseudoScB.84236	0.339233	0.639519	0.181762	0.141851	0.403071	0.266549	0.433913	0.342587	1.56281	1.00154	1.88824	0.754098	1.95321	2.30594	1.70181	1.91316	0.331609	0.395299	0.358863	0.364369	0.294003	0.119893	0.220018	0.441108	0.451227	0.653064	0.428156	1.84362	1.26204	1.82773	2.63955	3.33813	2.13916
pseudoScB.83894	0.345071	0	0	0.552534	0	0	0	0	99.3584	55.6529	183.82	54.3762	200.071	158.305	141.141	161.35	103.558	93.0168	78.4955	62.7232	63.6035	76.1019	94.799	61.4629	0	0	0	44.6553	67.5933	50.9744	164.897	170.548	165.62
pseudoScB.83680	0.347268	0.304045	0.805276	0.379394	0.208245	0.412687	0.216693	0.252497	0.157915	0.150002	0.391651	0	0.167468	0.046009	0.129122	0.075961	0	0	0	0	0	0	0	0	0.192422	0.111881	0	0.304092	0.046327	0.416928	0.367156	0.18542	0.265994
pseudoScB.84274	0.348344	0.078714	0	0.124494	0.148977	0.306987	0.307409	0.276218	3.6875	2.45096	5.6555	2.16766	7.01634	5.62751	5.43001	5.53871	0.604216	0.576903	0.853494	0.619976	1.23047	1.18798	0.963299	1.47224	26.1914	25.9924	24.5266	27.5832	31.1928	26.9961	26.6146	27.4371	24.4596
pseudoScB.83945	0.348628	0	0	0	0	0	0	0	13.057	5.66582	56.2283	10.6003	46.5428	44.2055	20.5769	28.2937	0	0	0	0	12.7075	11.8286	4.7942	23.1505	0	0	0	0	0	0	40.999	31.9969	21.6463
pseudoScB.83829	0.351518	2.12281	3.49772	2.04674	1.50368	4.17175	2.12011	3.68357	11.0427	7.98368	10.5706	6.77714	14.8077	14.1237	18.6203	16.1977	11.405	6.21895	5.35576	4.98312	4.75514	5.57941	7.44986	5.77522	11.6111	10.4899	10.4351	9.31128	3.07783	9.2439	12.8019	11.1147	11.9148
pseudoScB.84244	0.353306	0.347292	0.179108	0.070609	1.08893	0.966208	0.673458	0.930432	2.49645	1.31494	4.22867	0.993357	3.40321	3.30319	3.52168	3.62209	1.83872	1.83676	1.42794	1.55212	1.99565	1.95089	1.8344	1.69982	0.703146	0.732114	0.686992	5.09923	4.25301	4.63893	6.95706	7.95435	8.92216
pseudoScB.84031	0.353433	0	0	0	0	0	0	0	9.95566	4.12861	32.6085	4.30316	24.1422	11.979	9.27902	10.8956	4.76146	9.48435	5.80765	0.701165	3.10824	4.91701	3.04288	5.85293	0	0	0	0.830597	0	0	24.1305	20.0161	11.9534
pseudoScB.83580	0.358589	0	0	0	0	0	0	0	0.589068	0	0	0	0	0	0	0.243171	0.051833	0	0.039053	0	0	0	0	0	0	0	0	0	0	0	0	0	0
pseudoScB.83345	0.358677	0.118023	0	0	2.14028	1.90356	1.98453	0.746382	2.98115	2.04666	7.37696	1.20524	10.0254	9.75572	7.87063	10.5322	2.92123	3.40309	1.7574	2.47425	3.01924	3.2786	2.06919	2.67238	0	0	0	11.1855	9.67198	7.8986	15.3147	16.8822	17.5388
pseudoScB.84176	0.361507	0	0	0	0	0	0	0	1.52962	0	0.437875	0.978193	1.00052	0	1.01666	0	0.100336	0.215684	0	0	0.115942	0	1.60875	0	0	0	0.395515	1.03409	0	0.817421	0.781817	1.86317	0.393828
pseudoScB.83898	0.361826	0.126772	0	0.21095	0.059914	0.070884	0	0.028298	19.9962	10.5944	30.2288	9.39699	33.3815	32.5602	37.6698	34.9454	0.02096	0.048956	0.044999	0.027004	10.3285	10.049	10.5048	7.03151	0.327024	0.688452	0.370963	0.120684	0.033628	1.99633	73.9574	65.9496	66.5795
pseudoScB.83793	0.362238	0.262113	0	0.145186	3.9562	5.25687	3.93112	5.30082	4.60816	1.72446	7.4569	2.67832	7.85008	6.5633	8.02255	8.02879	2.24865	2.53466	3.00355	2.80275	1.96619	2.65956	2.88555	2.01491	0.320977	0	0	5.28892	6.09747	5.01875	12.7473	16.0329	10.1234
pseudoScB.84133	0.368642	0	0.252435	0.196841	0.67334	1.06949	0.489466	0.423227	2.71268	1.37195	1.69367	1.53585	2.60936	3.28199	3.75407	2.55801	0.783027	0.610474	0.755368	0.406679	0.968562	0.810878	0.970756	0.691565	0	0.084566	0	1.49734	1.78246	1.91193	5.12384	4.66673	3.7542
pseudoScB.83667	0.369992	0	0.381466	0	7.4581	8.65583	5.73828	5.58351	45.6221	19.6788	44.5584	12.2117	65.7643	56.9991	59.5085	61.3533	40.4933	39.3592	38.3872	43.5179	19.4874	23.6803	25.0506	18.2426	0	0	0	31.6715	37.4757	26.1323	67.0357	79.3473	64.7871
pseudoScB.83704	0.374548	0.20262	0.110318	0.172171	0.881007	1.0051	0.905185	0.856177	3.3422	2.25608	4.58965	1.19811	4.06309	3.72623	3.68775	3.67241	2.37324	1.62884	2.08677	0.870301	2.20051	3.49394	2.01342	1.67926	1.00956	0.678242	0.528087	5.37136	6.23075	2.82471	15.2731	11.9759	10.7475
pseudoScB.84230	0.375898	0.072481	0	0.240975	0.548477	0.162748	0.149283	0.129409	2.22645	1.63283	3.65385	1.59766	3.11956	4.05002	4.75247	3.1176	0.959027	0.962797	0.596667	0.457864	0.808049	0.825856	0.566071	1.18565	0.13321	0.518078	0.333601	1.71613	1.20554	1.33452	4.88067	4.90121	4.77564
pseudoScB.84483	0.37811	0.420559	0.27687	0.720838	0.607623	0.290712	0.959371	1.55467	0.631823	0.651464	2.85493	0.573838	0.140189	0.873988	1.65285	1.07197	16.0329	10.1191	15.9552	15.0597	14.6891	10.8684	8.9509	15.2518	0.114167	0.80215	1.40946	0.073222	0.192808	1.85247	0.406244	0.613181	0.557138
pseudoScB.83428	0.381652	0.092015	0	0.396533	4.04107	3.9303	3.13707	4.35318	8.9896	0.420621	10.842	6.73886	0.738095	24.567	21.7571	20.7723	6.61195	5.9156	6.47264	8.02084	6.91501	8.51948	7.845	4.54173	0	0.525718	0.545693	12.0963	18.7196	0	28.1586	17.2469	20.01
pseudoScB.83872	0.383375	0	0	0.124599	2.04167	0.979579	1.41721	1.47361	9.91777	5.86726	14.2331	4.64429	15.4347	13.768	18.3135	16.3504	2.31557	3.07118	2.403	2.58997	2.87592	3.75095	3.20009	2.98632	0.10406	0.302017	0.087218	2.85026	3.25836	3.50368	40.1524	36.9844	38.4236
pseudoScB.83375	0.383775	0.67822	0.788364	0.410084	1.2245	1.10638	0.888429	1.37609	4.33365	3.36151	7.09372	2.20454	6.07496	6.87551	7.07946	6.11759	4.66055	5.66884	5.91778	5.66357	3.8022	3.35492	3.04434	3.79777	0	0	0	2.94873	4.96471	3.78309	7.50937	7.80413	8.37084
pseudoScB.83675	0.385037	1.45413	0.782066	1.79953	3.99624	0.297996	5.03019	7.20946	2.11499	0.423541	4.03219	1.10577	0.374685	0.748784	2.28417	0.892877	0.317181	0	0	0	0	0	0	0	0.663734	0.772759	2.4223	0.394537	0.892533	2.37443	0	0	0.905014
pseudoScB.83538	0.385256	0	0	0	0	0	0	0	4.36692	0.854468	3.94175	0	7.43968	3.88535	2.23027	6.78044	7.50988	4.8927	6.00875	1.33188	2.19047	5.91372	4.17456	1.44359	0	0	0	0	0	0	2.32139	13.2564	7.85369
pseudoScB.83376	0.385789	0.046516	0.099122	0.154596	2.63976	3.77841	3.22017	3.23408	3.67956	1.94034	4.63968	2.14436	5.78987	6.18649	6.04603	6.29822	2.02151	2.11547	2.12358	2.19268	1.79931	1.95958	1.61896	2.0679	0	0	0	4.03785	4.81443	3.81221	18.5701	15.4466	14.2248
pseudoScB.83301	0.387481	0	0	0	3.72412	2.97377	2.90716	3.83987	10.6749	6.92611	17.8574	3.67809	17.1626	16.9245	16.7816	16.0077	0	0.078581	0.031487	0	0	0.037922	0	0.147011	2.91081	3.5932	3.80896	15.1908	7.70281	9.78739	29.8973	29.9448	26.3082
pseudoScB.83985	0.38813	0.857802	0.455601	0.71108	0.796448	0.639621	0.604803	0.430338	1.32504	1.69375	2.08041	1.12531	2.963	2.32952	1.76954	2.34496	1.2628	0.756821	0.907675	0.622103	0.459839	0.500435	0.680958	0.718917	4.83043	4.52219	3.82616	2.18918	2.43269	3.83229	4.02172	4.6004	5.63646
pseudoScB.84225	0.388895	0.093764	0	0.31157	0.354895	0.421937	0.483314	0.585871	10.6115	6.75768	15.1709	5.87648	14.1166	18.3677	22.1685	20.5689	5.25389	4.56269	4.86661	5.46222	5.78542	5.66798	4.98326	5.32998	0.258287	0.401752	0.215082	34.9061	57.8308	33.6093	39.9268	39.0428	37.8773
pseudoScB.83767	0.389612	0.25038	0	0.208159	0.887976	1.12333	0.386571	0.949987	2.47887	2.03592	3.80928	1.20532	2.49355	3.1734	2.60897	2.43262	0.695152	1.16222	1.28583	0.698774	0.947527	0.806603	1.26099	0.824893	5.92676	5.14749	6.34774	8.41416	6.20386	6.62533	12.4547	11.3333	11.1684
pseudoScB.84014	0.39187	0.094482	0	0	0.268214	0.2126	0.292221	0.337347	1.46621	0.205371	3.19693	0	1.77237	2.69832	2.28503	3.15442	0.297938	0.910656	0.819555	0.492603	1.19562	1.17765	0	0.733786	15.5869	13.8211	11.8003	13.2091	10.7447	13.2222	24.0055	25.5773	22.5789
pseudoScB.84008	0.394189	1.06115	1.21858	0.631611	0.361188	1.4085	1.10265	0.17114	2.18026	1.11526	1.18034	1.93647	0.629388	1.44468	1.12162	1.15903	0.489534	0.664315	0.781838	0.272936	0.320361	0.60739	0.345296	0.353992	18.2506	23.2874	16.6317	21.9145	12.5698	28.677	51.8301	67.8719	77.4207
pseudoScB.83777	0.396496	0	0	0	0.160768	0.477513	0.262653	1.28934	2.48805	0.973878	0.537551	0	3.29189	1.33989	1.44385	0.588269	0.036678	0	0.014802	0.097638	0	0	0.00765	0.025944	0	0	0	0.021418	0.159905	1.1084	0.921495	4.02493	1.96909
pseudoScB.84326	0.396496	0	0	0	0	0.477513	0	0	2.48457	0.983117	2.53449	0.781941	2.69414	1.86186	3.33778	2.08354	0.036678	0	0.014802	0.097638	0	0	0.00765	0.025944	0	0	0	0.021418	0	0	0	0	1.18913
pseudoScB.83976	0.399273	0.128422	0	0	0.607961	0.19328	0	0.114615	1.02302	2.10797	4.40469	0.952347	1.63029	2.77079	3.30097	2.34175	0.40884	0.439502	0.132254	0.079262	0.082544	0.238788	0.250632	0.102976	0	0	0	0	0	0	2.21783	3.143	3.17176
pseudoScB.84312	0.400877	0.92991	0.523505	0.641498	0.830377	0.759341	0.602154	0.607379	1.28818	3.14978	8.36732	1.70409	5.38881	3.25523	1.91319	3.22033	0.898477	1.86431	1.04471	0.122925	0.626344	0.726524	0.449696	0.811147	0.426196	0.701657	0.558856	5.80279	0.620558	1.95395	1.15918	2.17149	1.57217
pseudoScB.84101	0.402868	0.059221	0	0.093278	0.98443	0.646569	1.44051	1.27032	6.16591	2.35309	6.67531	2.94899	6.93713	12.5402	9.52829	7.20401	2.32174	2.71424	2.26206	2.28735	1.88934	3.07175	3.77572	2.05467	0	0	0	0	0	0	58.0576	54.3591	48.9771
pseudoScB.83212	0.405192	0	0	0	0.100359	0	0	0.097535	22.4062	14.7608	45.3647	12.949	29.7039	42.763	36.0688	37.6407	16.1972	16.1154	14.6803	8.57562	11.3768	9.5377	12.6576	5.78116	6.25806	4.9119	5.76718	4.7868	4.4491	5.0643	6.31729	5.37068	6.88611
pseudoScB.83449	0.408577	0	0	0.130954	1.78884	1.53418	0.973966	2.60236	9.37383	5.06176	8.46992	3.18729	15.3145	14.747	16.1805	16.7531	4.04682	4.07563	4.33815	6.51727	3.14468	3.3264	3.74001	3.05489	0.796171	1.35369	1.26801	10.0727	13.2853	7.7986	18.1288	17.0814	17.5809
pseudoScB.84525	0.410263	0	0.100565	0.078479	0	2.65376	1.93388	2.05853	5.74502	0	17.3374	6.37513	7.01803	27.8077	19.0141	23.3342	4.27111	6.84917	9.34051	6.44642	4.39767	6.92037	5.17032	0	0.134889	0	0	0	4.9e-05	0	27.4466	0	12.2684
pseudoScB.83451	0.412879	0.250313	0	0.165078	1.9088	1.41215	1.30338	1.86185	5.18868	2.5901	6.33516	2.55271	6.67733	11.2217	12.8186	12.2126	0.820087	1.2255	1.20676	1.43724	1.17402	0.979128	1.16017	0.463204	8.27951	8.72271	6.63919	14.6441	13.3989	11.4554	15.9551	15.0433	13.2999
pseudoScB.83385	0.415624	1.87591	1.08466	0.565113	1.14071	0.509219	2.13906	0.978807	0.434174	2.24191	2.68032	1.71621	0.534302	0.261555	1.01312	0.621191	0.055018	0	0.030815	0.037086	0.073956	0.031551	0.030603	0.178266	0.316211	0.612329	1.13852	2.12954	0.31978	1.0419	0.368598	0.796511	0.394771
pseudoScB.84066	0.41654	0	0.427839	0.111268	2.40535	2.45316	1.79143	2.50935	5.03854	3.07501	8.5286	2.51784	9.12579	9.58458	12.1941	12.5085	3.94947	3.70859	3.31744	2.36452	3.40134	3.16986	3.10571	2.4974	22.7396	23.9946	22.9266	22.349	19.3191	21.9825	36.5217	39.6039	36.4262
pseudoScB.83926	0.423989	0.586932	0.132553	0.137916	0.162525	0.176586	0.176186	0.17812	0.483481	0.534842	1.92941	1.00987	0.801736	1.06719	1.63447	0.768725	0.079099	0	0.08124	0.052534	0.224145	0.665917	0.441189	0.425141	1.14568	1.32778	1.76928	2.21713	0.701132	1.45085	2.03475	1.37846	1.81081
pseudoScB.83751	0.451181	0.468412	1.92673	0.23366	0.274681	0.423769	0.881917	0.778227	1.04544	1.53161	1.8837	0.978018	0.462398	0.855948	1.46574	1.28088	5.56684	2.07901	4.21926	3.24078	2.651	3.03443	2.64494	3.52712	0.293782	1.21966	2.14472	0.357123	5.53079	3.31677	0	1.6393	1.49543
pseudoScB.83747	0.452669	0.278365	1.19953	1.52584	0.787386	0.416832	1.41023	0.752741	2.25309	2.86055	3.87316	1.70081	1.02479	0.707712	1.70126	0.940645	3.88637	1.28148	0.992186	1.40038	1.45217	1.29819	1.57982	1.92175	1.70249	1.97991	11.4835	0.290676	6.60445	2.99976	1.33698	3.75969	2.29247
pseudoScB.83648	0.455434	0.656305	0.186674	0.619828	0.476545	0.373012	0.665834	0.528062	1.2864	0.949291	2.26492	1.00379	1.84405	2.3872	1.55069	1.91228	0.778925	0.691819	0.851914	0.804697	0.173664	0.449167	0.447657	0.287002	3.69292	4.10307	3.68571	8.19844	3.21069	3.9559	10.678	10.388	11.609
pseudoScB.83368	0.455839	0	0	0	0	0	0	0	1.04773	0.305723	0.895078	0.423802	0.290699	4.81273	1.71152	3.70656	3.23008	3.10572	2.44866	1.54831	0.409105	0.769136	1.54615	1.39486	0	0	0	0	0	0	0.540981	5.40946	2.67327
pseudoScB.83973	0.459204	0.252948	0	0.21029	0.239224	0.189153	0.325456	0.169363	0.500886	0.302498	0.721579	0.811872	0.596686	0.384763	0.645529	0.366029	0.495602	0.400543	0.266404	0.439445	0.457705	0.320456	0.371351	0.557866	0.11626	0.090437	0	0.50941	0.390417	0.485027	1.37503	1.00039	0.932728
pseudoScB.84386	0.46195	0	0	0	0	0	0	0	2.07141	1.38346	5.25009	0.441668	4.21878	5.68011	4.79262	4.78651	2.27998	1.84851	2.30798	0.376916	0.654482	1.51666	1.2618	1.13873	0	0	0	2.75427	2.27912	1.95507	3.83713	6.7164	4.4411
pseudoScB.83444	0.471375	0	0	0	0.694875	0.258823	0	0.571664	0.481336	0	0	0	0	0	0	0.255441	0	0	0	0	0	0	0	0	0	0	0	0	0	0	0	0	0
pseudoScB.83826	0.475653	0.305561	0.569958	0.317734	0.75825	0.940282	0.82457	1.22768	3.39838	2.91258	7.50344	3.12464	6.74971	8.88585	8.43127	7.54996	1.56201	2.08641	2.11696	2.06561	2.16667	2.11085	1.97845	1.86997	1.04388	1.61697	0.88359	6.78041	4.82969	6.33479	11.7339	12.3136	11.7423
pseudoScB.83609	0.477163	0.275851	0	1.32994	1.97616	0.813433	0	1.41368	1.16402	0.810795	1.10333	1.07627	0.951064	1.13903	0.394966	0.35326	0.600131	0.258636	0.958551	0.96998	0.320645	0	1.38572	0.552653	2.90664	3.10604	3.93821	2.44469	5.89234	2.70974	2.22229	2.35907	3.22621
pseudoScB.84228	0.478115	0	0	0	2.20939	1.0818	1.94968	1.65303	9.96101	6.57264	20.4847	8.16539	13.3459	19.372	11.9418	12.8048	5.1398	6.71237	3.85134	3.32365	4.78784	4.88311	4.42873	7.14973	0	0.326297	0	0.239813	0	0.359527	2.41691	3.15741	3.14401
pseudoScB.83818	0.4799	0	0	0	0.471836	0	0	0	8.81149	0	0	1.92104	0	8.37006	0	0	1.66719	1.56505	1.56215	2.33976	2.82452	3.67399	0	0	5.27722	7.22458	10.0381	7.16742	6.14998	6.91487	12.0939	9.50467	10.2065
pseudoScB.83946	0.48105	0	0.329386	0.246885	0.221915	0	0.075189	0.448361	1.14111	1.164	2.61766	1.09109	2.33344	1.62912	2.63462	1.09876	0.260938	0.256293	0.183899	0	1.00774	0.432511	0.532649	1.16559	0	0	0	0	0.190961	0.146485	2.22746	3.45947	3.83484
pseudoScB.83343	0.484831	0	0	0	2.91018	3.0764	5.98691	3.78084	7.61336	1.89706	9.23336	0	7.31242	9.5901	12.4123	6.25861	0	0.271754	0	0.258724	0	0	0.074639	0	45.2523	46.1717	33.7395	54.8717	50.2391	72.7811	78.458	80.988	65.1869
pseudoScB.83525	0.48534	0.471378	0.249277	0.38897	0.387101	0.218545	0.300887	0.678683	6.30828	4.64032	19.7928	2.3577	13.5871	9.59758	6.21489	8.49142	4.77996	8.80479	7.49761	0.209704	3.04478	2.22091	2.43195	3.4401	3.2262	2.9696	2.96731	5.98109	2.01964	4.05176	13.1037	11.0536	11.1357
pseudoScB.84314	0.488573	0.707036	1.00372	0.978347	0.780863	0.531513	0.364894	0.420701	2.46188	1.47658	3.19699	0.872337	2.56513	2.53707	3.12627	3.41719	0.376684	0.733004	0.588671	0.389351	0.493259	1.00167	0.986174	1.04327	12.4501	10.8943	13.4502	10.2524	5.03603	10.9589	18.27	19.118	22.2126
pseudoScB.83710	0.496047	0.273263	0.582289	0.113575	0.646112	0.357779	0.211011	0.609871	0.473684	0.785053	1.03953	0.564306	1.21844	1.38695	1.39553	1.13	0.738095	0.372414	0.814092	0.445161	0.493554	1.32513	0.692873	0.620984	0.690811	0.463457	0.471944	1.81593	1.43945	1.43876	1.95688	1.78831	2.09153
pseudoScB.84000	0.50935	1.23093	0.193486	1.33054	0.750975	0.731014	0.993776	0.259429	2.2116	1.88844	3.88353	1.38525	1.91377	3.36544	4.24606	2.89214	1.33218	2.32122	1.96119	2.38478	1.70407	1.65185	2.07548	2.17696	0	0.21095	0	1.61018	1.105	0.966796	3.64074	2.47502	3.16807
pseudoScB.83712	0.51122	0.562961	0.300036	0.52689	0.671783	0.524807	0.399787	0.274274	0.729365	1.07266	1.03622	0.614686	1.17798	1.02914	1.1636	1.24977	1.03791	1.2548	0.83174	0.928168	1.06815	0.795521	0.844466	1.12293	4.37086	4.3831	3.42019	4.73921	3.38459	5.44775	6.6002	5.9204	5.57999
pseudoScB.83972	0.512358	0.8234	0.175422	0.957904	0.778985	0.308435	0.339346	0.661522	1.55155	1.89585	2.58525	1.2877	3.28567	2.43072	2.80767	3.40666	0.871783	0.768562	0.904551	0.568335	0.807082	0.760082	1.06853	0.687871	5.4459	5.88298	3.40569	6.88997	1.61375	6.0024	8.57571	5.63552	7.3982
pseudoScB.83594	0.513725	0.585093	0.196805	0.460753	2.93027	2.52572	2.3151	2.57678	9.98673	5.88271	13.4852	5.92595	16.1962	18.8016	17.785	14.7325	4.25819	3.98808	4.83004	4.8362	5.91012	5.20392	5.77729	5.42266	0.452373	0.519563	0.415449	6.56616	8.15278	5.68945	17.233	14.1647	12.3316
pseudoScB.84415	0.513775	0	0	0	0	0	0	0	2.18703	0.334642	4.5118	1.33005	1.17953	1.88152	4.97443	4.70623	0	0	0	0	0	0	0	0	0	0	0	0	0	0	0	0	0.358604
pseudoScB.83448	0.515006	0.132543	0.282525	0.220508	6.41849	8.79823	6.37733	7.1225	12.8269	7.83592	18.1813	4.40269	22.8629	22.1385	24.6179	21.6522	5.15024	4.95558	5.09624	6.65314	4.74627	5.86747	5.80539	4.02227	0.058683	0.089221	0	4.19881	1.43144	2.55434	43.0269	31.998	28.6481
pseudoScB.84161	0.51635	0	0	0	0.710403	0.698179	0.267709	1.88583	5.92148	2.61369	9.10847	4.74723	7.3396	8.40503	11.9884	11.3336	5.54441	4.25777	3.87495	3.90588	3.58129	5.64887	2.978	4.37948	0	0.176556	0	0	0	0	16.0127	11.7436	12.5811
pseudoScB.84341	0.540129	0	0	0	5.6736	1.034	4.69063	2.84925	0	15.1963	0	5.92463	33.4684	26.39	37.2677	23.81	5.50858	13.8153	0	0	6.736	4.39117	0	9.73256	47.0524	53.7317	53.8787	64.4628	38.1036	75.7989	122.377	98.8848	87.7768
pseudoScB.83860	0.544102	0.437241	0.372585	0.290629	0.744647	0.786555	0.811108	1.01479	2.42944	2.18779	6.07461	1.61028	6.43917	4.61514	5.81789	5.71752	2.2063	3.33541	2.07049	1.67949	2.14843	1.94137	2.18698	2.16271	1.52599	1.06192	1.40551	0.705519	0.497409	1.00667	14.5072	15.8869	14.6248
pseudoScB.83990	0.548387	0.325199	0.086653	0.405761	0.999163	0.909953	1.306	1.27027	3.69546	2.36458	5.13748	2.59978	4.84338	5.86835	6.38144	5.2057	1.69844	1.37075	1.45996	1.67103	1.88952	1.88678	1.85112	1.85133	0.710559	0.843776	0.282007	1.63497	0.538641	1.15298	16.4376	15.2124	11.9402
pseudoScB.83593	0.557449	0.548274	0.157658	0	1.97517	3.16944	2.04182	1.20537	3.5134	1.52572	6.86462	1.00907	4.75313	4.63979	8.10147	8.74049	2.81064	3.47088	2.74393	2.28634	3.13293	3.6315	3.49525	3.76809	0.58272	1.02015	1.3538	11.933	13.0963	6.55226	11.3404	17.0454	15.593
pseudoScB.84092	0.55801	0	0	1.78678	0.888978	0.32727	0.777873	0.234417	5.51351	5.01476	5.8494	2.20114	11.8983	6.31212	13.5595	7.83399	4.40007	2.86214	3.79095	5.96092	4.23933	3.58142	4.72678	4.92789	10.3076	10.2235	8.33247	9.89869	8.05595	13.355	27.0129	25.7541	21.4073
pseudoScB.83903	0.558481	0.404204	0	0	0.127583	0.405811	0.27838	0.120246	1.87933	0.91173	3.20977	0.500106	2.56789	2.07908	1.27074	2.01062	1.60134	2.41594	1.95313	1.76008	1.98716	3.60542	2.26709	2.363	16.8619	14.695	12.5936	16.395	12.4314	13.6104	21.1474	16.8742	17.1509
pseudoScB.84125	0.564612	0.20078	0.279946	0	0	0	0.312587	0.462383	0.180519	0.199921	0.551677	0.171349	0.147711	0.071289	0.270853	0.255804	0	0	0	0	0	0	0	0.020353	0.102054	0	0	0	0	0.102838	0.2074	0	0
pseudoScB.84121	0.574151	0	0	0.083926	0.879595	0.842107	0.53232	0.703146	14.2416	12.397	30.2123	9.54651	25.2211	23.9663	24.7996	22.4945	5.22977	6.44605	5.59585	6.56033	6.2951	5.84375	5.95993	8.21872	1.1605	1.44475	1.1689	2.80867	1.71529	1.81422	37.0451	35.8091	32.4926
pseudoScB.84475	0.577702	0.554796	0.475935	0.4777	0.552582	0.38207	1.66624	1.4335	0.66317	0.378224	0.81323	0.72139	0.147293	0.224171	0.286049	0.338095	0.050176	0	0	0	0	0	0	0.012708	0	0.033318	0.226234	0.047487	0.033566	0.178658	0	0	0
pseudoScB.84254	0.582694	0.647918	1.01281	0.359279	1.19905	1.21034	0.922566	0.794016	2.73137	2.5739	5.53167	1.68348	4.45871	2.98282	3.61741	3.63763	1.09242	1.59346	1.38402	1.54706	1.16403	1.16993	1.46826	1.77315	0.518836	0.699738	0.950699	3.9647	3.06917	2.22425	4.87552	4.17273	4.38617
pseudoScB.83957	0.582941	0.437057	1.72972	0.415266	0.826677	0.37349	0.514119	0.05574	7.54131	5.3157	13.8924	2.91972	13.3522	12.1547	11.3652	11.616	4.34984	4.63774	4.71428	3.13013	5.23276	3.52232	3.63113	3.68149	0.28698	0.267887	0.28781	0.565861	0.219791	0.23944	65.6476	60.2431	57.4427
pseudoScB.84130	0.583945	1.40891	0.899769	0.467625	0.93399	0.849212	1.60154	0.628684	4.21343	3.95329	5.63983	3.27182	5.67366	6.82053	6.04414	5.37423	2.33318	2.64151	3.37125	1.69433	3.04198	3.9639	2.58875	2.92455	5.81159	6.82778	7.05963	21.3846	18.1201	11.3674	29.4615	34.8145	28.5714
pseudoScB.83723	0.59143	0.332491	0	0.079008	1.8862	2.057	1.73031	2.03554	1.50289	1.13349	2.93443	1.30338	2.63361	2.68894	2.62186	2.82626	1.08214	0.959335	1.03956	0.935541	1.20504	1.20994	1.03115	1.16714	3.31191	3.01941	3.73067	3.10066	1.98608	3.31419	3.05308	3.29455	2.96982
pseudoScB.84280	0.595921	0.288185	0	0	0.273639	0.660859	0	0	1.45512	1.9947	3.31313	0.27439	3.40086	4.58888	2.51349	3.36322	1.03282	1.04164	0	0.955992	0.993297	0.769783	1.11666	1.20351	11.3577	8.37144	11.8503	4.79182	4.64134	7.49707	6.12618	5.49934	5.05391
pseudoScB.84328	0.61356	0.675216	0.961728	0.784388	3.38362	4.09538	3.18856	4.09376	3.7435	2.45986	5.87594	1.77425	6.20092	5.98214	6.25189	6.04642	0.473179	0.720118	0.393929	0.396192	2.17828	1.81652	1.5045	1.79097	2.66101	2.66877	2.22781	8.8171	11.7465	6.79772	19.8001	18.4449	17.7775
pseudoScB.84264	0.622026	0.599668	1.2695	0	0	0.956314	0	0	0.626514	0	0.580757	0	0.677448	0	0	0	0.214989	0	0.088266	0	0.109612	0	0	0.308493	0	0	0	0.314154	0.696123	0.46908	0	0	0
pseudoScB.83691	0.631765	0.191093	0.813037	0.95021	0.724519	1.88084	1.18788	0.852521	1.51462	1.78591	3.24116	0	0.97335	0.666753	2.54947	2.09385	1.46505	1.87549	1.61035	1.23527	1.51098	1.58591	0.385132	1.14551	0.17173	0	0.832271	3.38846	3.57342	1.86755	5.53062	4.7978	6.29256
pseudoScB.83297	0.631989	0	0.487216	0.443627	0	0	0	0	8.75873	4.58935	5.87585	1.10279	8.62462	12.8476	15.7785	11.9375	3.89393	2.5001	4.27538	3.75664	2.62296	2.83487	2.96201	4.33972	0	0	0	0	0	0	2.44887	1.04323	3.76945
pseudoScB.84054	0.642704	0.558436	0	0.941996	1.09759	0.939218	1.55073	1.01176	3.30861	3.81832	7.70718	1.91627	6.17406	5.22401	2.90519	4.79258	2.91683	3.61157	3.11539	0.73781	2.20553	3.03286	2.40833	3.65168	5.73112	4.92051	5.01752	17.8554	2.20365	8.35518	7.06351	10.2102	8.29862
pseudoScB.83341	0.652712	0	0	0.174292	0.524521	0.909667	0.666945	1.17902	2.20527	1.62583	1.94537	0.16241	3.20874	3.00083	0.426715	2.87724	1.35333	1.2012	1.33003	1.41953	0.896341	1.51745	1.48193	1.10251	0	0	0	1.91066	1.21793	1.29712	3.8649	2.79901	1.99283
pseudoScB.83782	0.654516	0.433013	0.070922	0.332105	1.53363	1.57263	1.89715	1.67164	5.73711	3.3558	6.74679	2.77212	8.83611	6.61432	7.42763	8.47653	5.23374	4.92986	5.04475	2.90507	3.65267	4.58026	5.24047	4.16141	0.754829	1.00274	0.7296	7.4453	5.2976	5.3311	18.7053	11.5407	14.5032
pseudoScB.83927	0.657913	0	0	0.65105	0.484641	0.286224	0.61348	0	1.43311	1.38098	1.98713	1.19981	2.7315	2.97	2.97384	2.90428	0.284713	0.264435	0	0.183974	0.984272	0.967136	0.674134	0.564491	4.42788	3.21253	5.18042	4.2429	4.95347	3.62113	7.34778	5.62317	6.99411
pseudoScB.84248	0.663336	0.64037	0	0.531103	0.758308	0.72506	0.496796	0.142861	1.91829	1.24268	5.34342	1.49185	2.38152	2.31752	1.6518	2.25837	1.04062	1.05097	0.953198	0.781729	0.84797	0.851324	0.505855	0.761767	0.293289	0	0	0.567662	0.32695	1.47685	1.89413	1.81428	3.45126
pseudoScB.84395	0.66403	0	0	0	0	0	0	0	5.58918	4.31286	5.09633	5.70725	10.8099	6.81366	11.2262	7.38255	0.553325	4.98853	4.11989	2.04675	2.3215	2.25464	3.89709	3.31878	0.14096	0.438337	0	3.84627	0	0.838621	1.96745	8.42421	11.3236
pseudoScB.84213	0.673867	0.648853	0.313676	0.31397	0.687429	0.309708	0.62078	0.405051	2.63801	3.09285	2.95949	2.44026	4.43062	3.30299	3.59436	2.30396	0.817916	1.5619	1.22494	1.18082	1.55657	1.30353	1.51289	1.44184	10.0526	8.21421	7.65775	7.62537	8.86682	9.56746	13.3261	12.3831	10.6925
pseudoScB.83881	0.682042	0	0	0.254548	0	0	0	0	9.68197	2.97241	9.14331	1.81912	12.3816	14.1882	14.2295	10.8702	5.72842	5.23952	5.18195	3.40734	7.1681	1.73495	6.471	6.40585	0	0	0	0.145095	0	0.15394	41.3898	33.3878	31.2582
pseudoScB.83705	0.682376	0	0.177845	0.069398	7.24823	7.89726	7.57477	7.54486	18.7994	11.8056	32.4243	9.77034	40.2002	26.4082	27.1683	27.8168	10.8476	11.531	8.91249	8.82296	10.8728	12.0602	10.7509	13.4545	4.6489	4.32526	6.06032	27.4171	21.6703	23.9034	49.0876	58.2054	64.5505
pseudoScB.84515	0.683232	0	0	0	0	1.81288	2.10272	2.21402	0	7.59152	15.5427	4.23396	22.6022	10.1669	20.1807	31.8144	8.27309	9.83886	5.41288	4.46411	10.3773	6.53514	3.63621	7.26542	0.128594	0.200053	0.322133	2.43993	0	3.9732	0	10.3707	0
pseudoScB.83876	0.684047	0	0	0	0	0	0	0	18.0235	7.22879	12.9021	3.73596	22.7092	20.6243	27.1496	18.9283	10.0867	9.6463	7.86288	8.63212	6.51994	8.41329	9.02878	13.758	0	0	3.74266	2.08659	0	0	84.5146	74.4547	78.1254
pseudoScB.83837	0.699588	0.382907	0	0	0.37175	0.913	0.711335	0.723556	1.44422	2.10424	2.76022	0.866276	3.6067	3.09283	3.95012	4.06887	0	0	0	0.020352	0	0	0	0	0	0	0	4.93519	11.124	2.83294	11.9043	11.9098	11.1223
pseudoScB.83904	0.700642	0.447758	0.631188	0.492422	0.990379	0.494844	0.606469	0.070039	4.13026	4.52603	8.76666	2.9255	5.74381	5.45368	6.49695	8.40781	0.433461	0.951492	0.595754	0.015647	2.2328	3.18227	2.44972	1.18169	15.5822	15.9346	18.3597	1.56856	0.404509	2.51666	1.04556	1.45712	0.344412
pseudoScB.83846	0.704882	0	0	0	0	0	0	0	9.37657	9.74887	17.6478	6.15517	12.0355	16.8101	31.9769	18.9333	1.2704	0	0	9.8728	0	3.70235	0	0	0	0	0	0	0	0	0	0	0
pseudoScB.83644	0.707659	0.341107	0.145371	0.226837	1.22599	0.816641	0.842874	0.548126	2.9733	3.06981	5.44998	2.37929	4.72383	5.33228	6.79371	4.9651	2.0307	2.79677	2.31004	2.62427	2.18068	2.74702	2.05104	2.87722	0.250802	0.195088	0	1.51177	1.21188	1.04664	2.00149	2.27744	1.95728
pseudoScB.84308	0.70924	0	0	0	0	0	0	0	3.55952	0.712339	1.32519	0.69017	3.12161	1.57119	2.49235	2.30739	2.16854	2.24494	0.594391	0	1.84425	1.31591	0.614774	0.461832	0	0	0	0.367043	0	0	1.42437	1.16652	0.517744
pseudoScB.83320	0.710045	0	0	0	8.8923	9.5989	4.67777	8.66465	26.5289	22.0914	44.0115	10.0017	39.2452	43.5648	52.8545	44.6977	16.949	13.1871	14.739	18.0807	12.5922	7.73956	12.4915	9.96187	0	0	0	22.0678	24.9521	18.6776	51.0201	42.2108	46.5164
pseudoScB.84522	0.710112	0	0.145875	0	6.0237	7.68274	5.00487	7.6392	15.5644	8.74597	17.8823	4.32811	21.3269	29.3297	27.5438	27.5261	6.78336	5.26202	8.00546	7.63857	9.94178	8.25695	8.92871	6.39369	0.188752	0.146822	0	18.3394	26.6711	13.5422	38.0365	35.6655	31.8894
pseudoScB.83803	0.713891	0	0	0	0	0	0	0	0	0	0	2.97656	0	3.95142	4.1541	5.01854	0	0	0	0	0.247188	0	0	0	0	0	0	0	0	0	8.84699	9.98269	0
pseudoScB.84401	0.721778	0	0	1.73062	0	1.78898	0	0.871546	2.05837	5.831	11.059	3.02046	8.5459	5.12268	0	12.7971	2.6368	1.47349	3.89323	4.57549	0	1.29543	3.76454	2.99224	0	0	10.3675	12.4454	9.84956	7.55926	13.4611	18.4709	14.4225
pseudoScB.84063	0.727654	0.819007	0.249148	0.388563	0.996809	0.175896	0.120761	0.104427	3.25888	2.0342	7.3609	2.81453	4.94317	5.88613	6.80822	5.72031	0.174592	0.25117	0.685452	0.265854	0.10068	0.412488	0.166713	0.306135	0	0	0	0	0	0	6.95457	6.96087	5.33256
pseudoScB.84053	0.729381	1.29007	0	2.92113	1.1102	1.67503	1.57365	1.04675	1.28335	3.27948	3.01588	2.17027	2.84919	1.80336	3.01086	2.7207	1.89996	2.89507	2.14187	1.04161	2.27045	3.20427	2.6526	4.50087	0	0	0	0	0	0	0	0	0
pseudoScB.83629	0.738959	1.33282	1.42139	0.363734	0	0.283975	0.419935	0.08765	0.350715	0	0.947648	0.432683	0.416488	0	0.351117	0.945124	0.401986	0.343577	0	0.801056	0.420013	0.818321	0.450165	0	2.01551	3.39888	1.35343	1.5559	5.07205	3.80276	2.8171	1.40234	2.45216
pseudoScB.83633	0.745785	2.64488	6.13407	3.63886	3.42164	1.07423	2.49745	2.15383	10.0277	5.24799	3.86421	5.07635	7.30935	7.57324	4.85289	5.83964	0	0	0	0.571049	0	0	0.278844	0	8.44819	5.58144	18.3452	4.31521	5.27964	15.511	9.2287	11.8522	8.92893
pseudoScB.84330	0.745861	1.39898	0.908894	0.944761	3.05842	5.06242	3.42402	3.19469	11.1225	8.49938	16.1308	4.82345	17.7988	15.8072	19.0346	14.5639	5.7211	4.58135	5.97196	6.28094	5.92657	8.17143	6.89411	9.11417	0.213815	0.169621	0.151838	10.9754	16.6481	9.0739	23.2378	21.9394	21.3274
pseudoScB.84283	0.747965	1.202	0.682905	0.39955	1.06131	1.38048	1.2383	0.929932	1.98642	5.32207	10.9018	2.43177	3.19992	2.20146	1.50247	2.98359	0.710507	2.7851	1.53822	0.033544	0.908358	0.487895	0.33244	1.7321	0	0	0	0.040388	0	0.061487	0	0	0.062079
pseudoScB.83516	0.77349	1.19765	0.553449	0.450608	0.899205	0.095692	0.130812	0.726215	0.574674	0.300243	1.45233	0.264984	0.298032	0	0.570801	0.976451	0	0	0	0	0	0	0	0	0	0.351825	1.60827	0	0	0.364358	0.686743	1.3416	0
pseudoScB.83699	0.785173	0	1.62565	0	0	0	0	1.36282	1.57989	3.17017	2.93462	0	2.60807	1.75683	2.07971	3.1932	0.522304	0.677147	1.07489	0.899269	0.53325	1.16836	1.55623	3.25804	0.699792	1.08136	0	0.82299	0	1.21577	1.5783	0	0.574519
pseudoScB.83715	0.792836	0.382322	0.814374	0.317592	1.35668	1.07547	0.985446	2.04769	3.51136	2.11306	5.45845	1.58615	5.33474	4.97504	6.10553	3.71899	2.7531	3.24355	2.73748	2.00723	2.76682	2.50515	2.98392	3.2371	3.41909	4.70895	4.43998	7.87604	7.97628	5.60661	13.5672	10.7744	9.85376
pseudoScB.83344	0.794327	0	0	0	15.7358	18.7039	12.4812	15.927	13.3124	4.34483	22.5162	7.0693	26.282	23.0115	26.6079	25.8438	3.49232	2.18147	5.05462	5.94923	5.06054	4.41219	5.71013	3.88973	0	0	0	45.3567	30.7342	62.514	119.708	107.117	99.5331
pseudoScB.83207	0.804205	1.30324	0.450536	1.11351	0.932276	1.26089	1.08612	0.880566	4.66171	2.91991	7.93125	2.3793	7.54118	8.80906	7.43794	7.04112	2.38818	3.10544	2.90996	2.18098	2.81004	2.94586	3.05567	2.43694	0	0	0	0	0	0	0	0	0
pseudoScB.84201	0.811426	0.402705	0.55559	0.354832	0.380595	0.75882	0.535356	0.697999	9.62978	3.76323	4.83724	3.65123	13.6349	13.583	9.30976	8.85567	0.015716	0	0.012648	0.025304	0	0.010139	0.004358	0.00986	32.1208	37.1927	29.6029	27.1885	19.2896	29.9682	34.1748	26.3616	28.6617
pseudoScB.84056	0.814951	1.7186	1.34939	2.07313	1.41346	1.30315	0.872868	1.08465	4.54838	3.52996	8.62794	3.54458	7.22363	6.32473	6.3579	6.34485	2.39596	3.05666	3.35408	2.53689	3.03571	3.02536	2.8434	2.9649	15.3535	13.8186	14.8606	3.31441	4.73871	10.0177	15.5824	13.8823	14.5676
pseudoScB.83979	0.81503	0.98405	0.837296	0.652332	0	0.596365	0.407925	0.753174	7.76342	6.16683	28.0073	4.74831	30.0353	16.0134	9.52949	14.1595	7.43548	7.8871	7.32346	0.63798	3.38266	2.9784	2.81091	5.02955	0.531597	0.931882	0.715289	2.82052	0.864595	3.38372	21.7048	23.4672	20.3675
pseudoScB.83805	0.816654	0	0	0	10.2625	14.3785	10.4316	13.5269	20.2616	18.2178	31.2622	11.1699	34.5915	39.8735	42.2134	38.4938	12.4241	16.6416	18.2177	12.8002	9.23363	10.4648	9.50524	6.19316	0	3.83948	4.54941	28.9	45.9665	24.2732	50.3082	36.7942	41.6501
pseudoScB.84482	0.822246	1.53083	2.60046	3.95673	1.13918	0.972257	3.96432	4.53845	1.42039	1.21229	0.279723	1.64307	0.261735	1.40039	1.8763	1.12442	0	0	0	0	0	0	0	0	0	0	0	0	0	1.49958	0	1.38359	0
pseudoScB.83673	0.839467	1.49956	0	1.90457	0	0	3.06929	1.74298	0	1.04207	1.70098	0	0	0.397264	1.412	1.02679	0	0	0	0	0.115585	0	0	0	0	0.485451	0	0.152704	0.639518	0	0	0	0
pseudoScB.84409	0.844759	0.544572	0	2.70256	1.80927	1.87025	2.2663	1.45724	2.74586	3.22319	6.77345	2.32704	7.05377	11.5238	11.3789	9.30102	2.08086	1.6153	1.73765	1.33282	3.05274	4.35001	2.90629	2.80598	36.0191	33.3817	36.489	28.8944	18.6872	33.1612	31.5337	43.5057	40.5303
pseudoScB.83854	0.853984	0.937057	1.00253	1.17262	2.06301	0.884783	1.22483	1.23993	3.92428	3.86997	6.48358	3.80594	7.33119	7.61432	9.20175	8.34902	3.2395	4.12991	1.93826	3.02592	4.16294	4.20439	3.05325	2.71013	0	0	0	4.05643	5.43525	2.89614	10.2427	10.6026	8.55536
pseudoScB.84278	0.870477	0.776315	0.996635	0.199321	1.09565	0.787687	0.903227	0.950833	3.00498	2.25944	3.21595	1.04836	3.69425	4.25953	4.74345	4.07244	1.44023	1.17551	1.08562	1.26451	1.75496	1.30643	1.20258	1.48849	1.3224	1.58591	0.990078	1.39626	0.794288	1.70072	0.32592	0.790331	0.660439
pseudoScB.83819	0.873261	0.60524	0.684483	0.872673	0.834777	0.929	0.827876	0.467092	9.32027	4.55437	13.7801	5.00362	14.7215	14.2213	14.851	14.361	0.044092	0.035331	0.007103	0	0.017756	0	0.08075	0	0	0	0	6.47738	6.17002	4.61526	34.344	26.6142	29.2881
pseudoScB.83752	0.890421	0.42949	0	0.695928	0.403812	0.312049	0.6394	0.372424	0.421626	0.231804	0.394077	0.40982	0.219539	0.214031	0.363677	1.02593	2.66991	2.10426	1.83022	1.23882	2.47774	1.1465	0.517406	1.92442	0.188094	0.148152	0.971767	0.104225	0.418932	0.477575	0.248484	0.184515	0.483008
pseudoScB.84489	0.896263	0.19624	0	0.354973	0.186466	0.575331	2.98746	0.719809	0	0.31081	0	0.245422	0	0	0	0.390328	0.943904	1.2209	0.716748	0.226567	1.03128	0.689573	1.34367	2.63405	0.218117	0.261516	0	0	0	0.40517	0	0	0
pseudoScB.84015	0.913424	0.932084	0.434953	1.40765	1.5469	1.24713	0.690128	0.809211	6.156	5.67372	13.1013	4.8866	11.3862	11.819	15.2212	13.5062	0.034872	0.004983	0.02827	0.009624	0.176962	0	0.058448	0.033005	0.618024	0.433912	0.218222	0.881592	0.674389	0.704957	37.7646	36.622	33.7256
pseudoScB.83716	0.926346	0	0	0	0	0.766084	0.980002	0	1.65873	4.21753	0	1.02198	9.57963	4.77453	6.7267	6.21793	5.52014	0	2.69843	10.2676	2.42571	0.373009	0.52011	1.43773	34.3225	18.1213	12.7691	12.7819	21.8544	15.1425	24.1439	8.72115	42.4125
pseudoScB.83995	0.946906	0	0	0	0	0	0	0	0	0	0	0	0	0	0	0	0	0.912878	0.271764	0	0	1.39908	0.802384	1.59451	0	0	0	0	0	0	0	0	0
pseudoScB.83967	0.950397	0.611594	0.32543	0.507327	0.868971	0.922661	1.4229	0.818673	26.1012	23.5635	49.6582	13.3771	88.7467	45.3092	34.6789	36.5306	14.6342	23.1532	28.88	7.17938	15.1639	11.4726	9.75978	11.8216	10.2597	9.64988	18.198	7.66677	9.69268	10.9931	37.855	33.8215	38.1626
pseudoScB.83919	0.972056	1.25291	0.832032	0.259632	1.1822	1.81316	1.12636	0.638379	2.6327	4.11861	4.61914	2.66323	3.36415	5.40179	4.65611	6.78486	0	0.067908	0	0	0	0.032818	0	0	7.11778	5.71346	5.78291	18.9586	1.73976	4.18751	2.45845	9.01998	5.33134
pseudoScB.84007	0.975914	0.800429	0.994919	0.716821	0.209034	2.16414	0.570465	1.42907	2.64615	3.00226	9.40538	2.29528	6.72591	5.39998	5.27031	5.73192	2.5571	2.56048	1.36404	9.12787	1.66087	2.29579	2.32704	3.10305	4.35198	0.63163	0	0	0.171205	3.61219	18.6192	18.6362	17.3932
pseudoScB.83417	0.996173	0.831483	1.72766	0	1.31699	1.22848	1.47643	1.15196	8.76977	11.1403	11.5343	5.10911	2.5168	5.48605	6.98482	5.07897	0.151483	0	0	0	0	0	0	0.091468	4.68652	4.10508	23.0603	3.58344	1.66587	19.6371	2.2484	7.47857	5.4251
pseudoScB.84416	1.01747	0	0	0	0	0	0	0	0	0	0	0	0	0	0	0	0	0	0	0	0	0	0	0	0	0	0	0	0	0	0	0	0
pseudoScB.84045	1.02774	0.725233	0.142598	0.916817	1.03343	0.967306	1.15079	0.999129	6.30244	3.42449	7.44066	3.46525	8.48286	9.07918	9.76801	8.81335	0.708317	0.721018	0.707391	1.20991	1.00342	0.702335	1.03562	0.800482	0.39261	0.349203	0.154848	0.616395	0.369288	0.349487	4.45307	3.87018	3.44688
pseudoScB.83398	1.03131	0.607374	0.19867	0.322158	1.45476	1.23642	1.21061	1.22392	15.6177	11.0589	22.4827	6.34093	23.6726	25.9378	28.5363	22.4724	14.4815	13.8175	12.7876	16.6698	7.20399	7.79702	7.57495	7.84407	4.00789	3.3287	4.49998	9.90874	8.37647	7.35867	13.056	13.2297	11.9484
pseudoScB.84247	1.06754	1.24646	1.41268	0.732494	1.61602	1.5299	2.06666	1.28629	1.72465	2.1939	3.15288	1.91961	1.69945	0.767161	1.1431	1.87715	0	0	0	0	0	0.088045	0	0	0	0	0	0	0	0	2.32737	1.21066	1.32893
pseudoScB.83536	1.07242	1.48369	1.16458	2.30374	1.40826	1.7674	0.779215	1.20164	17.9109	10.1873	35.3643	6.66058	25.6364	23.0044	24.1849	20.887	15.1608	15.8536	16.8301	6.28854	12.9416	14.6253	15.5413	14.0281	0	0	0	0	0	0	96.8952	78.9185	78.5847
pseudoScB.84526	1.09151	0	0	0.870989	1.01159	0.829294	1.11817	0.472094	3.80607	1.62048	2.0359	1.56747	1.77233	5.88915	1.41965	1.33019	0	0.100259	0.478859	0.190703	0	0	0	0	6.72945	7.22053	4.57651	5.2404	9.98732	10.9734	8.23799	7.63908	6.76653
pseudoScB.84046	1.10167	1.19978	0.826785	0.443272	1.26084	1.34623	0.617587	1.11853	4.35692	3.36214	4.55446	2.83485	5.18931	6.43414	6.58803	5.34074	1.71233	1.99367	2.22034	1.19069	2.13044	1.65793	1.88155	1.67334	0	0	0	2.34962	1.30618	1.53384	10.5882	9.69585	8.07839
pseudoScB.83618	1.13118	0.495942	0.845506	0	1.18215	0.419742	2.1894	0.666078	0.303898	0.367358	0.252343	0	0	0.590061	0.724392	0	0.177253	0	0.034614	0.32611	0.045013	0.220846	0.180537	0	1.56282	1.87812	2.85728	0.751339	0.544001	2.5353	0.864716	1.95084	0.480007
pseudoScB.84149	1.13296	0.548157	1.42833	0.916025	0.975352	1.01078	0.455744	1.05514	17.9205	9.58609	32.5012	8.9391	36.2617	24.9587	26.0806	28.6713	2.52488	1.85277	1.49172	3.39812	2.34347	1.74269	2.26601	2.17761	2.31275	3.40136	3.4443	3.06108	1.62867	2.15449	226.364	214.798	204.93
pseudoScB.83393	1.20023	1.22947	0.308199	1.20223	1.23134	1.1908	1.41505	1.03299	1.50491	0.894045	1.7885	1.66053	1.97386	1.32251	1.04692	1.13661	1.83552	2.1262	1.50592	1.35615	1.78654	1.9182	1.90969	1.98103	0.132918	0.051694	0	0.072866	0	0	0	0.127026	0
pseudoScB.83544	1.21859	0.4523	0	0.166426	0.181214	0.231304	0.148459	0.338568	45.63	26.2162	80.4719	21.5243	84.986	69.3193	65.5097	71.0543	21.9868	25.51	26.9373	12.3136	22.0536	26.6941	23.3123	20.1884	7.96262	7.31813	7.1977	7.38757	7.81148	6.06901	141.696	121.333	127.188
pseudoScB.84111	1.21973	1.96747	1.67174	1.781	1.47187	1.15689	1.48291	0.415019	5.26453	1.3798	10.6305	1.72362	6.23736	7.87506	6.9846	5.46851	7.51711	9.41178	6.47892	6.46512	3.11343	5.35303	6.37906	6.42182	6.83533	2.08045	2.59354	1.20523	2.83941	2.05287	25.67	14.4278	19.1192
pseudoScB.84036	1.24311	2.27862	1.6041	1.67436	0.978248	2.07231	0.84037	0.638078	0.804367	1.20603	2.01097	1.99186	2.46687	2.174	1.44626	0.296562	1.30549	2.32136	1.53072	2.36876	0.687408	1.05138	0.910771	2.99435	0	0.84986	1.7622	0.413618	0	0	0.842497	1.03042	0.303872
pseudoScB.83734	1.25901	1.03821	2.62953	1.9019	1.14968	0.904689	6.73778	3.17905	11.6958	14.1695	13.5438	6.78706	4.94037	6.79785	5.87913	5.39091	4.09901	2.23777	3.48135	2.00425	3.22475	2.17012	2.18849	3.11001	6.36375	6.39218	29.0291	4.05652	1.102	19.2074	3.18404	10.2474	6.58513
pseudoScB.83672	1.29337	2.01134	1.06749	1.65603	1.92049	2.94736	2.6515	3.13965	14.3278	5.98649	21.4551	7.78935	23.5563	21.849	15.955	25.0139	10.0759	7.96219	6.32973	8.76685	6.40899	5.38663	9.46744	6.13182	0	0	1.08991	0	0.443856	0	0.330946	0	1.92986
pseudoScB.83679	1.31234	1.55187	2.18442	2.09394	2.81555	1.98254	2.15781	2.71516	6.54706	4.61012	10.3053	3.33675	11.0047	11.3365	12.5996	9.97114	5.16933	5.53494	5.31993	5.32087	4.90649	4.72315	4.84409	4.46051	0	0	0	8.78598	14.6211	8.40939	18.8257	19.1317	16.6569
pseudoScB.84288	1.31521	0.914183	0.389478	0.607587	1.38401	1.30242	1.60197	1.87687	1.99622	2.8102	3.65408	1.26337	2.59786	3.24203	3.97844	3.78351	2.5194	2.71074	2.63792	3.46841	3.41384	3.70944	2.69379	4.62319	1.25924	0.979354	1.67821	0.691624	0.614195	0.982302	1.68435	1.36263	1.98127
pseudoScB.83920	1.32219	1.18133	1.50896	0	1.44106	1.32074	1.30378	1.27805	1.02045	0.475321	0.661954	1.0322	2.12061	0.608937	1.42097	0.102703	0	0	0	0	0	0	0	0	0.295514	0	0	0.225938	0.214328	0.385218	0.624032	0.847079	0.524052
pseudoScB.83702	1.32232	1.14832	1.3583	2.11812	2.46365	2.68821	2.76701	2.88326	3.43012	4.80534	5.07066	3.31121	4.31883	4.98989	5.24693	6.2108	4.3125	5.22558	4.41064	3.09981	4.79526	5.09105	4.94871	6.85678	0	0	0	4.22654	5.00693	1.7642	6.61106	8.2875	5.96069
pseudoScB.84270	1.32636	1.93463	2.08283	1.60943	1.26584	1.8688	2.00918	1.94679	4.04539	4.27879	6.44817	3.43206	10.9048	5.25573	4.87869	4.22873	0.206307	0.129885	0.104243	0.049985	0	0.125467	0	0.024352	12.512	13.5745	10.7963	12.538	3.76554	12.1289	18.6395	17.447	20.0196
pseudoScB.84315	1.35457	1.41944	2.78327	1.98548	2.59448	1.78055	2.16869	1.29026	4.12736	2.32397	5.59398	3.93149	5.98848	10.6905	8.90745	6.94646	5.5405	5.92688	4.12593	4.78766	5.40228	4.17966	5.38661	6.91452	0	0	0	18.2734	18.4992	16.2207	44.2606	42.0307	47.4447
pseudoScB.83980	1.37807	1.08784	1.74594	1.20413	1.48756	2.36317	0.623898	1.18667	5.73389	6.36344	12.6091	5.107	10.6613	4.87233	6.44109	5.38812	4.87342	5.45303	5.66238	3.46407	3.44611	4.81561	4.41626	5.85859	1.88489	2.98841	3.03741	4.3141	1.91688	2.50652	18.3183	12.7262	14.2041
pseudoScB.83714	1.39036	0.95918	4.48905	0.953887	1.45469	2.48617	2.58384	1.027	6.00528	3.22153	9.28979	1.5966	9.6645	8.94637	3.85106	7.34297	1.29848	1.6836	2.09693	1.95411	2.36369	1.6351	2.49241	1.43301	10.0547	11.9214	8.35208	14.8037	16.9999	12.0651	15.0779	23.606	16.3227
pseudoScB.83347	1.39845	0	1.32733	0	0	0	0	0	4.51143	1.06248	6.51948	0	1.94869	2.20457	2.04743	3.69502	0.65586	0.491042	0.279113	1.27144	0	0.974234	0.078524	0.822202	1.22661	0	0	0.16817	0.403638	0.814135	5.46527	3.38104	3.2057
pseudoScB.83839	1.44354	1.74224	1.85421	2.6008	1.15829	1.26758	1.44278	1.39917	5.03148	6.8515	9.13687	3.7428	7.43905	8.92251	8.13991	8.1397	5.46179	6.05227	4.05987	7.52329	7.37059	5.50892	5.96786	8.38537	69.4348	61.6955	68.1238	53.8846	26.929	50.254	56.9143	52.944	51.8991
pseudoScB.83337	1.45583	2.09499	0.608921	0.871178	1.74007	2.43079	1.22427	1.68373	2.75427	1.77754	3.46115	2.52895	4.05307	2.95625	5.08815	4.2081	0.589768	0.861015	1.0493	0.650774	0.367011	0.437222	0.525387	0.615033	1.44517	1.70348	1.42985	6.24098	4.06729	4.89134	17.9199	19.1757	18.5499
pseudoScB.83912	1.49115	1.05777	0.278491	1.08565	1.23202	1.18907	0.576065	0.580814	18.6295	12.1739	35.1447	8.63667	33.6965	30.0509	27.4674	31.6583	1.71456	1.89425	2.11027	1.19111	14.3444	13.7056	13.2713	10.532	3.43405	4.65937	3.01421	4.35853	0.202732	4.00509	83.4098	79.383	82.2532
pseudoScB.83842	1.51357	0	0	1.05068	1.45998	1.96546	0.236833	0.389786	3.08501	4.05656	8.41854	3.67403	4.79951	4.18792	4.48051	5.97312	1.50887	1.72913	1.42809	1.74984	2.5549	1.53382	2.23223	0.83607	11.5494	11.2322	9.03325	8.23933	8.3848	9.7379	15.8806	13.4879	17.6738
pseudoScB.83316	1.53741	0.75374	0.747706	0.699038	6.51337	5.88561	1.38146	5.02775	11.0239	7.77778	16.4733	5.98321	19.7912	22.2746	17.9771	19.7011	5.04204	6.43053	5.60039	5.0048	4.78576	6.72567	7.36934	4.26537	3.11241	2.48322	3.6213	19.1309	26.9894	12.0832	40.2352	38.5575	37.2877
pseudoScB.83825	1.55788	0	0	0	4.5768	0	0	1.36853	7.41306	2.97988	3.85443	0	0	0	0	6.92394	0	0	0	0.21569	0	0	0	1.26451	0	0	0	10.0815	0	2.62946	6.32392	4.87823	2.32377
pseudoScB.83711	1.58274	2.69649	0	1.41391	1.41324	1.68333	1.88638	1.47897	1.98707	1.79471	4.00201	3.40053	5.17374	4.3464	5.92321	6.4183	3.05165	3.85407	3.98893	2.96729	3.55348	3.35763	3.02	4.30695	12.0478	10.5503	10.0365	14.196	11.6183	15.4103	17.8134	15.8224	16.6785
pseudoScB.83646	1.58825	1.54864	1.36763	2.11604	3.09167	2.30525	1.44232	2.19698	3.09317	3.48037	4.10649	2.6763	4.29668	4.50267	3.62926	3.22483	2.16139	2.29381	2.52132	2.32814	2.42773	2.71836	2.59103	2.93592	0.300181	0.424249	0.26909	2.67553	2.78328	2.17708	7.06693	5.08214	4.83534
pseudoScB.83709	1.59465	4.63958	0	0	0	0	0	0	0	1.6489	7.41116	1.60867	1.83963	0	4.30907	7.72851	0.442176	1.15743	1.28334	1.09645	0.678208	0.663469	1.32246	0.642838	1.49455	2.26931	3.27152	5.70427	2.24027	0	3.32932	3.96504	9.65387
pseudoScB.84471	1.61207	0	0	0	0	0	0	0	28.6475	15.9524	33.4681	7.61271	46.5063	44.5755	52.4759	33.9471	0	0	0	0	5.3619	17.1342	12.8457	4.96226	0	0	0	0	0	0	47.4959	60.8689	75.5967
pseudoScB.83355	1.61864	2.69481	1.62414	1.44534	2.62768	1.55063	1.57399	2.02633	3.40149	2.78504	3.18356	1.82875	4.575	5.0416	4.72154	4.74996	0	0	0	0	0	0	0	0	0	0	0	5.05902	9.01322	3.9218	11.0295	8.52893	9.89176
pseudoScB.84075	1.62272	0.863652	0.665057	1.61347	23.3799	23.2854	19.8736	23.9712	101.755	41.7449	152.744	37.655	162.443	140.381	128.516	160.294	97.7375	77.9881	79.2173	42.2859	63.3399	78.322	69.2964	45.1844	6.75878	5.53773	4.60883	4.34754	11.8342	6.56027	287.919	283.498	295.461
pseudoScB.83531	1.63787	1.17067	1.45112	0.728942	1.13221	0.872394	0.839197	0.948061	7.36652	4.5081	9.70101	3.8457	12.2073	11.3024	12.5265	10.8421	3.99284	3.61861	3.74104	4.1928	3.50527	3.87618	2.99745	3.61506	2.15506	2.69068	1.70332	2.20182	0.959136	1.62735	29.3987	24.2236	22.6408
pseudoScB.83740	1.68343	1.58266	0	0	15.4272	7.13455	17.9575	9.01954	6.44111	0	18.3732	0	1.97819	0	4.84711	6.5665	0	0	0	0	0	0	0	0	3.84098	3.87826	16.6033	1.54562	649.944	7.58937	0	0	0
pseudoScB.83335	1.71195	2.13822	0.930889	0.726471	3.52078	2.19855	2.22521	2.46217	5.66121	4.42598	7.10254	3.62572	7.49642	8.0023	10.772	8.54942	3.62051	4.26291	4.34859	4.50654	5.03139	4.5098	4.39778	4.6036	1.60676	1.97915	1.12085	8.73784	8.19758	6.83677	13.6136	12.7309	11.7506
pseudoScB.83864	1.71396	2.09021	2.11497	2.08402	2.5521	3.88158	4.00245	4.18019	13.5619	8.58117	13.3115	8.49947	18.7285	17.0741	14.8369	14.0712	5.29207	5.74307	4.28158	4.96571	5.26564	5.62263	4.9382	5.77495	3.59344	3.27798	4.61509	4.07746	1.59346	4.72503	31.0322	26.9374	28.6131
pseudoScB.84040	1.72111	1.20821	0.321454	1.75398	3.43321	2.73359	1.56149	3.63895	3.16439	2.78053	4.31954	1.82681	3.36573	5.61156	4.7998	5.51236	1.9384	1.31503	1.41491	2.92838	2.18281	2.19894	1.78163	1.46849	0.968699	2.47444	1.37381	5.42856	5.11614	4.64305	12.6832	11.4629	12.916
pseudoScB.83356	1.76467	1.66205	1.42301	1.34994	2.45872	2.57235	1.83955	2.42924	4.32254	4.03503	6.23579	3.1596	8.2396	7.49389	6.64891	5.76413	1.48446	2.17374	2.15481	2.22128	2.26301	1.93611	2.15667	1.81421	1.68514	1.57288	0.97396	16.0938	22.3703	12.1514	32.8812	28.3224	26.7201
pseudoScB.84441	1.84548	2.63811	1.69391	1.9216	1.7477	1.99534	1.64402	1.42469	1.47491	1.18445	1.51925	1.05017	1.46908	1.56095	2.16966	2.11658	2.25901	2.21194	2.6105	3.66103	1.85674	2.0433	1.9209	2.9951	0.0638	0	0.159833	0.034965	0.062337	0.053254	0.301692	0	0.10765
pseudoScB.83861	1.84845	0	2.20099	1.89243	0	0.251973	0.362859	0	3.54772	1.93793	2.8015	2.91467	3.17818	3.13076	3.51806	3.68935	0.43868	0.562107	0.583374	0.872338	0.467465	0.639852	0.76933	0.594815	1.90881	1.65106	2.30945	2.06166	1.64666	1.03314	2.19552	3.54903	3.46768
pseudoScB.84146	1.85168	1.46866	1.36372	1.13264	1.57475	1.48053	1.39937	1.51746	2.88994	2.17392	3.08862	2.60899	3.55617	3.58623	4.06203	3.66753	0.974097	1.11129	1.49174	1.40808	1.31801	1.45224	1.42705	1.45737	3.67624	3.96369	3.55621	4.88419	2.23001	3.08624	5.61435	4.30388	4.38163
pseudoScB.83668	1.86841	1.0293	0.823006	1.41581	13.6153	13.0019	9.73694	15.9295	36.4605	20.398	49.1731	11.9341	56.2212	69.873	76.5721	74.9634	25.4654	25.8518	27.7913	33.948	18.1128	15.7635	15.9795	12.2908	8.08541	8.77089	8.04411	56.3657	79.651	66.8121	104.74	94.6928	92.37
pseudoScB.83841	1.89942	1.52542	2.36175	1.18236	2.97702	1.49208	1.45698	2.11062	3.48646	4.10163	7.70591	2.58846	4.06411	4.1662	9.21019	7.19574	5.25676	4.61247	3.90423	7.36915	6.17401	4.15356	4.23838	8.70553	2.26577	3.09576	1.19585	10.0086	9.66943	10.017	8.95965	13.7151	13.4414
pseudoScB.84279	1.90067	2.94817	1.3581	1.32432	3.01448	3.04363	2.83512	1.42258	12.1667	10.0603	19.5415	9.52719	16.4835	14.3424	13.989	17.1396	26.1015	28.0153	21.9078	3.2192	24.8483	25.9509	20.2555	35.3916	0.585612	0.85404	1.64851	3.05116	3.06622	1.1919	1.81588	1.81823	1.41979
pseudoScB.83643	1.90519	2.04146	2.33951	1.77094	2.0826	2.96251	1.58985	1.68161	2.5818	3.47247	6.602	2.10002	5.86175	3.67471	6.35086	3.2972	2.92523	1.90279	2.53253	2.74268	2.25858	3.16046	2.07145	2.23903	12.5067	16.9991	21.4077	30.4795	21.5803	20.3285	11.878	16.4676	14.9201
pseudoScB.84185	1.91418	1.82184	3.77634	2.348	2.08826	0.98419	1.17325	1.88326	2.99958	1.80863	3.36553	1.59093	1.81784	2.39156	2.42367	2.66736	4.72369	3.14966	2.47398	11.9379	5.20263	2.13329	2.80807	4.62419	0.570627	0.511942	0.842411	0.102332	0	1.60299	0.580179	0.941296	0.362654
pseudoScB.84261	1.9882	2.49729	3.35422	3.29831	3.05838	1.92913	1.37265	2.01591	18.7472	15.1109	30.7369	9.18091	22.8796	31.7608	29.5333	32.5969	19.434	17.147	17.2884	12.6769	19.8033	18.8692	16.2654	17.0604	24.345	25.4982	27.752	48.3175	64.8275	42.9596	24.8263	25.641	19.7754
pseudoScB.84127	2.02416	1.77227	0.157825	1.07914	2.97445	0.63901	0.606553	0.972798	2.80098	2.60404	6.19203	2.40405	5.05689	4.89924	9.39319	7.93391	3.09139	3.31403	4.99485	4.95938	3.03421	2.3124	3.64914	3.65592	0	0.141969	0	0.03966	0	0	13.7787	11.2301	7.53289
pseudoScB.83962	2.05045	0	0	0	43.1423	36.5764	34.8904	60.006	227.674	179.062	304.054	91.5966	438.628	535.961	397.706	391.034	81.32	75.4538	98.7401	102.583	32.3318	31.1571	36.9404	29.6955	0	0	0	53.3795	14.6995	67.6949	116.189	182.113	126.171
pseudoScB.84296	2.06465	1.48639	2.19156	1.12068	6.40621	5.56805	6.06469	6.64008	8.86301	0.765205	4.05016	5.43307	6.83551	7.47814	9.55059	8.56654	0.768919	4.07044	2.46973	2.73179	4.32713	3.71588	3.1236	2.36696	1.22286	0	0	0	0	0	0	0	0
pseudoScB.83551	2.06789	0.332866	0	0	1.89807	0.766758	0.694874	1.17057	2.69959	4.30732	6.14674	2.55474	4.34871	4.63696	8.46104	6.94686	9.54716	4.89103	5.31016	4.98176	7.77049	5.59396	6.74191	5.88551	1.81827	1.88235	0	5.62636	3.18011	4.11139	11.2446	12.0151	11.3827
pseudoScB.83616	2.0772	1.15036	0.896945	4.31428	1.78996	0.661625	4.06228	4.51079	3.47278	2.85094	0.628227	0.64028	0.49693	3.83682	1.02287	1.46193	0	0.039716	0	0.190595	0	0.038331	0	0	4.92674	7.23059	5.86067	5.1873	7.08061	5.35316	5.63179	3.77845	7.20947
pseudoScB.83319	2.07997	1.88071	0.788779	2.20611	5.82845	4.80362	3.86537	6.3866	12.8152	9.48304	18.9208	6.80597	17.3453	22.2114	26.0573	20.855	7.44948	7.9818	7.58735	7.0567	6.33449	6.91868	6.39464	6.81198	0	0	0.214213	16.5137	17.2076	11.8857	35.2562	31.3553	28.0524
pseudoScB.84009	2.09085	1.53112	2.01977	2.16052	2.68926	1.68345	1.25322	1.98117	5.42386	3.37991	4.9873	2.95069	4.80629	4.68246	6.38355	4.30757	4.36212	2.83634	3.11874	4.75567	4.15413	3.98375	4.586	4.71936	0	0	0	0.207339	0.276683	0.383539	15.606	12.3121	10.9101
pseudoScB.84249	2.14481	2.1036	2.29514	2.12103	2.51762	2.61415	2.73231	2.65591	4.85068	3.9981	5.12552	3.13459	6.00236	6.6417	6.09084	6.31024	3.74554	3.39495	3.68187	4.86631	5.22727	3.81875	3.87495	5.34332	6.19427	7.35455	5.27445	10.3725	9.44573	10.0982	10.6209	9.50965	8.73773
pseudoScB.83670	2.16636	2.57401	2.39661	2.13476	2.28608	3.15754	2.1634	2.44051	5.14083	3.59058	5.92415	4.94782	7.7373	7.48108	7.46925	6.94195	3.40598	4.18936	3.08615	4.3848	3.37346	3.47845	2.85145	2.80591	0.147358	0.114552	0.36531	2.68934	0.927425	4.67275	13.0047	15.6855	14.767
pseudoScB.83891	2.24128	0	0	0	2.27955	1.02535	2.28337	0	14.8876	0	9.47596	0	6.00649	12.5429	0	0	0	0	0	0	0	0	0	0	42.8488	54.8999	28.7844	58.1178	58.2067	62.7782	96.129	87.3735	70.5991
pseudoScB.83726	2.26815	0	0	0	0	5.81157	3.95031	0	0	0	0	0	0	0	0	0	0.381321	0	0	0.188644	0	0	0.488266	0.184252	8.35296	12.2683	6.68555	12.0044	21.2233	21.5886	10.9196	24.8671	15.4938
pseudoScB.83615	2.28597	2.14607	7.0752	2.70067	3.49479	1.48332	7.36815	6.6311	3.44521	1.88493	3.41489	2.75979	1.76351	2.20846	3.97672	3.06794	0	0.016188	0.122338	0	0	0.055275	0	0	2.06463	1.4494	10.7228	0.890877	1.81984	5.79966	0.630666	3.96993	1.72995
pseudoScB.84177	2.31448	2.6782	1.20765	2.67007	3.88482	3.41759	2.66018	2.86879	6.99238	4.029	12.4071	5.0923	16.7966	12.4665	15.6083	15.5908	0.577078	0.425415	0.403749	0.651952	0.507166	0.411059	0.369174	0.653189	13.7727	10.2654	12.7044	14.6757	4.52715	10.9617	15.7738	17.1441	17.2076
pseudoScB.84188	2.33504	2.4097	2.02945	1.87089	1.72071	1.64982	0.98174	1.77807	2.31988	2.23615	4.36764	1.83369	3.00595	3.08818	3.6192	2.22185	2.26962	2.2528	2.63559	3.87007	3.06968	3.22947	3.42898	3.52393	10.3405	9.71278	7.55723	8.55871	7.95518	8.10834	10.4242	8.65995	9.82938
pseudoScB.83627	2.42041	2.58407	3.03714	5.27506	4.81184	2.55676	7.15232	8.80986	5.44483	2.85613	4.35802	1.9055	0.972886	3.34718	2.23509	2.81085	0.127458	0	0	0.326276	0.242743	0.103518	0.200768	0.190436	0.999374	0.934857	0	0.504061	0	3.01082	0.989393	0.77723	1.02412
pseudoScB.84174	2.44129	2.06047	1.81658	1.88749	4.34581	3.36013	4.3509	4.63577	24.0798	14.8426	33.6521	9.00913	43.0424	38.3738	40.5235	42.7317	7.14422	9.88342	7.83829	7.69102	7.29851	9.07001	6.16234	7.37165	4.77224	7.65382	6.8601	8.98451	9.73801	6.42227	59.8735	59.345	56.7324
pseudoScB.84516	2.4749	1.22363	5.60482	4.17819	4.91301	1.38024	6.43276	5.50236	3.92151	3.06612	3.87933	3.369	2.25007	3.35951	4.11099	3.86493	0.064565	0.026367	0.014284	0.023316	0.018051	0.023134	0.063015	0.024501	1.8686	1.10734	4.38686	1.64528	2.89546	3.86372	1.32474	2.65121	1.58513
pseudoScB.84486	2.57861	0	0	0	0	0	0	0	0	2.41331	0	0	0	0	2.38156	0	0	0	0	0	0.340139	0.221557	1.03895	0	9.7715	5.64677	6.57874	4.08571	0	4.53572	0	1.1639	0
pseudoScB.83611	2.58718	1.67651	3.7273	4.49235	3.96951	1.7801	3.2199	5.41694	5.56165	2.93998	2.92806	2.3677	2.29669	3.75263	4.04218	2.6943	0.05617	0	0	0.036197	0	0.009069	0	0	5.62443	3.96759	15.18	2.21753	4.91102	11.9643	4.05116	7.33716	4.15151
pseudoScB.83324	2.59579	0	0	0	0	0.960464	0	0	0	0	0	1.19411	0	0	0	0.71762	0.127801	0	0	0	0	0	0	0	0	0	1.73749	0.983439	0	0	0	0	0
pseudoScB.83649	2.7313	3.12208	3.32505	4.05214	4.33936	5.49005	5.03005	5.22525	11.1423	6.47268	13.3731	6.11856	12.5384	22.4144	24.4945	21.1634	7.60689	7.57047	7.93872	7.28539	9.00301	9.28156	6.48992	5.61532	0	0	0	9.50092	11.1107	7.41441	20.5203	19.4086	21.4367
pseudoScB.84287	2.74571	2.57862	2.41274	2.50452	2.88748	3.11279	2.28063	3.60077	6.69097	5.85412	10.0298	4.4454	11.2876	12.217	12.0658	10.1707	4.33617	4.48829	4.41802	3.8647	4.74141	4.11809	4.15102	5.12246	0.696788	0.906796	0.893534	1.19064	1.12939	1.48879	1.22368	1.32179	1.31267
pseudoScB.83323	2.76466	3.26249	5.45539	2.29824	5.45169	4.19803	7.25051	5.65177	12.2981	8.75124	16.3919	4.41707	16.9331	16.2888	18.4011	16.0558	9.52568	6.04273	7.85471	6.49787	9.43727	7.69893	4.16459	11.3702	9.6037	10.1963	7.8026	20.8664	35.2195	19.9219	43.8767	34.5529	33.3809
pseudoScB.84375	2.80325	2.9212	0	2.38983	0	3.72271	0	1.32124	0	0	0	0	0	0	6.84094	2.42217	0	0	0	0	0	0	1.57698	1.10828	0	0	0	0	0	0	0	0	0
pseudoScB.83621	2.8571	0	0	0	0	5.03528	0	0	12.7464	0	10.1293	9.48413	0	8.39375	16.1457	8.02222	0	0	0.199178	0	0	0	0.537237	0	6.66954	4.06028	0	2.50472	18.4622	5.61885	0	4.74155	0
pseudoScB.84460	2.88223	2.38982	1.74426	1.36798	1.47419	3.8769	1.32282	3.08006	3.67626	4.10604	2.97211	5.39676	3.603	2.46727	3.46063	4.81908	2.14955	0.363246	0.705961	0.198802	1.24189	0.600534	0.944517	0.629756	10.5553	14.5433	9.75636	21.7013	4.39102	21.8167	16.1809	23.0793	33.7656
pseudoScB.84229	2.9142	2.42932	0	1.16001	3.28777	4.68313	3.96412	2.12408	1.81708	11.4894	8.00891	3.24454	4.85801	3.96922	1.52033	4.21569	1.58635	3.24206	2.87051	0	1.61097	1.35771	0.640182	3.08312	5.76471	5.95062	23.4263	4.83512	3.83024	17.4406	32.9396	19.7363	16.2315
pseudoScB.83795	2.92829	2.12606	4.51412	1.75522	2.02142	5.45324	3.7029	2.21195	5.39787	3.18421	8.4944	3.75279	6.19104	4.57686	3.72139	6.80796	8.64852	12.444	10.7845	5.6032	7.16688	12.1901	6.42217	7.10706	0	0	0	1.27236	1.86084	1.36855	1.8662	2.12804	2.68856
pseudoScB.84016	3.05717	3.37312	2.59605	2.0806	3.03024	2.48125	2.65471	2.90695	5.42024	5.2334	7.78648	4.69677	7.28085	9.12499	9.80617	7.70519	3.40471	4.2271	4.31106	4.67296	5.70004	5.60083	6.0073	5.63909	1.51068	1.90834	1.76892	4.98052	3.61972	4.25571	25.6982	24.1404	23.6475
pseudoScB.83624	3.08209	1.65172	4.06623	2.95383	2.29553	1.25856	3.13297	4.00559	2.00108	1.0304	1.59336	1.09709	0.614095	0.926997	1.85778	1.73711	1.01912	0.39126	0.518887	2.10856	0.951334	0.68547	1.19831	0.483141	2.88482	4.347	5.78452	1.81454	2.93257	5.71305	3.08947	3.56905	2.66379
pseudoScB.84052	3.08896	3.25844	1.15409	5.39035	2.06202	4.35159	3.10747	2.66426	2.1905	0.803491	4.15672	3.09379	3.80988	1.43629	1.65472	2.48846	0	0	0	0.159538	0	0	0	0	3.71597	3.4638	7.27852	2.90906	2.77917	4.60459	4.03938	5.39427	4.76761
pseudoScB.84333	3.0993	1.52536	1.47119	1.02457	4.01357	4.08399	4.25895	4.04004	8.53429	5.77615	13.699	3.95442	14.7859	11.8597	12.6869	13.2084	1.96099	2.07752	2.0663	1.96472	5.28059	5.9605	5.14112	5.62774	9.62267	8.84599	9.88641	21.9493	26.4755	18.2427	46.7407	42.1668	40.3094
pseudoScB.83836	3.13508	3.49483	4.09481	2.03261	7.3396	4.89971	5.10468	5.59459	15.5087	12.4942	24.1543	8.48735	20.389	30.6107	29.7717	30.7109	11.0654	10.6784	9.71745	10.7641	12.6843	12.9364	11.4435	11.5076	0.080244	0	0	17.8655	20.5797	14.2637	36.266	37.1566	36.528
pseudoScB.84480	3.255	2.35921	672.421	0	0	0	0	0	0	428.269	0	78.7763	0	0	0	0	0	0	0	0	0	0	0	0	0	0	0	0	0	0	0	0	0
pseudoScB.83889	3.2653	4.74198	5.37314	2.39493	6.08499	5.53747	6.28195	2.74026	4.69446	14.1734	23.7015	8.28174	12.5854	9.16112	5.50053	8.03794	0.038811	0.035845	0.031332	0	0	0.0754	0	0.036609	0.100909	0	0.276265	1.55233	0.0863	0.653564	0.610679	1.26774	0.817282
pseudoScB.84447	3.27083	5.20581	0	0	0.599001	0	0	0	7.50777	16.0696	0	0	0	5.55984	9.49724	3.48795	0	0	0	0	0	0	0	0	0	0	0	0	0	0	0	0	0
pseudoScB.83614	3.37719	1.34275	4.28606	9.49312	3.35225	2.13892	0.957276	1.38875	3.93581	0.771357	5.91787	1.81096	2.17759	3.97788	4.10669	6.74297	26.9785	14.5974	20.0112	28.1086	10.0379	13.8112	13.726	7.32866	10.1839	4.66345	12.2384	0.261795	0.601925	10.6502	4.34133	9.86901	7.21737
pseudoScB.84357	3.41609	4.01372	2.07229	2.61661	5.02309	12.7028	8.11205	2.8144	3.7161	13.9308	14.5853	9.43192	9.35542	3.10214	2.95257	4.75513	13.072	14.9935	15.3201	1.81887	16.2462	12.9686	10.9563	34.1743	0	0	0	0	0	0	0	0	0
pseudoScB.84148	3.43095	3.55552	2.82396	3.29528	2.85104	2.84542	1.70367	3.11208	4.29504	3.93678	6.09779	3.40012	5.75248	6.66639	6.6674	6.86315	0.971131	1.55608	2.18964	2.29065	1.52868	1.41853	1.55497	1.23926	0.501375	0.404527	0.629215	0.68604	0.563991	0.250915	6.12053	6.0914	5.1221
pseudoScB.83631	3.63564	5.54079	10.9896	9.22165	7.09523	3.91965	11.3566	16.9668	4.63138	3.28384	4.59469	2.41875	1.19107	3.71	4.06997	3.63762	0	0.170292	0.401927	0.171423	0.156121	0.255635	0.089317	0.273288	4.76016	3.59102	15.9756	2.45614	2.83612	10.5819	2.47011	5.02202	4.0168
pseudoScB.83971	3.76089	3.63019	6.11697	2.39646	1.98774	2.16541	2.03307	2.10107	3.89857	0	3.7858	2.45636	2.79615	5.46814	4.10922	2.11163	1.40583	1.99148	1.59723	2.09544	0.996535	2.17112	2.38432	1.53048	11.7807	9.92876	13.4147	8.95462	8.25442	11.2159	18.0307	15.1896	13.7849
pseudoScB.84443	3.86504	3.45392	4.36676	2.94457	4.46234	4.87573	3.43678	4.58581	3.96965	5.48647	5.56524	5.18654	5.69002	4.03234	5.18297	3.71677	8.70325	8.08975	8.01222	8.41215	8.33868	8.88827	9.80894	10.1454	0	0	0	0	0	0	0	0.025662	0
pseudoScB.83750	3.90759	2.68735	9.46628	8.64683	10.2081	5.56276	35.7285	61.1825	8.97354	4.57252	22.8326	8.30418	6.7836	4.42562	11.4206	9.31739	24.8386	8.42025	13.8851	12.2072	18.9862	9.67437	15.6845	18.4497	106.969	101.327	452.149	39.7622	252.147	275.468	54.6636	215.319	141.05
pseudoScB.83372	3.92022	3.25484	3.22579	2.8829	5.29559	4.4398	4.05238	3.659	10.6589	4.86141	8.19737	6.20869	10.9141	15.6059	9.7863	6.73147	2.80125	5.40172	3.71565	3.91775	3.3515	4.21941	3.48332	3.25991	2.06849	1.89452	1.33887	3.57665	2.03945	2.83429	10.138	8.50609	8.84813
pseudoScB.83628	3.93039	3.03801	6.55504	4.45672	3.97137	1.72288	12.8541	16.5194	5.35602	5.39036	5.57325	3.456	1.53716	4.15293	2.57094	2.59013	0	0	0.023876	0	0.020389	0	0	0	2.32163	2.55891	10.9561	1.42357	1.99995	10.622	1.10248	4.2341	2.29579
pseudoScB.84461	4.31355	4.49487	6.25245	1.86465	47.0076	45.596	36.4837	41.1631	164.282	62.7033	208.897	58.4202	242.297	192.407	186.233	207.656	72.4994	71.8826	80.3023	38.1161	46.792	68.3681	70.1345	29.4911	0.577513	0.599381	1.69639	28.2959	129.17	32.5321	398.162	313.535	359.345
pseudoScB.84310	4.33808	3.14159	3.7137	1.73643	2.64614	2.77051	3.61339	1.71312	5.75847	8.31554	12.6617	8.96677	11.1496	9.95799	8.11655	9.99843	10.3366	12.9784	10.881	7.73776	8.98366	12.2537	9.75666	10.3985	0.319577	0.372612	0.395515	7.96413	10.0921	5.36872	13.6822	11.3973	11.812
pseudoScB.83742	4.51335	1.94469	8.67282	4.88226	11.3385	7.07364	39.6352	36.8681	6.13316	7.93546	17.2143	4.83331	4.47992	4.3295	8.20208	5.18254	0.117352	0	0	0	0	0	0	0	40.7747	44.5317	271.185	10.2143	589.697	98.0788	31.0318	109.854	65.6005
pseudoScB.83739	4.53318	0	0	0	0	0	9.28473	6.10045	2.68506	2.15415	5.00448	0	0	2.92908	4.22291	0	18.5568	8.81431	20.9466	5.23694	6.44987	11.0205	11.0722	3.55782	0	0	0	0	4.05626	0	0	0	1.62002
pseudoScB.83625	4.58903	3.32384	5.50003	4.28564	4.72523	2.7944	9.75368	9.22688	5.91314	3.64506	7.57756	7.25684	4.52832	7.67565	6.36817	4.7581	6.62702	2.78592	4.47328	14.1289	5.93482	4.00047	8.26876	4.3095	9.63279	6.96166	10.8635	8.43156	20.0939	16.3344	10.102	6.10449	6.5276
pseudoScB.84397	4.60298	5.25503	5.96731	8.22976	4.3844	4.43624	5.29337	3.59436	6.02256	8.62011	12.495	6.92602	9.4639	8.32433	8.04231	9.22849	5.92475	6.33837	6.23796	5.31536	7.38166	7.23876	7.10655	9.32398	4.28725	2.84107	2.56393	4.68816	4.71373	2.35935	6.90409	5.24352	5.36505
pseudoScB.83314	4.67572	6.25119	4.06564	6.48629	4.13119	4.96179	3.49951	5.3598	9.51483	8.44265	12.1348	7.91445	12.4808	15.7222	14.5928	13.1827	14.4396	10.5648	11.5993	12.0093	14.2144	13.1193	11.9269	18.0496	46.809	48.5181	42.3857	45.3971	41.4415	41.2242	50.5524	57.177	53.6161
pseudoScB.83390	4.75281	4.0875	3.42068	2.70219	3.60857	3.41019	3.65122	4.15656	6.18199	5.03861	4.9828	4.26478	6.22436	6.34619	6.12671	7.27235	13.2714	9.41137	8.84348	13.1541	9.04067	12.4799	9.96072	10.1523	9.64344	10.3128	11.3379	9.33088	9.07784	13.8132	14.6918	14.5212	11.1042
pseudoScB.83387	4.84793	4.46044	4.06404	3.08365	4.65428	4.18539	2.89941	3.24881	4.83911	5.18149	8.8112	4.41719	7.72308	7.46457	7.4565	7.36203	11.6502	10.162	11.6947	10.6346	12.1103	11.9037	11.3353	14.1457	13.0055	11.8746	9.87967	13.5018	23.0861	10.9096	14.3221	15.858	13.6064
pseudoScB.83418	4.92239	1.63569	8.24691	6.37659	1.68385	2.70992	16.7937	7.2692	24.2682	28.7875	36.3413	16.0239	11.9313	17.6394	19.0349	19.3732	72.3775	28.5158	43.2712	29.5248	31.136	34.363	30.1082	39.1068	12.6906	23.7551	67.508	16.3584	1.34009	71.457	7.60701	30.7379	20.5694
pseudoScB.83632	5.13313	6.48126	2.70163	8.7097	6.97318	3.37681	8.5528	15.2192	6.52679	4.58916	6.68413	5.72546	4.41617	6.49166	4.92117	9.50454	0.056092	0	0	0	0	0	0	0.052903	4.92976	3.08133	12.265	1.67288	2.74865	10.1058	1.90175	7.6425	4.10438
pseudoScB.83676	5.14204	0	6.23279	11.2942	9.85572	10.6263	9.32887	14.5066	7.91801	1.50537	13.5632	9.92156	4.6481	8.8594	17.2566	7.73355	8.19778	2.12004	5.8626	4.48331	9.24272	4.4967	4.17543	5.10843	2.69756	2.81401	0	1.6446	0	9.32469	5.47453	6.36857	0
pseudoScB.84442	5.32688	3.15396	3.34626	2.6855	4.47726	4.89373	4.22074	3.59605	4.06032	4.50341	5.08213	4.53609	4.7297	4.30184	3.14542	3.60853	7.60956	7.59151	7.45648	6.39205	8.65246	9.30055	8.75658	8.32189	0.96604	0.793243	0.673118	0.52885	0	0.581975	0	0.025662	0.090596
pseudoScB.83517	5.38469	1.13488	0	0	0.61992	0	1.255	0.562099	0.552365	0	1.6654	0	0	2.35202	0	1.30116	45.9168	22.3075	24.5221	59.9487	30.2823	15.931	20.0608	35.6697	0	0	0	0	0	0	1.19245	0	0
pseudoScB.83612	5.54818	8.26885	7.0205	6.13672	8.26904	4.4771	10.405	8.53486	12.6539	11.4868	9.74931	11.1149	5.46077	15.3133	13.8859	8.16498	0	0	0	0.077262	0.160806	0.078005	0.06685	0	17.6538	11.0746	34.4048	12.7818	24.7368	31.3624	16.4562	16.6328	14.3752
pseudoScB.84450	5.72795	6.87358	5.08885	5.4543	6.36885	12.1689	10.6592	6.40071	8.49682	13.3178	16.5244	9.5908	14.427	7.55454	6.92963	9.17197	12.8669	14.6752	13.0231	9.03303	12.9018	14.3975	13.3644	19.3863	0	0	0	0	0	0	0	0	0
pseudoScB.84484	5.73765	11.7202	0	0	15.1744	0	69.4461	77.7624	9.7813	0	39.4943	8.29101	17.0845	11.1566	11.1533	12.6615	0	1.58377	1.33767	2.43318	1.64183	0.853547	1.79958	0.729497	0	0	0	0	0	0	0	0	0
pseudoScB.83623	6.09209	7.19579	6.4742	7.78529	7.8874	7.39958	10.83	11.3595	10.3372	6.5636	7.57071	8.94843	7.44777	7.5564	8.93163	9.69046	0	0	0.180949	0	0	0	0	0.158267	22.8794	28.1726	23.4975	24.9822	54.8096	30.4317	28.1263	22.6252	21.0384
pseudoScB.83622	6.10781	5.61308	12.8586	11.8254	10.2342	5.53621	37.5917	34.5676	11.0077	8.5079	17.7759	8.23349	4.77192	6.91035	9.16978	9.70567	0.116276	0.133448	0.080411	0.064299	0.066969	0.112862	0.125536	0.046983	8.79492	6.46858	19.4212	4.63768	6.22992	43.5117	4.57992	16.0268	10.8312
pseudoScB.84192	6.23641	8.05862	7.67788	4.86674	4.97101	5.1772	4.56191	3.96612	7.3014	9.06888	12.5051	6.26376	10.6963	11.3811	9.07337	10.7161	8.12561	6.72248	8.18741	6.54654	8.84065	6.78555	6.99992	9.03933	2.37836	2.19983	1.90695	5.99976	4.03066	2.89415	4.64619	5.16635	4.38132
pseudoScB.83707	6.41427	5.59537	7.55671	4.35085	12.5781	6.42753	7.14479	8.60025	5.53491	6.83674	13.5996	5.65935	6.75869	9.29238	6.40577	8.76367	23.2455	37.2612	31.0095	3.21172	28.0881	43.364	22.0614	29.7971	6.12248	6.28709	8.30145	25.9769	18.4866	10.2655	11.384	14.5322	10.6606
pseudoScB.83746	7.61152	6.04116	13.559	11.7891	8.72611	4.50708	19.5564	17.5204	15.5885	16.3411	30.2864	10.5192	7.28787	8.69314	14.2163	15.6072	12.8854	7.24079	8.86422	7.68387	8.12529	6.81818	4.72445	7.13193	334.792	300.734	1497.54	126.032	338.149	931.026	185.048	537.839	398.222
pseudoScB.83753	8.18086	7.56969	14.0118	18.0681	15.0674	9.93999	24.9149	25.9646	25.673	25.2218	45.5356	18.5167	14.2258	9.59776	21.9761	25.0462	0.843553	0.289697	0.546759	0.127504	0.06855	0.062677	0.18148	0.213033	19.4679	23.3872	126.452	8.35176	51.8894	78.382	12.7304	53.0816	34.382
pseudoScB.83321	8.33675	9.13751	6.48376	10.0966	10.4668	10.3792	4.53601	7.98393	10.3419	8.62918	12.0675	9.56594	10.7253	11.1625	13.5558	8.7813	25.6027	20.8231	21.0504	22.9771	22.7259	23.4396	25.814	28.3996	6.74332	10.6785	7.20985	13.3391	21.1276	13.3477	20.8177	24.1971	20.8297
pseudoScB.83759	8.61213	10.5264	9.85088	9.38382	10.8186	9.88572	26.2402	22.5149	13.1103	14.6726	26.5164	11.5783	12.9582	12.3109	16.0295	13.0079	13.8905	14.5412	13.2105	16.9524	14.7745	11.7152	7.21667	22.7345	4.21813	4.99834	6.0347	1.87429	3.56756	10.1923	7.10864	6.30889	4.27535
pseudoScB.83684	9.68751	0	27.3016	12.6463	0	0	0	0	0	0	0	0	19.0272	15.9378	0	0	0	0	0	0.223686	0	0	0	0	0	3.59266	6.68969	0	0.868843	0	9.88599	7.23661	5.29645
pseudoScB.84068	9.89761	5.33421	4.59789	13.9852	7.64761	13.5454	1.30074	6.70937	8.89544	13.1274	7.18395	6.08427	4.97065	13.1168	14.9845	8.92807	13.5236	9.45415	8.20205	11.2161	9.9073	12.0611	8.92883	15.9414	17.0037	12.2954	6.78609	13.3806	4.60543	10.5374	4.47314	6.35732	2.44508
pseudoScB.84502	10.9793	11.2055	11.2802	7.71653	10.7886	6.81677	6.77413	10.2527	7.10847	9.14003	13.8223	9.0657	10.1025	14.1432	7.56962	10.6709	13.5495	14.9136	15.6671	6.98259	23.2291	25.0329	12.1584	23.7378	15.6064	12.4229	17.6039	3.69507	1.3647	8.59633	4.5524	7.79168	2.76824
pseudoScB.84406	11.3537	12.5488	28.3833	17.9485	14.5531	10.1745	14.1639	13.6038	9.78924	10.0484	16.1447	8.9592	8.12393	10.2885	10.5453	11.3223	11.6178	14.2782	17.639	15.4336	23.0408	27.3367	19.6242	18.2683	3.36165	2.53353	3.84629	2.96606	2.47496	5.47366	2.3378	3.72642	2.52599
pseudoScB.83277	13.0932	11.2133	14.2509	12.4409	12.0446	7.35799	8.73528	8.04879	13.153	13.4091	22.3212	11.8008	11.4901	16.5227	13.1922	15.4054	6.77294	7.51352	9.81747	8.1104	13.0867	12.4552	13.9078	9.91156	15.1214	5.42941	7.23853	11.0107	14.3308	15.922	7.08639	11.9176	10.0279
pseudoScB.83327	13.2457	9.23206	4.87014	15.0982	30.2293	5.97376	39.8647	29.8926	8.51329	8.29103	14.7603	5.94127	4.26481	8.54629	11.3599	11.8233	0	0	0	0	0	0	0	0	2.91524	2.24107	0	5.29461	0.765618	11.0744	4.34765	5.30203	0.792293
pseudoScB.84422	13.8584	13.6542	26.9079	21.0837	20.7634	16.0363	53.1376	41.5544	20.071	24.2345	41.036	20.8289	17.1282	17.8946	23.0979	18.2887	0.02654	0.044305	0.007125	0.034203	0	0.02575	0.044187	0.074969	5.76091	4.77486	14.8376	4.29053	3.80546	22.2438	3.99418	9.219	6.41097
pseudoScB.83332	14.3391	10.1341	17.1969	18.8734	10.4168	9.51537	18.52	20.6574	11.6443	10.9542	7.40134	8.76613	8.22165	15.5119	11.6507	12.7053	0	0	0	0	0	0	0	0	0	0	7.7748	1.97098	0	3.60735	0.927491	2.54658	0
pseudoScB.83636	15.2418	8.87549	14.4726	10.0299	13.8032	16.7547	7.79094	9.5452	49.88	31.4415	24.6358	36.2609	35.2152	52.5768	40.5086	37.8965	0	0	0.062518	0.501417	0.038994	0	0	0	77.1784	71.2493	74.3885	80.7258	244.643	72.6458	67.0078	54.2482	48.5814
pseudoScB.84467	17.3798	9.5107	19.7337	2.18514	17.2485	14.3156	39.6166	27.3988	19.7206	11.6057	41.8179	18.7612	20.3784	14.5038	15.2478	10.9843	0.47541	0	0	0	0	0	0	0.582127	11.6213	11.1576	0	9.54007	61.2835	15.7272	0	16.5565	4.29949
pseudoScB.83213	18.627	17.7012	14.8242	17.6399	15.1214	16.5772	19.0199	11.2618	24.3679	27.4437	22.5787	24.8734	31.0255	25.9221	24.7029	28.5557	0.600038	0.386212	0.779295	0.257071	0.737036	0.482527	0.701251	0.961224	80.936	82.9523	79.4263	76.5848	54.7286	73.2541	89.9271	98.0069	82.1424
pseudoScB.84135	18.923	24.3787	15.3782	14.2894	44.7455	47.6541	37.0042	57.6505	73.0767	38.3021	141.877	26.2811	119.908	99.4565	80.3585	121.75	168.091	131.613	131.279	108.256	104.619	118.897	109.796	102.619	2.09961	9.29365	4.95085	1.90828	0	6.06247	205.912	167.83	170.171
pseudoScB.83883	19.7393	17.3777	20.6405	16.2256	17.0675	16.9386	11.8044	15.5131	37.9739	23.9645	39.366	23.3664	44.4165	48.4742	49.5953	43.8708	31.8386	25.7648	27.5866	41.5583	30.8056	25.2129	29.4432	34.2388	3.13294	4.63973	2.41605	5.16963	7.43297	3.41202	66.9964	63.3945	53.5224
pseudoScB.83914	19.9005	23.3206	5.68081	20.2377	8.51744	16.3774	30.4621	21.5064	9.61858	2.77863	19.4828	2.6076	4.82597	9.38714	14.4078	10.9353	22.341	11.6225	13.5489	21.4846	19.2809	13.4467	5.23503	24.57	0	0.832952	0	0	0.840886	3.93603	0	2.0181	1.57905
pseudoScB.83464	21.6126	10.2021	38.7866	12.5497	5.529	3.85494	99.4609	50.2248	17.1085	23.9505	24.8125	10.9289	8.55207	13.0637	12.7049	24.3802	0	0	0	0	0	0	0	0	5.6185	2.0752	23.3548	1.99817	1.73833	2.42699	0	12.6166	2.21746
pseudoScB.83528	22.6379	13.1974	40.0398	8.01399	17.2197	12.9248	65.3187	31.0771	47.7077	36.8712	89.551	24.7629	21.1396	27.0347	50.3914	40.2562	0	0	0	0	0	0	0	0	3.73941	3.37815	31.4286	2.45572	11.9335	34.8521	0	11.616	10.9252
pseudoScB.83284	26.1995	26.8777	17.4878	36.397	0	0	2.70623	4.32688	19.6879	8.14008	18.4718	15.5568	10.5632	0	21.1938	7.28684	25.2585	49.6583	39.5954	43.5938	61.1272	86.5082	74.879	53.5081	22.8537	6.35531	25.9525	16.1762	39.7764	36.1108	15.1834	16.0651	32.4105
pseudoScB.84501	27.4532	6.60177	0	0	0	4.98564	0	16.8289	0	6.12284	5.97601	17.5391	0	0	0	0	0	8.27748	4.69543	1.32584	10.3578	14.4799	1.2069	5.34347	15.4283	17.414	18.2872	7.83025	1.92039	10.79	10.1245	10.094	10.226
pseudoScB.84380	34.6751	20.5645	25.5561	30.818	18.5204	6.38587	42.0163	72.2975	44.3421	60.6013	83.9978	43.5377	28.7362	23.9971	55.0035	45.3921	14.5357	4.68483	5.42508	4.81067	6.3396	4.92701	4.81037	8.60141	79.5932	128.672	227.951	22.0912	20.5135	290.376	24.6923	77.6852	43.0773
pseudoScB.83209	40.2557	40.2644	31.9801	36.7774	46.6573	44.232	38.0449	32.6981	117.251	113.34	110.262	115.464	112.798	101.581	112.966	127.27	187.199	152.7	153.773	155.051	168.808	181.717	176.327	222.609	0	0	0	0	0	0	0	0.282032	0
pseudoScB.84382	41.9326	24.4996	81.2132	66.2373	40.9048	36.7817	65.1363	46.5315	48.8047	58.398	62.6317	44.024	61.1899	51.137	25.5304	45.3147	4.24544	3.41366	8.84534	2.94322	9.5387	1.02648	15.4895	7.91047	324.303	366.339	529.777	123.465	549.08	1179.37	54.3715	93.525	62.0346
pseudoScB.84481	49.2901	31.9813	95.3033	90.3318	52.9053	47.3754	81.1892	58.2595	58.2201	70.9765	78.6779	54.307	73.5411	60.1133	33.1766	58.2969	7.37536	11.0828	12.39	4.94653	14.5859	4.02508	21.5158	12.3496	354.052	390.935	603.274	136.877	645.452	1266.38	74.2437	118.387	76.5071
pseudoScB.83508	62.9481	39.5157	42.6989	53.8274	60.7136	0	31.9928	49.6812	0	0	0	0	0	0	0	0	11.4365	0	6.98509	0	0	0	0	0	0	0	0	0	0	0	0	0	0
pseudoScB.83548	66.2738	63.7758	133.841	89.0525	62.3002	55.2688	57.1015	52.9155	76.4311	59.0937	117.174	79.8137	49.2949	87.9201	100.306	98.0738	0.314058	0	0	0	0	0	0	0.100046	44.1992	21.6827	21.3297	32.1456	13.7661	57.6864	25.9729	42.1062	20.0877
pseudoScB.83208	67.8123	66.6372	33.0522	69.8587	70.1731	55.9651	52.1324	49.8407	80.9645	79.2091	112.237	71.8478	68.6117	68.1186	83.7529	122.147	5.20851	6.18821	5.80065	3.19542	5.70333	6.87395	8.21284	4.15861	160.833	148.934	152.422	129.027	71.4197	140.695	187.548	203.993	168.046
pseudoScB.84476	72.321	59.8196	54.3103	103.061	86.1777	62.8303	126.459	91.3792	102.265	131.097	199.624	105.927	120.617	60.7872	73.2458	110.324	39.1226	30.6645	34.1554	30.7244	31.1664	29.2009	29.5447	34.0464	33.735	24.707	57.7445	25.8188	7.25021	66.9083	24.0997	56.6628	40.7977
pseudoScB.83639	99.6319	99.5052	89.3734	88.8114	103.329	84.5064	77.2374	84.0452	109.627	71.4874	58.5678	89.7923	83.9502	98.3494	101.314	79.7457	0.154809	0.039158	0.062761	0.398734	0.078263	0.151149	0.064869	0.036623	136.252	144.336	142.834	139.443	202.377	139.183	97.9837	102.543	100.347
pseudoScB.83635	149.658	125.851	300.904	261.96	174.878	106.34	616.076	624.338	141.089	106.093	215.333	99.8511	57.9029	92.4844	125.588	148.539	106.623	46.3972	61.9431	61.738	34.4525	40.4557	38.2651	28.0831	68.4815	69.0372	241.608	41.8164	52.2952	266.826	50.5339	108.209	72.771
pseudoScB.83278	177.986	189.938	386.489	117.051	172.211	145.547	465.663	338.082	239.435	353.198	495.342	246.127	248.165	294.853	315.868	244.893	0	0	0	0	0.600878	0	0	0	0	28.2878	0	20.3926	32.8715	65.6655	38.1687	39.1224	39.3746
pseudoScB.83626	182.055	146.495	447.61	322.154	240.075	140.28	733.02	715.316	206.496	154.622	302.257	152.101	106.601	150.059	184.247	167.196	118.766	51.7271	71.4749	57.8248	41.2311	44.8068	45.476	30.069	57.7714	39.9548	124.623	31.1958	4.98991	196.065	41.2792	83.4637	55.0598
pseudoScB.83770	188.263	270.839	432.322	844.32	335.583	313.569	266.661	431.548	148.273	138.53	0	136.515	61.086	184.235	210.039	248.918	0	0	0	0	0	0	0	0	63.332	32.1701	116.303	16.6841	68.6709	53.8875	0	0	41.568
pseudoScB.83637	248.603	222.062	472.845	538.178	288.903	178.019	1325.16	1086.77	604.326	448.667	1088.05	411.743	275.847	377.427	563.769	597.193	264.745	92.729	117.002	163.624	74.724	75.4867	86.4392	54.576	145.227	143.504	465.591	58.0367	56.2913	760.606	70.7765	260.114	193.741
pseudoScB.83441	405.106	174.986	516.213	270.662	437.123	140.848	189.246	0	935.674	630.363	503.784	550.773	630.172	574.773	638.75	578.443	0.23522	0	0	0	0	0	0	0	247.986	144.511	309.975	146.524	96.064	427.477	133.512	85.3775	134.077
pseudoScB.83453	439.116	453.049	603.784	618.046	432.018	386.785	361.414	408.781	429.674	143.197	258.617	353.335	360.309	322.758	424.233	421.166	2.11281	1.48391	0.72031	6.50074	2.33876	0.247098	1.61351	2.41885	123.495	67.4211	138.15	12.111	122.659	132.362	67.1982	79.8808	30.1781
pseudoScB.83638	443.589	391.791	1047.98	772.631	555.089	302.131	1491.32	1428.78	524.485	416.633	737.955	363.833	224.962	392.474	477.373	492.108	57.121	30.6836	43.4156	24.6379	21.7354	23.017	19.7439	17.242	173.523	141.041	542.839	126.674	146.243	581.337	133.857	282.905	190.302
pseudoScB.84524	502.301	471.675	765.63	83.2605	243.228	272.805	366.227	257.175	135.865	0	85.0794	104.967	191.264	37.1748	108.352	0	362.146	55.4327	67.0643	1473.6	286.563	79.5394	194.962	381.039	55.7665	41.3473	0	1.6e-05	68.7373	25.494	37.5581	25.0991	0
pseudoScB.84421	608.03	590.932	960.802	768.37	631.234	465.211	1042.93	930.785	741.707	776.023	1166.33	650.784	600.106	541.766	703.867	717.69	578.812	547.822	455.834	1189.91	608.499	335.879	369.131	619.603	156.075	116.989	326.335	91.4599	16.0808	308.05	128.72	222.307	183.058
pseudoScB.83833	659.641	701.409	1284.52	974.224	815.484	614.251	1074.68	929.65	1079.22	692.775	1083.8	786.389	781.137	732.132	998.485	875.006	2.27515	1.71593	0	2.03501	1.50827	0.525046	1.47572	0.738936	229.236	149.455	288.83	103.365	199.844	308.781	165.874	172.895	130.401
pseudoScB.84445	929.319	971.765	1265.33	1251.66	988.662	805.806	1199.7	1241.3	1219.67	875.03	1022.8	959.471	1010.66	859.835	1130.03	1058.22	0	0	0.510136	0	0	0	0.843557	0	365.307	235.234	426.755	127.461	348.027	593.471	189.495	270.168	197.8
pseudoScB.84379	962.854	802.989	2160.88	2137.13	2495.07	1356.78	7595.04	7101.44	2061.11	2113.44	3931.81	1658.31	1054.3	1231.15	2027.19	1923.64	704.594	354.674	472.295	376.509	393.36	316.839	294.026	350.538	0	0	0	0.088466	0	0	0	0	0
pseudoScB.84513	1245.89	1175.6	1660.58	1420.14	1230.51	940.259	1898.22	1790.84	1176.61	1090.64	1612.53	1017.31	963.477	953.502	1186.52	1254.84	6.08099	2.67052	2.50639	5.46295	2.83903	1.33962	2.11064	3.9133	11.7565	9.17916	16.0617	0	0	0	0	7.56226	0
pseudoScB.83606	1413.73	1063.89	2478.21	2341.69	1643.16	911.784	5190.87	5398.06	1171.86	829.519	1807.06	793.88	523.371	764.302	1031.52	1142.42	0.184001	0.37658	0.098681	0.420085	0.06199	0	0.25751	0	376.456	359.47	1209.5	223.595	254.661	1388.72	266.98	556.687	430.425
pseudoScB.84378	2398.14	2079.9	4873.25	4225.11	3000.05	1066.29	3600.5	1770.31	5156.35	5942.14	8374.1	4278.4	2102.2	2655.4	5126.2	3622.98	652.462	240.648	327.229	425.216	595.528	399.595	333.925	639.309	1275.97	1395.03	6501.78	934.81	2148.51	3292.58	671.567	2495.11	1389.64
pseudoScB.84384	6299.25	5323.14	12372.2	12043.6	7291.67	4415.72	26083.1	21445	8667.04	9135.38	18253.4	6898.27	4529.88	5408.94	8951.38	8823.86	2812.08	1603.5	1851.27	1482.22	1556.29	1485.65	1196.44	1573.3	3237.62	2800.23	12477.1	1668.06	726.184	11740.1	1969.61	5981.73	4179.27
Note: There are 11 genes didn't show any expression during the first pollen mitosis
Supplementary Data 8 The expression level of the rye B-encoded genes during the first pollen mitosis (PMI). Expression value: TPM
