# Supplementary material for: The genetic mechanism of B chromosome drive in rye illuminated by chromosome-scale assembly
Source: Nat Commun. 2024 Nov 8;15:9686. doi: 10.1038/s41467-024-53799-w (PMC11549084; doi:10.1038/s41467-024-53799-w)
Supplement: Supplementary file 12 — Supplementary Data 9 [file 41467_2024_53799_MOESM12_ESM.xlsx]

## Sheet: Supplementary Data 9
Supplementary Data 9 The expression level of the five candidates in different tissues
		Drive-negative											Drive-positive
	Gene	TSB01	TSB02	TSB03	TSB05	TSB06	TSB04	B0	Bdef	T	W	U	M	X	Y	Bplus		TPM: Transcripts per million
DCR83	pseudoScB.83899	0	0	0	0	0	0.969968	0	0	0	0	0	3.45901	5.9471	10.6818	1.64799		T-wheat
DCR260	pseudoScB.83910	3.68302	3.95639	3.84331	1.61077	0.021065	0.943094	1.3553	1.73309	0.0116225	0	0	1.52301	2.70629	4.50203	13.6035		W- wheat + 1Bs-8
DCR400	pseudoScB.83928	2.51751	1.20694	1.46842	0.110027	0.026328	0.086684	0.158091	0.207875	0	0.00956775	0.003818	0.348737	0.623668	0.776025	2.75445		X- wheat +2B
DCR28	pseudoScB.83929	0	0	0	0	0	0.589996	0	0.049566	0	0	0	10.3117	8.38387	16.8773	55.5229		Y- wheat + 4B
DCR28	pseudoScB.83931	0	0.114822	0	0	0	0.892924	0	0	0	0	0	2.92222	1.67647	4.09701	24.1022		U- wheat + 1Bk-1
DCR28	pseudoScB.83932	0	0	0	0	0	0.502034	0	0	0	0	0	4.53954	3.48315	5.73411	6.66265		M- wheat + 1Bk-2
DCR28	pseudoScB.83934	0	0	0	0	0	6.43234	0	0	0	0	0	15.4013	18.3269	28.1457	20.8916		B0- rye
DCR28	pseudoScB.83936	0	0	0	0	0	0.563627	0	0.0341773	0	0	0	18.0728	12.1382	20.9901	48.3744		Bdef- rye + 1defB
DCR28	pseudoScB.83937	0	0	0	0	0	4.43288	0	0	0	0	0	13.1934	18.6928	23.8467	20.9752		Bplus- rye +2B
DCR28	pseudoScB.83940	0	1.26938	0	0.104468	0	6.21854	0	0	0	0	0	86.4427	62.7185	112.716	189.254		TSB01	Shoot
DCR28	pseudoScB.83941	0.13835	0	0.095044	0	0	2.36082	0	0	0.14852	0	0	20.8279	15.9764	32.0779	63.5975		TSB02	Root apical meristem (RAM)
DCR28	pseudoScB.83942	0	0	0	0	0.324352	0	0	0	0	0	0	4.70674	5.4491	9.87784	55.0681		TSB03	Young spike
DCR28	pseudoScB.83945	0	0	0	0	0	0	0	0	0.087157	0	0	13.1202	21.109	34.9047	31.5474		TSB04	Anther PMII
DCR28	pseudoScB.83947	0	0.034755	0	0	0	9.41483	0	0	0.0209345	0	0.00364875	29.1431	34.768	52.3113	29.2657		TSB05	immature seeds
DCR169	pseudoScB.84363	8.71813	11.2321	2.13838	5.95731	3.24659	2.47003	0	0	0	0	0	1.85779	2.78626	11.9604	6.92474		TSB06	Leaves
DCR169	pseudoScB.84469	28.4238	39.7125	8.62354	29.4363	17.5612	8.92733	0	0	0	0	0	5.40138	22.7632	35.7086	68.5928
DCR169	pseudoScB.84472	1.35781	16.1723	6.3409	8.59182	0	9.70478	0	0	0	0	0	2.98639	2.57065	10.6563	45.9989
DCR169	pseudoScB.84508	54.5917	38.1874	17.6588	17.418	20.7657	6.34902	0.111455	0.248908	0.341926	0	0	8.70754	12.7906	30.9329	100.217
DCR169	pseudoScB.84471	55.683	61.7864	12.2958	28.5191	13.8643	9.54165	0	0	0.403019	0	0	10.076	19.0188	44.3762	61.3205
