# Supplementary material for: The genetic mechanism of B chromosome drive in rye illuminated by chromosome-scale assembly
Source: Nat Commun. 2024 Nov 8;15:9686. doi: 10.1038/s41467-024-53799-w (PMC11549084; doi:10.1038/s41467-024-53799-w)
Supplement: Supplementary file 13 — Supplementary Data 10 [file 41467_2024_53799_MOESM13_ESM.xlsx]

## Sheet: Supplementary Data 10
Supplementary Data 10. The sequence of the de novo assembled transcript and its translated protein of AesDCR28.
AesDCR28	Length	Sequence
Transcript	1248 nt	AAGTTCGTCGCCAACGGCAACGCGCGCGGGAAAATGACCACCTCCGCCACCACCAGCGCCGTCTCCGCGGGGGCCGCTCCCCAGCCACGGCCACGGCGCGTGTTCGGCACCGTCCGGAGCAGCAACCCCCTGGCCGAGAAGCCGGCCCGGCCGCCGCCGCAGGAGCATTCAAAGAAGCTGTCGCCCCAGCCTCCGCCGATTCCGCCGATTCGGGCCAAGGCGGCTAGGCTTTCTCGTCCCGCAGAAAAGCCGCTGATTAAATCTTGCCCAGCCCCTCCGGATCTGGCGGCCAAGGCGGCTAGGCCTTCTCGTCCCGCAGAAAAGCCGCTGATTAAATCCCCCCCGGATCTGGCGGCCAAGGACAGGAAGAAGGGCCAGAGGGTGAGCTTGCAGGGTGAC…
Translated protein	290 aa	MTTSATTSAVSAGAAPQPRPRRVFGTVRSSNPLAEKPARPPPQEHSKKLSPQPPPIPPIRAKAARLSRPAEKPLIKSCPAPPDLAAKAARPSRPAEKPLIKSPPDLAAKDRKKGQRVSLQGDVAALAAPGSGEKVKTSTEDSDSDSGGRTPVLPVKALVVAAETPFFTAQKNKNGSRCTIDQLESASYWLAQIYLAESVGKHRVSAEFFRLAFECQAQPFQMIQSELENYAVRHESAIGSTLTALFPDLLVANGMAVNQLKFDTDGSEKVDTPTTTNTFDQKLEATTLVD
