# Supplementary material for: The genetic mechanism of B chromosome drive in rye illuminated by chromosome-scale assembly
Source: Nat Commun. 2024 Nov 8;15:9686. doi: 10.1038/s41467-024-53799-w (PMC11549084; doi:10.1038/s41467-024-53799-w)
Supplement: Supplementary file 14 — Supplementary Data 11 [file 41467_2024_53799_MOESM14_ESM.xlsx]

## Sheet: Supplementary Data 11
Supplementary Data 11. The sequence of synthesized DNA fragment DCR28A1_opt
Synthesized DNA fragment DCR28A1_opt (677 bp):
TTGGTCTCTA GGTATGGACC CTCATCCAAC CCCGTTCAGG GCCAAGAGGA AGTCCGTCGC AGCACCCGCC AAAACCCCTG CTCCGAAGCC CAAGAGCGTG ACCACAGCCA GAGGCAAGAT GACGACTTCG GCCACTACCT CAGCAGTGTC TGCCGGAGCT GCTCCGCAAC CTCGGCTTCG CAGGGCGTTT GGGACGGTTC GCTCCTCGAA CCCATTGGCT GAGAAGCCAG CGCCTCCTCC ACCTCAAAAG CACTCCAAGC TGTCACCGCC ACCGCCGCAA AAGCCGCTCA AAGTGAGCCC TCCAAAGCTC CAGAAACCCG CAGCCAAAGT CTCTAGTCCG CCGCCACAAA AGCCAGCGAA GGT…
