# Supplementary material for: The genetic mechanism of B chromosome drive in rye illuminated by chromosome-scale assembly
Source: Nat Commun. 2024 Nov 8;15:9686. doi: 10.1038/s41467-024-53799-w (PMC11549084; doi:10.1038/s41467-024-53799-w)
Supplement: Supplementary file 17 — Source Data [file 41467_2024_53799_MOESM17_ESM.xlsx]

## Sheet: Fig.4c
The figure in the red boxes were the figure shown in Fig.4c

## Sheet: Fig.6a
Expression value: TPM		Rye 0B			Rye 1defB			Rye 2B
	ID	Replicate 1	Replicate 2	Replicate 3	Replicate 1	Replicate 2	Replicate 3	Replicate 1	Replicate 2	Replicate 3
DCR28	pseudoScB.83929	0	0	0	0	0.15	0	59.81	51.94	54.82
DCR28	pseudoScB.83931	0	0	0	0	0	0	25.28	25.41	21.62
DCR28	pseudoScB.83932	0	0	0	0	0	0	4.78	7.53	7.67
DCR28	pseudoScB.83934	0	0	0	0	0	0	20.89	18.9	22.89
DCR28	pseudoScB.83936	0	0	0	0	0	0.1	47.07	42.44	55.62
DCR28	pseudoScB.83937	0	0	0	0	0	0	18.48	21.76	22.68
DCR28	pseudoScB.83940	0	0	0	0	0	0	186.98	179.2	201.58
DCR28	pseudoScB.83941	0	0	0	0	0	0	64.89	59.22	66.68
DCR28	pseudoScB.83942	0	0	0	0	0	0	55.87	60.77	48.57
DCR28	pseudoScB.83947	0	0	0	0	0	0	23.81	30.89	33.1
Average of different DCR28 copies		0	0	0	0	0.015	0.01	50.786	49.806	53.523
DCR28-like rye	SECCE7Rv1G0479160	2	3.08	1.5	6.13	5.07	2.31	1.29	1.22	1.34
DCR400	pseudoScB.83928	0.19	0.08	0.2	0.18	0.18	0.26	2.53	1.95	3.78
DCR400-like rye	SECCE1Rv1G0060580	0.69	0.9	0.63	0.85	1.88	0.87	2.69	1.6	2.59

## Sheet: Suppl. Fig.8
The figure in the red boxes were the figure shown in Suppl. Fig.8
Suppl. Fig8a
Suppl. Fig8b

## Sheet: Suppl. Fig.9
The figure in the red boxes were the figure shown in Suppl. Fig.9

## Sheet: Suppl. Fig.12
Supplementary Fig. 12 Protein sequences of the DCR28 of rye B chromosome, AesDCR28 of Ae. speltoides B chromosome and their paralogous proteins on the A chromosomes.
>DCR28 Rye B
MDPRPTTFRAKCKWVAAPAKTTAPKARFVDTARGKAIASTASSAVSSPQP
RPRRALGTVRSSISLAWKPAPPPPQKHSKQPHPPRWKPLKVSPPIPAKAA
RPSRPVVKPLKKACPATVDLAAPVKPSAENSAGRTPMVPVKAPMEDLFFT
AQDWSSHTLNSLERASYWLAQIHLSESAGKHSVSAKFFGLAFECQAQPIH
RIRTELRNYVVRYENASTLTPLFRELLVAHAMPVNQLKFDTDGSEQVDTP
TTTNTVD
>AesDCR28 Ae.spelt B
MTTSATTSAVSAGAAPQPRPRRVFGTVRSSNPLAEKPARPPPQEHSKKLS
PQPPPIPPIRAKAARLSRPAEKPLIKSCPAPPDLAAKAARPSRPAEKPLI
KSPPDLAAKDRKKGQRVSLQGDVAALAAPGSGEKVKTSTEDSDSDSGGRT
PVLPVKALVVAAETPFFTAQKNKNGSRCTIDQLESASYWLAQIYLAESVG
KHRVSAEFFRLAFECQAQPFQMIQSELENYAVRHESAIGSTLTALFPDLL
VANGMAVNQLKFDTDGSEKVDTPTTTNTFDQKLEATTLVD
>Ae.speltoides
MDPHPTPFRAKRKSVAAPAKTPAPKPKSVATARGKMTTSATTSAVSAGAA
PQPRPRRAFGTVRSSNSLAEKPAPPPPQKHSKLSPAPPQKPLKVSPPKLQ
KPAAKVSPPPPQKPAKVSPPPQQKPSKLSPPIPAKAARPSRPAEKQLKKA
CPAPPDLPAKAKKKSQRVSFQDDVAAVAASGSGETVKASTEDSARRTPMV
PVKAPEKKPAKVVAAETPFFSAQNCSSCTLDQLESASYWLAQIHLAESVG
KHSVSAAFFRLAFECQAQPFHRIRSELRNYVVRHESASTLTPLFHELLVA
HAMAANQLKFDADGSEKLDTPAITNTVDQKLDATTLVHECSERDCGGDLV
DVGEVSVIKQGEEEMDQPSFEQKLDESFAFDDCEAVIVDRLAEEHSEFEK
IIGVKGPCDSEIVQSACRSSIDRLSLRGSPLARGASERRLSSESHLDKLS
PSAGSLSAKRLSSSGSPFNNSPFCRGSLQRLTSSCPSSKKSSAKGGLSSK
RMSSGACSDGEPIDTAGAGDSSRVIQEGEAGCHATVEPMKLKEHGEYDDA
AIDETQ
>Secale cereale
MDPHPTPFRAKRKSVAAPAKTPAPKPKSVTTARGKMTTSATTSAVSAGAAPQPRLRRAFGTVRSSNPLAEKPAPPPPQKH
SKLSPPPPQKPLKVSPPKLQKPAAKVSSPPPQKPAKVSPPPQQKPSKLSPPIPAKAARPSRPAEKPLLKKACPGPDLAAK
AKKKSQRVSFQDDVAALAAPRSGEKVKASIEESAGRTPLVPVKALEKKPAKVVAAETPFFSAQNCSSCTLDQLESASYWL
AQIHLAESVGKHNVSAAFFRLAFECQAQPFHRIRSELRNYVVRHESASTLTPLFHELLVSHAMAVNQLKFDTDGSEKVDT
LAATTTVNQKLDATTLVHECSERDCAGDLVDVGEVGIIKQGEEEMDQPSFEQKLDESFEFDDSEAVIVDRLAEEHSEFEK
IIGVKGPCDSEIVQPACHSSVGRLSLRGSPLARGASERRLSSGSHLDKLSPSTGSLSAKRLSSSGSPFNNSPFCRGSLQR
LTSSCPSSKKSSAKGGLSSKRMSSGGCSDGEHNDTAGAGDSSRVIQEGESGCHATVELMKLKELGEYEDDAIDETQ

## Sheet: Suppl. Fig.14
Supplementary Fig. 14 Protein sequences of eight DCR28 copies
>pseudoScB.83929 len:260
MDPRPTTFRAPAKTTAPKARFVDTARGKAAAPSPLPSHGRAARWAPSGAASPWPQKHSML
PHPPRWKPLKVSPPIPAKAARPSRPVPVVKPLKKACPATVDLAAPVKPSAENSAGRTPMV
PVKAPAEDLFFTAQDWSSHTLNSLERASYWLAQIHLSESAGKHSVSAKFFRLAFECQAQP
IHRIRTELRNYVVRYENASTLTPLFRELLVANAMPVNQLKFDTDGSEQVDTPTTTNTVD
>pseudoScB.83934 len:257
MDPRPTTFRAKCKWVAAPAKTTAPKARFVDTARGKAIASTASSAVSSPQPRPRRALGTVR
SSISLWKPAPPPPQKHSKLPHPPRWKPLKVSPPIPAKAARPSRPVVKPLKKACPVTVDLA
APVKPSAENSAGRTPMVHVKAPEEDLFFTAQDWSSHTLNSLERASYWLAQIHLSESAGKH
SVSAKFFGLAFECQAQPIHRIRTELRNYVVRYENASTLTPVFRELLVAHAMPVNHLKFDT
DGSEQVDTPTTTNTVD
>pseudoScB.83936 len:298
MDPRPTTFRAKCKWVAAPAKTTEPKARFVDTARGKAIASTASSAVSSPQPRPRRALGTVR
SSISLAWKPARPPPQKHSKQPHQPRWKPLKVSPPIPAKAARPSRPVVKPLKKACPATVDL
AAPVKPSAENSAGRTPMVPVKAPMEDLFFTAQDWSSHTLNSLERASYWLAQIHLSESAGK
HSVSAKFFGLAFECQAQPIHRIRTELRNYVVRYENASTLTPLFRELLVAHAMPVNQLKFD
TDGSEQVDTPTTTNTVD
>pseudoScB.83937 len:258
MDPRPTTFRAKCKWVAAPAKTTAPKARFVDTARGKAIASTASSAVSSPQPRPRRALGTVR
SSISLAWKPAPPPPQKHSKLPHPPRWKPLKVSPPIPAKAARPSRPVVKPLKKACPATVDL
AAPVKPSAQNSAGRTPMVHVKAPEEDLFFTAQDWSSHTLNSLERASYWLAQIHLSESAGW
HSVSAKFFGLAFECQAQPIHRIRTELRNYVVRYENASTLTPLFRELLVAHAMPVNHLKFD
TDGSEQVDTPTTTNTVD
>pseudoScB.83940 len:298
MDPRPTTFRAKCKWVAAPAKTTAPKARFVDTARGKAIASTASSAVSSPQPRPRRALGTVR
SSISLAWKPAPPPPQKHSKQPHPPRWKPLKVSPPIPAKAARPSRPVVKPLKKACPATVDL
AAPVKPSAENSAGRTPMVPVKAPMEDLFFTAQDWSSHTLNSLERASYWLAQIHLSESAGK
HSVSAKFFGLAFECQAQPIHRIRTELRNYVVRYENASTLTPLFRELLVAHAMPVNQLKFD
TDGSEQVDTPTTTNTVD
>pseudoScB.83941 len:298
MDPRPTTFRAKCKWVAAPAKTTAPKARFVDTARGKAIASTASRAVSSPQPRPRRALGTVR
SSISLAWKPAPPPPQKHSKQPHQPRWKPLKVSPPIPAKAARPSRPVVKPLKKACPATVDL
AAPVKPSAENSAGRTPMVPVKAPMEDLFFTAQDWSSHTLNSLERASYWLAQIHLSESAGK
HSVSAKFFGLAFECQAQPIHRIRTELRNYVVRYENASTLTPLFRELLVAHAMPVNQLKFD
TDGSEQVDTPTTTNTVD
>pseudoScB.83947 len:303
MDPRPTTFRAKCKWVAAPAKTTAPKARFVDTARGKAIASTASSAVSSPQPRPRRALGTVR
SSISLAWKPAPPPPQKHSKLPHPPRWKPLKVSPPIPAKAARPSRPVVKPLKKACPATVDL
AAPVKPSAQNSAGRTPMVHVKAPEEDLFFTAQDWSSHTLNSLERASYWLAQIHLSESAGK
HSVSAKFFGLAFECQAQPIHRIRTELRNYVVRYENASTLTPLFRELLVAHAMPVNHLKFD
TDGSEQVDTPTTTNTVD*
>pseudoScB.83948 len:258
MDPRPTTFRAKCKWVAAPAKTTAPKARFVDTARGKAIASTASSAVSSPQPRPRRALGTVR
SSISLAWKPAPPPPQKHSKLPHPPRWKPLKVSPPIPAKAARPSRPVVKPLKKACPATVDL
AAPVKPSAQNSAGRTPMVHVKAPEEDLFFTAQDWSSHTLNSLERASYWLAQIHLSESAGK
HSVSAKFFGLAFECQAQPIHRIRTELRNYVVRYENASTLTPLFRELLVAHAMPVNHLKFD
TDGSEQVDTPTTTNTVD*

## Sheet: Suppl. Fig.15
Supplementary Fig. 15 Protein sequences of DCR28 and it's A chromosome-paralogs of rye and wheat.
>DCR28
MDPRPTTFRAKCKWVAAPAKTTAPKARFVDTARGKAIASTASSAVSSPQPRPRRALGTVR
SSISLAWKPAPPPPQKHSKLPHPPRWKPLKVSPPIPAKAARPSRPVVKPLKKACPATVDL
AAPVKPSAQNSAGRTPMVHVKAPEEDLFFTAQDWSSHTLNSLERASYWLAQIHLSESAGK
HSVSAKFFGLAFECQAQPIHRIRTELRNYVVRYENASTLTPLFRELLVAHAMPVNHLKFD
TDGSEQVDTPTTTNTVD*
>DCR28-like rye
MDPHPTPFRAKRKSVAAPAKTPAPKPKSVTTARGKMTTSATTSAVSAGAA
PQPRLRRAFGTVRSSNPLAEKPAPPPPQKHSKLSPPPPQKPLKVSPPKLQ
KPAAKVSSPPPQKPAKVSPPPQQKPSKLSPPIPAKAARPSRPAEKPLLKK
ACPGPDLAAKAKKKSQRVSFQDDVAALAAPRSGEKVKASIEESAGRTPLV
PVKALEKKPAKVVAAETPFFSAQNCSSCTLDQLESASYWLAQIHLAESVG
KHNVSAAFFRLAFECQAQPFHRIRSELRNYVVRHESASTLTPLFHELLVS
HAMAVNQLKFDTDGSEKVDTLAATTTVNQKLDATTLVHECSERDCAGDLV
DVGEVGIIKQGEEEMDQPSFEQKLDESFEFDDSEAVIVDRLAEEHSEFEK
IIGVKGPCDSEIVQPACHSSVGRLSLRGSPLARGASERRLSSGSHLDKLS
PSTGSLSAKRLSSSGSPFNNSPFCRGSLQRLTSSCPSSKKSSAKGGLSSK
RMSSGGCSDGEHNDTAGAGDSSRVIQEGESGCHATVELMKLKELGEYEDD
AIDETQ
>DCR28-like wheat B
MDPHPTPFRAKRKSVAAPAKTPAPKPKSVATARGKMTTSATTSAVSAGAA
PQPRPRRAFGTVRSSNSLAEKPAPPPPQKHSKLSPPPPQKPLKVSPPKLQ
KPAAKVSPPPPQKPAKVSPPPQQKPSKLSPPIPAKAARPSRPAEKPLKKA
CPAPPDLAAKAKKKSQRVSFQDDVAAVAASGSGEKVKASTEDSAGRTPMV
PVKALEKKPAKVVVAETPFFSAQNCSSCTLDQLESASYWLAQIHLAESVG
KHNVSAAFFRLAFECQAQPFHRIRSELRNYVVRHESASTLTPLFHELLVA
HAMAANQLKFDTDGSEKVDTPATTNTVDQKLDATTLVHECSERDCGGDLV
DVGEVSVIKQGEEEMDQPSFEQKLDESFAFDDCEAVIVDRLAEEHSEFEK
IIGVKGPCDSEIVQSACRSSIDRLSLRGSPLARGASERRLSSESHLDKLS
PSAGSLSAKRLSSSGSPFNNSPFCRGSLQRLTSSCPSSKKSSAKGGLSSK
RMSSGACSDGEPIDTAGAGDSSRVIQEGEAGCHATVEPMKLKEHGEYDDA
ATDETQ
>DCR28-like wheat D
MDPHPTPFRAKRKSVAAPAKTPAPKPKSVTTARGKMTTSATTSAVSGGAA
PQPRPRRAFGTVRSSNPLAEKPAPPPPQKHSKLSPPPPQKPLKVSPPKLQ
KPAAKLSPPPPQKPAKVSPPPQQKPSKLSPPIPAKAARPSRPAEKPLKKA
CPAPPDLAAKAKKKSQRVSFQDDVAALAVPGSGEKVKATEDSAGRTPMVP
VKALEKKPAKVVAAETPFFSAQNCSSCTLDQLESASYWLAQIHLAESVGK
HNVSAAFFRLAFECQAQPFHRIRSELRNYVVRHESASTLTPLFHELLVAH
AMAVNQLKFDTDGSERVDTPATTNTVDQKLDATTLVHECSERDCGGDLVD
VGEVSVIKQGEEEMDQPSFEQKLDASFAFDDCEAVIVDRLAEEHSEFEKI
IGVKGPCDSETVQSACRSSIDRLSLRGPPLARGASERRLSSESHLDKLSP
SAGSLSAKRSSSSGSPFNNSPFCRGSLQRLTSSCPSSKKSSAKGGLSSKR
MSSGGCSDGEPIDTAGAGDSSRVIEEGEAGCHATGMLTCAELHAVEPMKL
KEHGDYDDAAIGETQ
>DCR28-like wheat A
MDPHPTPFRAKRKSVAAPAKTPAPKPKSVANGTARGRMTTSATTSAVSAG
AAPQPRPRRAFGTVRSSNSLAEKPAPPPPQKHSKLSPPPPQKPLKVSPPK
LQKPAAKVSPPPPQKPAKVSPPPQQKLSRLSPPVPAKAARPSRPAEKPLK
KACPAPPDLAAKAKKKSQRVSFQDDVAALAPSGSGEKVKASTEDSAGRTP
MVPVKPLEKKPAKVVAAETPFFSAQNCSSCTLDQLESASYWLAQIHLAES
VGKHNVSAAFFRLAFECQAQPFHRIRSELRNYVARHESASTLTPLFHELL
VAHAMAVNQLKFDTDGSEKVDTPATTNTVDQKLDATTLVHECSERDCGGD
LVDVGEVSVIKQGEEEMDQPSFEQKLDESFAFDDCEAVIVDRLAEEHSEF
EKIIGVKGPCDSEIVQSACRSSIDRLSLRGSPLARGASERRLSSESHLDK
LSPSAAGSLSAKRLSSSGSPFNNSPFCRGSLQRLTSSCPSSKKSSAKGGL
SAKRMSSGGRSDEEHNNGTAGAGDSSRVIQEGESGCHILVEPMKLKEHGE
YDDDAIDETQ

## Sheet: Suppl. Fig.16
Supplementary Fig. 16 Protein sequences of DCR400 and its A chromosome-paralogs of rye and wheat.
>DCR400
MPPPPPPPPRQDFPAFPFAPYPIQSEFMSFLYSALSSGPGALALLESPTG
TGKTLSIICSALQWLLDHRDAAPGRANGSAPAAAGGEDDDEPDWMRDFTP
LPPKKETRKKSETHPWRRQGTRKAGGSEKSEGIGEHDGEEEFLVDEYESD
GEEGTRPHAAGKRAHCGGGGGSSSSESEDEEEEEEATPKVYFTSRTHSQL
SQFVRELKRTDFSGKLRTVCLGSRNSLCINKDVQKLGSANWINERCLELQ
KNKKSSKIEVEGDNKKGHRTKTSCQCPMFRNRSLQKQFRSEVSDHGALDI
EDLAQIGRKIGTCPYYGARDMVRSADLVVLPYQSLLLKSARESLGLNLKN
SVVIIDEAHNLADSLTSMYNSKVTSSQLRAVLSHLEAYLNRFQNVLGAGN
RRYIQTLTVLTRSFLRCLISNEDCSSAVTSLTINKFLFSLDIDNINIVKL
CQYLKESNIIHKVSGYANKLFFTENGVGDLNHGQQHGEGSSITSFQALAD
FLRSLLYCNDDGRIIVARHKPGGHSEDAYIKFVMLCAEKTFSEVTDDAHA
VLMAGGTLQPIEETRLRLFPGLLPRDIKFFSCNHIVPPESILPIAVTCGP
SGKKFDFSHSSRSSPTMIEELGRFLCNIVTIVPEGIVMFFSSYDYEKQVY
DAWMASGTISKISKKKHVFREPRSSLDVEMILNKYKEAIQSCCSKGSGDT
SVNGALLMAVVGGKISEGINFSDGMGRCVVMVGLPYPSPDDVELMETIKH
IGNYSSTSSVAGDDESLSRDDECKVEPGFGIPRKSGKSGQEYYENLCMKA
VNQCIGRAIRHVNDYAAMLLVDSRYSHTSSGRGFSCPVEKLPKCIKTRLT
CGQNYGEVHRLLLQFFKINKQIH
>DCR400-like rye
MPPPPPPPRQDFPAFPFAPYPIQSEFMSFLYSALSSGPGALALLESPTGT
GKTLSIICSALQWLLDHRAAAPGRANGSAPAAAGGEDDDEPDWMRDFTPL
PPKKDVRKKSETHPWRRQGTRKAGGSEKSEGIGEHDGEEEFLVDEYESDG
EEGTRPHAAGKRAHCSGGGGGSSSSESEDEEEEEEATPKVYFTSRTHSQL
SQFVRELKRTDFSGKLRTVCLGSRKSLCINKDVQKLGSANRINERCLELQ
KNKKSSKIKVEGDNKKGHRTKTSCQCPMLRNRSLQKQFRSEVSDHGALDI
EDLAQIGRKIGTCPYYGARDMVRSADLVVLPYQSLLLKSARESLGLNLKN
SVVIIDEAHNLADSLTSMYNSKVTSSQLRAVLSHLEAYLNRFQNVLGAGN
RRYIQTLTVLTRSFLRCLISNEDCSSAVTSLTINKFLFSLDIDNINIVKL
CQYLKESNIIHKVSGYANKLLFTENGVGDLNHGQQHGEGSSITSFQALAD
FLRSLLYCNDDGRIIVARHKPGGHSEDAYIKFVMLCAEKTFSEVTDDAHA
VIMAGGTLQPIEETRLRLFPGLLPSDIKFFSCNHIVPPESILPIAVTCGP
SGKKFDFSHSSRSSPTMIEELGRFLCNIVTIVPEGIVMFFSSYDYEKQVY
DAWMASGTISKISKKKHVFREPRSSVDVEMILNKYKDAIQSCCSKGSGDT
SVNGALLMAVVGGKISEGINFSDGMGRCVVMVGLPYPSPDDVELMETIKH
IGNYSSTSSVAGDDESLSRDDECKVEPGFGILRKSGKSGQEYYENLCMKA
VNQCIGRAIRHVNDYAAMLLVDSRYSHTSSGRGFSCPVEKLPQWIKTRLT
CGQNYGEVHRLLLQFFKINKQIH
>DCR400-like wheat D
MPPPPPPRQDFPAFPFAPYPIQSEFMSFLYSALSSGPRALALLESPTGTG
KTLSIICSALQWLLDHRDAAPERANGSGPAAAGGEDDDEPDWMRDFTPLP
PKKGVRKKSETHPRRRQGTRKVGGSEKSEGTGENDGEEEFLLDEYESDGE
EGTRPHAAGKRPHCGGGGGSSSSESEDEEEEEEATPKVYFTSRTHSQLSQ
FVRELKRTDFSGKLRTVCLGSRKSLCINMDVQKLGSANRINERCLELQKN
KKSSKIKVEGDNKKGHRTKTSCGCPMLRNRSLQKQFRSEVSDHGALDIED
LAQIGRKVGTCPYYGARDMVRSADLVVLPYQSLLLKSARESLGLNLKNSV
VIIDEAHNLADSLTSMYNSKVTSSQLRAVLSHLEAYLNRFQNVLGAGNRR
YIQTLTVLTRSFLRCLISNEDCSSAVTSLTINKFLFSLDIDNINIVKLCQ
YLKESNIIHKVSGYANKLFFTENGAGDLNHGQQHGEGSSITSFQALADFL
RSLLYCNDDGRIIVARHKPGGHSEDAYIKFVMLCAEKTFSEVTDDAHAVI
MAGGTLQPIEETRLRLFPGLLPSDIKFFSCNHIVPPESILPIAVTCGPSG
KKFDFSHSSRSSPTMIEELGRFLCNIVTIVPEGIVMFFSSYDYEKQVYDA
WMASGTISKISKKKHVFREPRSSVDVEMILNKYKEAIQSCCSKGSGDTSV
NGALLMAVVGGKISEGINFSDGMGRCVVMVGLPYPSPDDMELMETIKHIG
NYSSTSSVAGDDESLSRDDECKVEPGFGILRKSGKSGQEYYENLCMKAVN
QCIGRAIRHVNDYAAMLLVDSRYSHTSSGRGFSCPVEKLPQWIKTRLTCG
QNYGEVHRLLLQFFKINKQIH
>DCR400-like wheat B
MPPPPPPPPRQDFPAFPFAPYPIQSEFMSFLYSALSSGPRALALLESPTG
TGKTLSIICSALQWLLDRRDAAPERANGSVPAAAGGEDDDEPDWMRDFTP
LPPKKGAGKKSETHPWRRQGTKKVGGSEKSEGTGENDGEEEFLVDEYESD
GEEGTRPHAAGKRAHRGGGGSSSSESEDEEEEEEATPKVYFTSRTHSQLS
QFVRELKRTDFSGKLRTVCLGSRKSLCINKDVQKLGSANRINERCLELQK
NKKSSKIKVEGDNKKGHRTKTSCGCPMLRNRSLQKQFRSEVSDHGALDIE
DLAQIGRKIGTCPYYGARDMVRSADLVVLPYQSLLLKSARESLGLNLKNS
VVIIDEAHNLADSLTSMYNSKVTSSQLRAVLSHLEAYLNSFQNVLGAGNR
RYIQTLTVLTRSFLRCLISNEDCSSAVTSVTINKFLFSLDIDNINIVKLC
QYLKESNIIHKVSGYANKLFFTETGVGDLNHGQQHGEGSSITSFQALADF
LRSLLYCNDDGRIIVARHKPGGHSEDAYIKFVMLCAEKTFSEVTDDAHAV
IMAGGTLQPIEETRLRLFPGLLPSDIKFFSCNHIVPPESILPIAVPCGPS
GKKFDFSHSSRSSPTMIEELGRFLCNIATIVPEGIVVFFSSYDYEKQVYD
AWMASGTISKISKKKHVFREPRSSVDVEMILNKYKEAIQSCCSKGSGDTS
VNGALLMAVVGGKISEGINFSDGMGRCVVMVGLPYPSPDDVELMETIKHI
GNYSSTSSVAGDDESSSRDDECKVEPGFGILRKSGKSGQEYYENSCMKAV
NQCIGRAIRHVNDYAAMLLVDSRYSHTSSSRGFSCPVEKLPQWIKTRLTC
GQNYGEVHRLLLQFFKINKQIH
>DCR400-like wheat A
MPPPPPPPPPRQDFPAFPFAPYPIQSEFMSFLYSALSSGPRALALLESPT
GTGKTLSIICSALQWLLDHRAAGHERANGSAPAAVGGEDDDEPDWMRDFT
PLPPKKGTGKKSETHPRRRQGMRKVGGSEKSEGIAENDGEEEFLLDEYES
DDEEGTRPHAAGKRAHCGGGGSSSSESEDEEEEEEATPKVYFTSRTHSQL
SQFVRELKRTDFSGKLRTVCLGSRKSLCINKDVQKLGSANRINERCLELQ
KNKKSSKIKVEGDNKKGHRTKTSCGCPMLRNRSLQKQFKSEVSDHGALDI
EDLAQIGRRIGTCPYYSARDMVRSADLVVLPYQSLLLKSARESLGLNLKN
SVVIIDEAHNLADSLTSMYNSKVTSSQLRAVLSHLEAYLNRFQNVLGAGN
RRYIQTLTVLTRSFLRCLISNEDCSSAVTSLTINKFLFSLDIDNINIVKL
CQYLKESNIIHKVSGYANKLFFTETGVGDLNHGQQHGEGSSITSFQGLAD
FLRSLLYFNDDGRIIVARHKPGGHSEDAYIKFVMLCAEKTFSEVTDDAHA
VIMAGGTLQPIEETRLRLFPGLLPSDIKFFSCNHIVPPESILPIAVTCGP
SGKKFDFSHSSRSSPTMIEELGRFLCNIVTIVPEGIVVFFSSYDYEKQVY
DAWMASGTISKISKKKHVFREPRSSVDVEMILNKYKEAIQSCCSNGSGDT
SVNGALLMAVVGGKISEGINFSDGMGRCVVMVGLPYPSPDDVELMETIKH
IGNHSTSSVAGDDESLSRDDECKVEPGFGILRKSGKSGQEYYENLCMKAV
NQCIGRAIRHVNDYAAMLLVDSRYLHTSSGRGFSCPVEKLPQWIKTRLTC
GQNYGEVHRLLLQFFRTNKQIH
